# Supplementary material for: Identification of Differentially Expressed Genes in Breast Muscle and Skin Fat of Postnatal Pekin Duck
Source: PLoS One. 2014 Sep 29;9(9):e107574. doi: 10.1371/journal.pone.0107574 (PMC4180276; doi:10.1371/journal.pone.0107574)
Supplement: Table S2 — Differentially expressed genes between sample pairs. (XLSX) [file pone.0107574.s002.xlsx]

## Sheet: Sheet1
Table S2 Differentially expressed genes between sample pairs
F2-VS-F4													F2-VS-F6													F4-VS-F6													M2-VS-F2
geneID	gene name	describtion	geneLength	F2-Expression	F4-Expression	F2-RPKM	F4-RPKM	log2 Ratio(F4/F2)	Up-Down-Regulation(F4/F2)	P-value	FDR		geneID	gene name	describtion	geneLength	F2-Expression	F6-Expression	F2-RPKM	F6-RPKM	log2 Ratio(F6/F2)	Up-Down-Regulation(F6/F2)	P-value	FDR		geneID	gene name	describtion	geneLength	F4-Expression	F6-Expression	F4-RPKM	F6-RPKM	log2 Ratio(F6/F4)	Up-Down-Regulation(F6/F4)	P-value	FDR		geneID	gene name	describtion	geneLength	M2-Expression	F2-Expression	M2-RPKM	F2-RPKM	log2 Ratio(F2/M2)	Up-Down-Regulation(F2/M2)	P-value
ENSAPLT00000000610			237	44	94	10.6243	28.5378	1.42551	Up	1.83678e-08	1.22587e-07		ENSAPLT00000000576	AHNAK2	AHNAK nucleoprotein 2 [Source:HGNC Symbol;Acc:20125]	2052	5470	13428	152.548	331.541	1.11992	Up	0	0		ENSAPLT00000000602		Guanine nucleotide-binding protein G(I)/G(S)/G(O) subunit gamma-5 [Source:UniProtKB/TrEMBL;Acc:R0LCV5]	123	86	57	50.3077	23.4786	-1.09943	Down	6.026e-06	1.47696e-05		ENSAPLT00000000568	RTKN	rhotekin [Source:HGNC Symbol;Acc:10466]	252	68	236	20.1128	53.593	1.41393	Up	1.80131e-14
ENSAPLT00000000619	SOX14	SRY (sex determining region Y)-box 14 [Source:HGNC Symbol;Acc:11193]	723	4	21	0.316605	2.08988	2.72267	Up	5.51906e-05	0.000231109		ENSAPLT00000000599			225	23	2	5.84981	0.45035	-3.69927	Down	2.59464e-06	6.34648e-06		ENSAPLT00000000610			237	94	29	28.5378	6.19944	-2.20266	Down	2.76592e-15	1.14251e-14		ENSAPLT00000000570	C3orf58	chromosome 3 open reading frame 58 [Source:HGNC Symbol;Acc:28490]	819	191	568	17.3826	39.6881	1.19107	Up	1.54502e-25
ENSAPLT00000000649			174	0	19	0.001	7.85679	12.9397	Up	1.69504e-07	1.00286e-06		ENSAPLT00000000602		Guanine nucleotide-binding protein G(I)/G(S)/G(O) subunit gamma-5 [Source:UniProtKB/TrEMBL;Acc:R0LCV5]	123	106	57	49.3171	23.4786	-1.07074	Down	3.66148e-06	8.84624e-06		ENSAPLT00000000617	NELFE	negative elongation factor complex member E [Source:HGNC Symbol;Acc:13974]	144	24	7	11.992	2.46285	-2.28366	Down	5.00058e-05	0.000113232		ENSAPLT00000000576	AHNAK2	AHNAK nucleoprotein 2 [Source:HGNC Symbol;Acc:20125]	2052	1429	5470	51.9062	152.548	1.55528	Up	0
ENSAPLT00000000660		Feather keratin Cos1-1/Cos1-3/Cos2-1 [Source:UniProtKB/TrEMBL;Acc:R0KWA9]	297	21899	60461	4219.53	14647.4	1.79549	Up	0	0		ENSAPLT00000000603	CCDC96	coiled-coil domain containing 96 [Source:HGNC Symbol;Acc:26900]	540	4	24	0.423899	2.25175	2.40925	Up	0.000360686	0.000727676		ENSAPLT00000000619	SOX14	SRY (sex determining region Y)-box 14 [Source:HGNC Symbol;Acc:11193]	723	21	0	2.08988	0.001	-11.0292	Down	7.18536e-09	2.15027e-08		ENSAPLT00000000582	SPTBN4	spectrin, beta, non-erythrocytic 4 [Source:HGNC Symbol;Acc:14896]	3282	35	116	0.794867	2.02263	1.34745	Up	2.43408e-07
ENSAPLT00000000661		Feather keratin Cos1-1/Cos1-3/Cos2-1 [Source:UniProtKB/TrEMBL;Acc:R0KWA9]	297	6408	18146	1234.7	4396.08	1.83205	Up	0	0		ENSAPLT00000000607	NPY4R	neuropeptide Y receptor Y4 [Source:HGNC Symbol;Acc:9329]	1134	211	789	10.6479	35.2506	1.72707	Up	1.01825e-64	1.07336e-63		ENSAPLT00000000627	ANKRD34B	ankyrin repeat domain 34B [Source:HGNC Symbol;Acc:33736]	1551	36	0	1.67006	0.001	-10.7057	Down	1.25539e-14	5.03657e-14		ENSAPLT00000000583		Zinc finger protein 436 [Source:UniProtKB/TrEMBL;Acc:R0JNN7]	801	116	30	10.7942	2.14331	-2.33234	Down	6.45214e-19
ENSAPLT00000000665	GPR75	G protein-coupled receptor 75 [Source:HGNC Symbol;Acc:4526]	1530	91	31	3.40366	1.45784	-1.22325	Down	1.81987e-05	8.28637e-05		ENSAPLT00000000627	ANKRD34B	ankyrin repeat domain 34B [Source:HGNC Symbol;Acc:33736]	1551	23	0	0.848618	0.001	-9.72897	Down	2.64408e-08	7.46239e-08		ENSAPLT00000000631	PKIG	protein kinase (cAMP-dependent, catalytic) inhibitor gamma [Source:HGNC Symbol;Acc:9019]	171	22	83	9.25694	24.5915	1.40955	Up	1.22915e-05	2.92614e-05		ENSAPLT00000000584			1248	150	4	8.95863	0.183418	-5.61007	Down	9.83954e-49
ENSAPLT00000000731			432	78	18	10.3325	2.99799	-1.78513	Down	1.67523e-07	9.91552e-07		ENSAPLT00000000631	PKIG	protein kinase (cAMP-dependent, catalytic) inhibitor gamma [Source:HGNC Symbol;Acc:9019]	171	34	83	11.3783	24.5915	1.11187	Up	8.66006e-05	0.00018569		ENSAPLT00000000640	GREM1	gremlin 1, DAN family BMP antagonist [Source:HGNC Symbol;Acc:2001]	555	69	552	8.94535	50.3905	2.49394	Up	5.1693e-62	5.50014e-61		ENSAPLT00000000586	PDP2	pyruvate dehyrogenase phosphatase catalytic subunit 2 [Source:HGNC Symbol;Acc:30263]	1596	123	392	5.7443	14.0556	1.29094	Up	2.6588e-20
ENSAPLT00000000739	MAB21L1	mab-21-like 1 (C. elegans) [Source:HGNC Symbol;Acc:6757]	1080	27	53	1.43066	3.53096	1.30338	Up	8.21138e-05	0.000334114		ENSAPLT00000000633		Transmembrane protein 211 [Source:UniProtKB/TrEMBL;Acc:R0JMU3]	240	42	12	10.0146	2.53322	-1.98306	Down	4.3484e-06	1.04366e-05		ENSAPLT00000000643	HS3ST6	heparan sulfate (glucosamine) 3-O-sulfotransferase 6 [Source:HGNC Symbol;Acc:14178]	612	42	3	4.93786	0.248355	-4.31341	Down	2.01122e-13	7.68198e-13		ENSAPLT00000000589		Spermatogenesis-associated protein 2 [Source:UniProtKB/TrEMBL;Acc:R0JU86]	483	72	219	11.1109	25.9474	1.22361	Up	3.8824e-11
ENSAPLT00000000742	BDKRB2	bradykinin receptor B2 [Source:HGNC Symbol;Acc:1030]	1143	38	181	1.90254	11.3939	2.58227	Up	1.53771e-31	3.74659e-30		ENSAPLT00000000640	GREM1	gremlin 1, DAN family BMP antagonist [Source:HGNC Symbol;Acc:2001]	555	84	552	8.66129	50.3905	2.5405	Up	1.13909e-73	1.31924e-72		ENSAPLT00000000648		HIG1 domain family member 2A [Source:UniProtKB/TrEMBL;Acc:R0JXZ7]	168	94	52	40.2587	15.6818	-1.36021	Down	2.08038e-08	6.05225e-08		ENSAPLT00000000598	ADRA2C	adrenoceptor alpha 2C [Source:HGNC Symbol;Acc:283]	1242	42	21	2.52053	0.967596	-1.38125	Down	0.000215844
ENSAPLT00000000816		Uncharacterized protein [Source:UniProtKB/TrEMBL;Acc:R0JTK9]	663	1233	4017	106.426	435.943	2.03429	Up	0	0		ENSAPLT00000000643	HS3ST6	heparan sulfate (glucosamine) 3-O-sulfotransferase 6 [Source:HGNC Symbol;Acc:14178]	612	43	3	4.02081	0.248355	-4.01701	Down	1.84608e-11	6.21001e-11		ENSAPLT00000000652	COL26A1	collagen, type XXVI, alpha 1 [Source:HGNC Symbol;Acc:18038]	900	82	11	6.5556	0.619232	-3.40418	Down	5.97094e-21	3.00852e-20		ENSAPLT00000000599			225	0	23	0.001	5.84981	12.5142	Up	2.30572e-06
ENSAPLT00000000866	BCDIN3D	BCDIN3 domain containing [Source:HGNC Symbol;Acc:27050]	564	19	50	1.92784	6.3787	1.72628	Up	2.43272e-06	1.25508e-05		ENSAPLT00000000649			174	0	17	0.001	4.94997	12.2732	Up	2.20824e-05	4.98724e-05		ENSAPLT00000000653	COL26A1	collagen, type XXVI, alpha 1 [Source:HGNC Symbol;Acc:18038]	390	26	2	4.79678	0.259817	-4.2065	Down	1.2722e-08	3.75141e-08		ENSAPLT00000000601	TADA2B	transcriptional adaptor 2B [Source:HGNC Symbol;Acc:30781]	990	35	156	2.6351	9.01749	1.77487	Up	2.4577e-13
ENSAPLT00000000868		Feather beta keratin [Source:UniProtKB/TrEMBL;Acc:R0JJW9]	288	89	399	17.6845	99.6831	2.49486	Up	5.6325e-65	2.61911e-63		ENSAPLT00000000652	COL26A1	collagen, type XXVI, alpha 1 [Source:HGNC Symbol;Acc:18038]	900	195	11	12.3991	0.619232	-4.32361	Down	5.10054e-50	4.46227e-49		ENSAPLT00000000655			1575	14	2	0.639571	0.0643357	-3.31341	Down	0.000178639	0.00038432		ENSAPLT00000000607	NPY4R	neuropeptide Y receptor Y4 [Source:HGNC Symbol;Acc:9329]	1134	0	211	0.001	10.6479	13.3783	Up	7.02626e-53
ENSAPLT00000000882	PTGDS	prostaglandin D2 synthase 21kDa (brain) [Source:HGNC Symbol;Acc:9592]	795	2963	5808	213.285	525.655	1.30133	Up	0	0		ENSAPLT00000000653	COL26A1	collagen, type XXVI, alpha 1 [Source:HGNC Symbol;Acc:18038]	390	39	2	5.72264	0.259817	-4.46111	Down	3.73884e-11	1.24066e-10		ENSAPLT00000000656	MARCO	macrophage receptor with collagenous structure [Source:HGNC Symbol;Acc:6895]	1437	244	146	12.2173	5.14753	-1.24697	Down	3.2483e-17	1.4469e-16		ENSAPLT00000000609			366	185	1132	37.6752	176.995	2.23202	Up	5.54896e-117
ENSAPLT00000000908	BAHD1	bromo adjacent homology domain containing 1 [Source:HGNC Symbol;Acc:29153]	3155	88	34	1.59617	0.775391	-1.04162	Down	0.000210774	0.000794886		ENSAPLT00000000656	MARCO	macrophage receptor with collagenous structure [Source:HGNC Symbol;Acc:6895]	1437	294	146	11.7081	5.14753	-1.18556	Down	5.10712e-17	2.16854e-16		ENSAPLT00000000660		Feather keratin Cos1-1/Cos1-3/Cos2-1 [Source:UniProtKB/TrEMBL;Acc:R0KWA9]	297	60461	9	14647.4	1.53528	-13.2198	Down	0	0		ENSAPLT00000000610			237	2	44	0.628994	10.6243	4.07818	Up	3.16858e-09
ENSAPLT00000000915		Feather beta keratin [Source:UniProtKB/TrEMBL;Acc:R0KAV3]	297	571	10	110.021	2.42262	-5.50507	Down	2.8699e-128	2.21934e-126		ENSAPLT00000000660		Feather keratin Cos1-1/Cos1-3/Cos2-1 [Source:UniProtKB/TrEMBL;Acc:R0KWA9]	297	21899	9	4219.53	1.53528	-11.4244	Down	0	0		ENSAPLT00000000661		Feather keratin Cos1-1/Cos1-3/Cos2-1 [Source:UniProtKB/TrEMBL;Acc:R0KWA9]	297	18146	1	4396.08	0.170587	-14.6534	Down	0	0		ENSAPLT00000000613			105	12	0	8.51837	0.001	-13.0564	Down	3.91294e-05
ENSAPLT00000000962	XIRP2	xin actin-binding repeat containing 2 [Source:HGNC Symbol;Acc:14303]	5826	191	2	1.87611	0.0247002	-6.24708	Down	1.18974e-45	4.08907e-44		ENSAPLT00000000661		Feather keratin Cos1-1/Cos1-3/Cos2-1 [Source:UniProtKB/TrEMBL;Acc:R0KWA9]	297	6408	1	1234.7	0.170587	-12.8214	Down	0	0		ENSAPLT00000000679	ACKR2	atypical chemokine receptor 2 [Source:HGNC Symbol;Acc:1565]	1047	29	90	1.99293	4.35511	1.12782	Up	0.000125016	0.000272492		ENSAPLT00000000623			222	23	117	7.72218	30.1599	1.96555	Up	1.23882e-11
ENSAPLT00000000970	STEAP3	STEAP family member 3, metalloreductase [Source:HGNC Symbol;Acc:24592]	1482	94	30	3.62974	1.45651	-1.31735	Down	3.94324e-06	1.97217e-05		ENSAPLT00000000665	GPR75	G protein-coupled receptor 75 [Source:HGNC Symbol;Acc:4526]	1530	91	41	3.40366	1.35767	-1.32595	Down	3.72064e-07	9.71664e-07		ENSAPLT00000000693			201	12	50	4.29562	12.6031	1.55284	Up	0.000300472	0.000631117		ENSAPLT00000000627	ANKRD34B	ankyrin repeat domain 34B [Source:HGNC Symbol;Acc:33736]	1551	49	23	2.35477	0.848618	-1.4724	Down	2.71088e-05
ENSAPLT00000000973		Feather keratin Cos2-3 [Source:UniProtKB/TrEMBL;Acc:R0L815]	303	21323	73023	4027.19	17340.4	2.10629	Up	0	0		ENSAPLT00000000680	RPRML	reprimo-like [Source:HGNC Symbol;Acc:32422]	315	16	0	2.90674	0.001	-11.5052	Down	5.25102e-06	1.24974e-05		ENSAPLT00000000697	STX11	syntaxin 11 [Source:HGNC Symbol;Acc:11429]	861	79	7	6.60184	0.411906	-4.00248	Down	5.84212e-23	3.15806e-22		ENSAPLT00000000631	PKIG	protein kinase (cAMP-dependent, catalytic) inhibitor gamma [Source:HGNC Symbol;Acc:9019]	171	85	34	37.0499	11.3783	-1.70318	Down	7.28866e-10
ENSAPLT00000000979	SMAD6	SMAD family member 6 [Source:HGNC Symbol;Acc:6772]	543	434	786	45.739	104.151	1.18718	Up	2.6765e-45	9.02463e-44		ENSAPLT00000000697	STX11	syntaxin 11 [Source:HGNC Symbol;Acc:11429]	861	75	7	4.98488	0.411906	-3.59717	Down	1.19705e-17	5.17568e-17		ENSAPLT00000000699	GJA1	gap junction protein, alpha 1, 43kDa [Source:HGNC Symbol;Acc:4274]	1146	11367	1172	713.678	51.8139	-3.78386	Down	0	0		ENSAPLT00000000640	GREM1	gremlin 1, DAN family BMP antagonist [Source:HGNC Symbol;Acc:2001]	555	5	84	0.671493	8.66129	3.68914	Up	1.36588e-15
ENSAPLT00000001008	SPHK1	sphingosine kinase 1 [Source:HGNC Symbol;Acc:11240]	450	221	397	28.1045	63.4774	1.17544	Up	2.3535e-23	4.32103e-22		ENSAPLT00000000699	GJA1	gap junction protein, alpha 1, 43kDa [Source:HGNC Symbol;Acc:4274]	1146	10628	1172	530.717	51.8139	-3.35653	Down	0	0		ENSAPLT00000000701			372	27	3	5.2223	0.408584	-3.67598	Down	3.49576e-08	1.00088e-07		ENSAPLT00000000643	HS3ST6	heparan sulfate (glucosamine) 3-O-sulfotransferase 6 [Source:HGNC Symbol;Acc:14178]	612	1	43	0.12179	4.02081	5.04501	Up	5.22032e-10
ENSAPLT00000001015	HSP70	Heat shock 70 kDa protein [Source:UniProtKB/TrEMBL;Acc:R0LC19]	1905	18444	34841	554.06	1315.94	1.24798	Up	0	0		ENSAPLT00000000701			372	34	3	5.23037	0.408584	-3.67821	Down	8.78058e-09	2.56007e-08		ENSAPLT00000000707	RNF222	ring finger protein 222 [Source:HGNC Symbol;Acc:34517]	693	29	0	3.01097	0.001	-11.556	Down	6.10508e-12	2.16472e-11		ENSAPLT00000000648		HIG1 domain family member 2A [Source:UniProtKB/TrEMBL;Acc:R0JXZ7]	168	262	76	116.24	25.8881	-2.16675	Down	2.57076e-37
ENSAPLT00000001021		Uncharacterized protein [Source:UniProtKB/TrEMBL;Acc:R0JI03]	996	194	66	11.1465	4.76788	-1.22517	Down	3.09126e-10	2.44636e-09		ENSAPLT00000000705	MRPL50	mitochondrial ribosomal protein L50 [Source:HGNC Symbol;Acc:16654]	405	284	160	40.1291	20.0156	-1.00353	Down	6.27134e-13	2.2595e-12		ENSAPLT00000000718	HRH2	histamine receptor H2 [Source:HGNC Symbol;Acc:5183]	1116	33	145	2.1276	6.58274	1.62946	Up	1.08797e-10	3.62348e-10		ENSAPLT00000000649			174	13	0	5.56876	0.001	-12.4431	Down	1.69945e-05
ENSAPLT00000001044		Prolactin-releasing peptide receptor [Source:UniProtKB/TrEMBL;Acc:R0JRY5]	1059	68	2	3.67459	0.135886	-4.75711	Down	2.94148e-15	3.43914e-14		ENSAPLT00000000707	RNF222	ring finger protein 222 [Source:HGNC Symbol;Acc:34517]	693	14	0	1.15609	0.001	-10.175	Down	2.38126e-05	5.3584e-05		ENSAPLT00000000725	CRABP1	cellular retinoic acid binding protein 1 [Source:HGNC Symbol;Acc:2338]	586	256	0	31.4328	0.001	-14.94	Down	4.49744e-99	6.862e-98		ENSAPLT00000000652	COL26A1	collagen, type XXVI, alpha 1 [Source:HGNC Symbol;Acc:18038]	900	32	195	2.65016	12.3991	2.22608	Up	2.28892e-21
ENSAPLT00000001047	JAGN1	jagunal homolog 1 (Drosophila) [Source:HGNC Symbol;Acc:26926]	231	80	142	19.8187	44.2301	1.15817	Up	4.0818e-09	2.93037e-08		ENSAPLT00000000718	HRH2	histamine receptor H2 [Source:HGNC Symbol;Acc:5183]	1116	53	145	2.71774	6.58274	1.27628	Up	6.49532e-09	1.91382e-08		ENSAPLT00000000728	GJB6	gap junction protein, beta 6, 30kDa [Source:HGNC Symbol;Acc:4288]	786	846	0	77.4442	0.001	-16.2409	Down	0	0		ENSAPLT00000000653	COL26A1	collagen, type XXVI, alpha 1 [Source:HGNC Symbol;Acc:18038]	390	3	39	0.573352	5.72264	3.31919	Up	2.82294e-07
ENSAPLT00000001097	GAS2	growth arrest-specific 2 [Source:HGNC Symbol;Acc:4167]	948	66	16	3.98412	1.21437	-1.71405	Down	2.99374e-06	1.52408e-05		ENSAPLT00000000725	CRABP1	cellular retinoic acid binding protein 1 [Source:HGNC Symbol;Acc:2338]	586	604	0	58.9842	0.001	-15.848	Down	4.90586e-199	1.34736e-197		ENSAPLT00000000735	BDKRB1	bradykinin receptor B1 [Source:HGNC Symbol;Acc:1029]	1002	21	5	1.50797	0.252816	-2.57645	Down	4.73278e-05	0.000107583		ENSAPLT00000000656	MARCO	macrophage receptor with collagenous structure [Source:HGNC Symbol;Acc:6895]	1437	13	294	0.674297	11.7081	4.11798	Up	1.18215e-55
ENSAPLT00000001173			6120	5099	8498	47.6793	99.9094	1.06726	Up	0	0		ENSAPLT00000000728	GJB6	gap junction protein, beta 6, 30kDa [Source:HGNC Symbol;Acc:4288]	786	670	0	48.7808	0.001	-15.574	Down	1.05715e-220	3.15345e-219		ENSAPLT00000000742	BDKRB2	bradykinin receptor B2 [Source:HGNC Symbol;Acc:1030]	1143	181	83	11.3939	3.67904	-1.63086	Down	4.54872e-19	2.14978e-18		ENSAPLT00000000660		Feather keratin Cos1-1/Cos1-3/Cos2-1 [Source:UniProtKB/TrEMBL;Acc:R0KWA9]	297	0	21899	0.001	4219.53	22.0087	Up	0
ENSAPLT00000001252		Fatty acid desaturase 1 [Source:UniProtKB/TrEMBL;Acc:R0LBW1]	1353	140	39	5.92143	2.074	-1.51353	Down	3.72746e-10	2.9319e-09		ENSAPLT00000000731			432	78	41	10.3325	4.80843	-1.10356	Down	4.76592e-05	0.000104625		ENSAPLT00000000743	CXCR5	chemokine (C-X-C motif) receptor 5 [Source:HGNC Symbol;Acc:1060]	1119	9	0	0.5787	0.001	-9.17667	Down	0.000290124	0.000611203		ENSAPLT00000000661		Feather keratin Cos1-1/Cos1-3/Cos2-1 [Source:UniProtKB/TrEMBL;Acc:R0KWA9]	297	0	6408	0.001	1234.7	20.2357	Up	0
ENSAPLT00000001278	TMEM170B	transmembrane protein 170B [Source:HGNC Symbol;Acc:34244]	306	58	16	10.8468	3.76218	-1.52763	Down	5.6306e-05	0.000235571		ENSAPLT00000000743	CXCR5	chemokine (C-X-C motif) receptor 5 [Source:HGNC Symbol;Acc:1060]	1119	23	0	1.17624	0.001	-10.2	Down	2.64408e-08	7.46684e-08		ENSAPLT00000000765	CCDC127	coiled-coil domain containing 127 [Source:HGNC Symbol;Acc:30520]	669	132	456	14.1967	34.5336	1.28244	Up	5.72324e-22	2.98727e-21		ENSAPLT00000000665	GPR75	G protein-coupled receptor 75 [Source:HGNC Symbol;Acc:4526]	1530	33	91	1.60763	3.40366	1.08215	Up	0.000121547
ENSAPLT00000001282		Feather beta keratin [Source:UniProtKB/TrEMBL;Acc:R0LK91]	297	24489	49155	4718.58	11908.4	1.33555	Up	0	0		ENSAPLT00000000764	GPR182	G protein-coupled receptor 182 [Source:HGNC Symbol;Acc:13708]	1089	60	176	3.15297	8.18819	1.37683	Up	1.18773e-11	4.02303e-11		ENSAPLT00000000768			396	111	68	20.1683	8.69995	-1.21301	Down	2.6021e-08	7.52501e-08		ENSAPLT00000000669			150	9	122	4.47215	46.5441	3.37956	Up	1.13449e-20
ENSAPLT00000001312			1131	29	4	1.46734	0.254471	-2.52763	Down	0.000100336	0.00040092		ENSAPLT00000000769		Nuclear receptor-interacting protein 1 [Source:UniProtKB/TrEMBL;Acc:R0J9E1]	684	150	84	12.5496	6.22194	-1.01221	Down	1.42315e-07	3.82931e-07		ENSAPLT00000000771		Ankyrin repeat domain-containing protein 9 [Source:UniProtKB/TrEMBL;Acc:R0LDH7]	870	46	0	3.80434	0.001	-11.8934	Down	1.8211e-18	8.46483e-18		ENSAPLT00000000674	CKAP4	cytoskeleton-associated protein 4 [Source:HGNC Symbol;Acc:16991]	1332	576	2566	32.2317	110.242	1.77413	Up	1.26748e-195
ENSAPLT00000001353			168	1915	3709	652.313	1588.51	1.28403	Up	5.863e-234	6.67397e-232		ENSAPLT00000000771		Ankyrin repeat domain-containing protein 9 [Source:UniProtKB/TrEMBL;Acc:R0LDH7]	870	28	0	1.84177	0.001	-10.8469	Down	6.03762e-10	1.8887e-09		ENSAPLT00000000811	S1PR3	sphingosine-1-phosphate receptor 3 [Source:HGNC Symbol;Acc:3167]	1110	638	2067	41.356	94.3453	1.18985	Up	1.0099e-83	1.34317e-82		ENSAPLT00000000679	ACKR2	atypical chemokine receptor 2 [Source:HGNC Symbol;Acc:1565]	1047	21	69	1.49499	3.77137	1.33495	Up	8.34714e-05
ENSAPLT00000001359			162	92	170	32.4989	75.5049	1.21618	Up	2.19578e-11	1.9334e-10		ENSAPLT00000000779			255	11	0	2.46859	0.001	-11.2695	Down	0.00022996	0.000473767		ENSAPLT00000000816		Uncharacterized protein [Source:UniProtKB/TrEMBL;Acc:R0JTK9]	663	4017	2	435.943	0.152834	-11.478	Down	0	0		ENSAPLT00000000680	RPRML	reprimo-like [Source:HGNC Symbol;Acc:32422]	315	0	16	0.001	2.90674	11.5052	Up	0.000124391
ENSAPLT00000001369	C15orf62	chromosome 15 open reading frame 62 [Source:HGNC Symbol;Acc:34489]	537	29	58	3.09044	7.77132	1.33035	Up	2.82902e-05	0.000124974		ENSAPLT00000000811	S1PR3	sphingosine-1-phosphate receptor 3 [Source:HGNC Symbol;Acc:3167]	1110	695	2067	35.8309	94.3453	1.39675	Up	7.76484e-123	1.42262e-121		ENSAPLT00000000820		Uncharacterized protein [Source:UniProtKB/TrEMBL;Acc:R0L4J5]	198	22	0	7.99463	0.001	-12.9648	Down	2.96896e-09	9.09724e-09		ENSAPLT00000000682	GJC2	gap junction protein, gamma 2, 47kDa [Source:HGNC Symbol;Acc:17494]	1248	44	1619	2.62786	74.2384	4.8202	Up	0
ENSAPLT00000001371		Heparan sulfate glucosamine 3-O-sulfotransferase 3A1 [Source:UniProtKB/TrEMBL;Acc:R0KSD1]	618	57	102	5.27816	11.8755	1.16988	Up	5.09072e-07	2.85293e-06		ENSAPLT00000000816		Uncharacterized protein [Source:UniProtKB/TrEMBL;Acc:R0JTK9]	663	1233	2	106.426	0.152834	-9.44367	Down	0	0		ENSAPLT00000000822		Scale keratin [Source:UniProtKB/TrEMBL;Acc:R0LG29]	399	703	0	126.772	0.001	-16.9519	Down	1.18693e-270	4.04186e-269		ENSAPLT00000000689			756	127	404	12.5212	30.5813	1.28827	Up	8.13934e-21
ENSAPLT00000001392	MYL10	myosin, light chain 10, regulatory [Source:HGNC Symbol;Acc:29825]	1033	23120	59	1280.81	4.10954	-8.28386	Down	0	0		ENSAPLT00000000820		Uncharacterized protein [Source:UniProtKB/TrEMBL;Acc:R0L4J5]	198	11	0	3.17924	0.001	-11.6345	Down	0.00022996	0.000473424		ENSAPLT00000000829	C14orf37	chromosome 14 open reading frame 37 [Source:HGNC Symbol;Acc:19846]	2265	25	2	0.794169	0.0447368	-4.14991	Down	2.87192e-08	8.27475e-08		ENSAPLT00000000693			201	1	23	0.370825	6.54829	4.14231	Up	2.63396e-05
ENSAPLT00000001405	H1F0	H1 histone family, member 0 [Source:HGNC Symbol;Acc:4714]	381	173	39	25.9847	7.36513	-1.81888	Down	2.07066e-15	2.44916e-14		ENSAPLT00000000822		Scale keratin [Source:UniProtKB/TrEMBL;Acc:R0LG29]	399	956	0	137.114	0.001	-17.065	Down	0	0		ENSAPLT00000000858	HYLS1	hydrolethalus syndrome 1 [Source:HGNC Symbol;Acc:26558]	654	57	38	6.27102	2.9438	-1.09102	Down	0.000250532	0.000532088		ENSAPLT00000000696	GOPC	golgi-associated PDZ and coiled-coil motif containing [Source:HGNC Symbol;Acc:17643]	1357	600	2284	32.9561	96.3192	1.54728	Up	4.31386e-144
ENSAPLT00000001459	FBXL2	F-box and leucine-rich repeat protein 2 [Source:HGNC Symbol;Acc:13598]	1317	46	137	1.9988	7.48473	1.90482	Up	5.1646e-17	6.81698e-16		ENSAPLT00000000829	C14orf37	chromosome 14 open reading frame 37 [Source:HGNC Symbol;Acc:19846]	2265	25	2	0.631638	0.0447368	-3.81956	Down	6.61998e-07	1.69578e-06		ENSAPLT00000000859	RGS4	regulator of G-protein signaling 4 [Source:HGNC Symbol;Acc:10000]	1900	320	165	12.1182	4.3998	-1.46166	Down	7.86544e-28	4.87844e-27		ENSAPLT00000000697	STX11	syntaxin 11 [Source:HGNC Symbol;Acc:11429]	861	0	75	0.001	4.98488	12.2833	Up	3.13802e-19
ENSAPLT00000001476	FIBIN	fin bud initiation factor homolog (zebrafish) [Source:HGNC Symbol;Acc:33747]	288	25	57	4.96757	14.2404	1.51938	Up	4.42634e-06	2.19911e-05		ENSAPLT00000000848	NXNL2	nucleoredoxin-like 2 [Source:HGNC Symbol;Acc:30482]	162	16	2	5.65199	0.625486	-3.17571	Down	0.000278626	0.000568748		ENSAPLT00000000862	TMEM154	transmembrane protein 154 [Source:HGNC Symbol;Acc:26489]	498	35	13	5.05685	1.32256	-1.9349	Down	1.02673e-05	2.45961e-05		ENSAPLT00000000699	GJA1	gap junction protein, alpha 1, 43kDa [Source:HGNC Symbol;Acc:4274]	1146	155	10628	10.0812	530.717	5.71821	Up	0
ENSAPLT00000001480		Feather keratin 1 [Source:UniProtKB/TrEMBL;Acc:R0K792]	315	3148	11253	571.901	2570.39	2.16815	Up	0	0		ENSAPLT00000000852	LPAR6	lysophosphatidic acid receptor 6 [Source:HGNC Symbol;Acc:15520]	1023	167	89	9.34194	4.40775	-1.08368	Down	4.27328e-09	1.27525e-08		ENSAPLT00000000868		Feather beta keratin [Source:UniProtKB/TrEMBL;Acc:R0JJW9]	288	399	0	99.6831	0.001	-16.6051	Down	5.79676e-154	1.26899e-152		ENSAPLT00000000701			372	0	34	0.001	5.23037	12.3527	Up	4.37644e-09
ENSAPLT00000001487		Feather keratin Cos1-1/Cos1-3/Cos2-1 [Source:UniProtKB/TrEMBL;Acc:R0K670]	315	1846	5022	335.365	1147.12	1.77421	Up	0	0		ENSAPLT00000000858	HYLS1	hydrolethalus syndrome 1 [Source:HGNC Symbol;Acc:26558]	654	99	38	8.66271	2.9438	-1.55714	Down	2.14716e-09	6.53117e-09		ENSAPLT00000000875	COLGALT1	collagen beta(1-O)galactosyltransferase 1 [Source:HGNC Symbol;Acc:26182]	338	187	712	39.8076	106.725	1.42278	Up	8.04272e-39	6.22318e-38		ENSAPLT00000000707	RNF222	ring finger protein 222 [Source:HGNC Symbol;Acc:34517]	693	0	14	0.001	1.15609	10.175	Up	0.000388724
ENSAPLT00000001488		Feather keratin Cos2-3 [Source:UniProtKB/TrEMBL;Acc:R0LV49]	324	2435	5591	430.081	1241.61	1.52953	Up	0	0		ENSAPLT00000000859	RGS4	regulator of G-protein signaling 4 [Source:HGNC Symbol;Acc:10000]	1900	341	165	10.2706	4.3998	-1.22301	Down	2.10534e-20	9.96457e-20		ENSAPLT00000000882	PTGDS	prostaglandin D2 synthase 21kDa (brain) [Source:HGNC Symbol;Acc:9592]	795	5808	27858	525.655	1775.36	1.75592	Up	0	0		ENSAPLT00000000709		Uncharacterized protein [Source:UniProtKB/TrEMBL;Acc:R0M7Q0]	183	33	229	13.4409	71.6112	2.41356	Up	3.4589e-27
ENSAPLT00000001503	CHRM4	cholinergic receptor, muscarinic 4 [Source:HGNC Symbol;Acc:1953]	1437	80	174	3.18588	8.71231	1.45136	Up	7.98804e-15	9.10023e-14		ENSAPLT00000000862	TMEM154	transmembrane protein 154 [Source:HGNC Symbol;Acc:26489]	498	46	13	5.28597	1.32256	-1.99883	Down	1.319e-06	3.29496e-06		ENSAPLT00000000896		Uncharacterized protein [Source:UniProtKB/TrEMBL;Acc:R0JDY8]	309	41	0	9.54699	0.001	-13.2208	Down	1.51202e-16	6.57914e-16		ENSAPLT00000000715	EFHD1	EF-hand domain family, member D1 [Source:HGNC Symbol;Acc:29556]	526	225	2584	31.8832	281.127	3.14036	Up	0
ENSAPLT00000001556	B3GALT2	UDP-Gal:betaGlcNAc beta 1,3-galactosyltransferase, polypeptide 2 [Source:HGNC Symbol;Acc:917]	1269	70	14	3.1567	0.793793	-1.99158	Down	1.00967e-07	6.17655e-07		ENSAPLT00000000868		Feather beta keratin [Source:UniProtKB/TrEMBL;Acc:R0JJW9]	288	89	0	17.6845	0.001	-14.1102	Down	5.69762e-30	3.44551e-29		ENSAPLT00000000897	BMP2	bone morphogenetic protein 2 [Source:HGNC Symbol;Acc:1069]	843	346	153	29.5318	9.19532	-1.6833	Down	1.46909e-36	1.09525e-35		ENSAPLT00000000716		Mas-related G-protein coupled receptor member H [Source:UniProtKB/TrEMBL;Acc:R0JCV5]	948	19	155	1.49386	9.35664	2.64694	Up	9.70456e-21
ENSAPLT00000001575		Uncharacterized protein [Source:UniProtKB/TrEMBL;Acc:R0L6T3]	210	41	70	11.1728	23.9839	1.10208	Up	7.4013e-05	0.000304373		ENSAPLT00000000882	PTGDS	prostaglandin D2 synthase 21kDa (brain) [Source:HGNC Symbol;Acc:9592]	795	2963	27858	213.285	1775.36	3.05725	Up	0	0		ENSAPLT00000000902	BAHD1	bromo adjacent homology domain containing 1 [Source:HGNC Symbol;Acc:29153]	3161	38	114	0.864968	1.82719	1.07891	Up	2.95922e-05	6.85155e-05		ENSAPLT00000000717			804	6	66	0.556237	4.69769	3.07818	Up	6.80988e-11
ENSAPLT00000001579	RNF223	ring finger protein 223 [Source:HGNC Symbol;Acc:40020]	585	295	582	28.8578	71.5827	1.31065	Up	1.84433e-39	5.47869e-38		ENSAPLT00000000896		Uncharacterized protein [Source:UniProtKB/TrEMBL;Acc:R0JDY8]	309	27	0	5.00036	0.001	-12.2878	Down	1.28572e-09	3.95237e-09		ENSAPLT00000000908	BAHD1	bromo adjacent homology domain containing 1 [Source:HGNC Symbol;Acc:29153]	3155	34	119	0.775391	1.91096	1.3013	Up	7.56026e-07	1.97708e-06		ENSAPLT00000000718	HRH2	histamine receptor H2 [Source:HGNC Symbol;Acc:5183]	1116	10	53	0.667883	2.71774	2.02474	Up	4.08684e-06
ENSAPLT00000001591	UTS2R	urotensin 2 receptor [Source:HGNC Symbol;Acc:4468]	1143	70	0	3.50468	0.001	-11.7751	Down	1.80524e-18	2.61044e-17		ENSAPLT00000000897	BMP2	bone morphogenetic protein 2 [Source:HGNC Symbol;Acc:1069]	843	276	153	18.736	9.19532	-1.02685	Down	4.89248e-13	1.77215e-12		ENSAPLT00000000910	C1QTNF4	C1q and tumor necrosis factor related protein 4 [Source:HGNC Symbol;Acc:14346]	1137	87	44	5.50554	1.96063	-1.48957	Down	7.48154e-09	2.23322e-08		ENSAPLT00000000719	SLC16A1	solute carrier family 16, member 1 (monocarboxylic acid transporter 1) [Source:HGNC Symbol;Acc:10922]	1500	568	1587	28.2242	60.5455	1.10109	Up	1.41212e-60
ENSAPLT00000001594	HSPB3	heat shock 27kDa protein 3 [Source:HGNC Symbol;Acc:5248]	441	65	9	8.43473	1.4684	-2.52209	Down	3.3279e-09	2.41103e-08		ENSAPLT00000000910	C1QTNF4	C1q and tumor necrosis factor related protein 4 [Source:HGNC Symbol;Acc:14346]	1137	100	44	5.0331	1.96063	-1.36013	Down	5.47364e-08	1.51442e-07		ENSAPLT00000000915		Feather beta keratin [Source:UniProtKB/TrEMBL;Acc:R0KAV3]	297	10	0	2.42262	0.001	-11.2424	Down	0.000119878	0.000262103		ENSAPLT00000000722	PANK3	pantothenate kinase 3 [Source:HGNC Symbol;Acc:19365]	1274	147	414	8.60028	18.5963	1.11256	Up	3.09538e-17
ENSAPLT00000001653	MSX1	msh homeobox 1 [Source:HGNC Symbol;Acc:7391]	426	15	46	2.01501	7.76943	1.94702	Up	9.1001e-07	4.96303e-06		ENSAPLT00000000915		Feather beta keratin [Source:UniProtKB/TrEMBL;Acc:R0KAV3]	297	571	0	110.021	0.001	-16.7474	Down	3.342e-188	8.70698e-187		ENSAPLT00000000922	MTMR1	myotubularin related protein 1 [Source:HGNC Symbol;Acc:7449]	1749	1091	3755	44.8824	108.773	1.27711	Up	8.09196e-168	1.88252e-166		ENSAPLT00000000725	CRABP1	cellular retinoic acid binding protein 1 [Source:HGNC Symbol;Acc:2338]	586	22	604	2.79827	58.9842	4.39772	Up	9.7338e-118
ENSAPLT00000001667		Uncharacterized protein [Source:UniProtKB/TrEMBL;Acc:R0KU23]	309	37	0	6.85235	0.001	-12.7424	Down	4.3996e-10	3.43967e-09		ENSAPLT00000000922	MTMR1	myotubularin related protein 1 [Source:HGNC Symbol;Acc:7449]	1749	1520	3755	49.7336	108.773	1.12903	Up	1.29724e-159	2.95184e-158		ENSAPLT00000000924	CENPL	centromere protein L [Source:HGNC Symbol;Acc:17879]	537	24	4	3.21572	0.377388	-3.09102	Down	1.59484e-06	4.07838e-06		ENSAPLT00000000726	OAF	OAF homolog (Drosophila) [Source:HGNC Symbol;Acc:28752]	594	259	706	32.4996	68.0166	1.06546	Up	1.61199e-26
ENSAPLT00000001699			768	362	597	26.9739	55.9312	1.05209	Up	6.59084e-29	1.46304e-27		ENSAPLT00000000924	CENPL	centromere protein L [Source:HGNC Symbol;Acc:17879]	537	30	4	3.19701	0.377388	-3.0826	Down	6.18e-07	1.58708e-06		ENSAPLT00000000939	DIO2	deiodinase, iodothyronine, type II [Source:HGNC Symbol;Acc:2884]	794	144	11	13.0492	0.7019	-4.21655	Down	3.06956e-42	2.4971e-41		ENSAPLT00000000728	GJB6	gap junction protein, beta 6, 30kDa [Source:HGNC Symbol;Acc:4288]	786	4	670	0.379317	48.7808	7.00677	Up	5.83358e-158
ENSAPLT00000001738			192	99	170	29.5074	63.7072	1.11038	Up	4.97882e-10	3.87759e-09		ENSAPLT00000000939	DIO2	deiodinase, iodothyronine, type II [Source:HGNC Symbol;Acc:2884]	794	250	11	18.0184	0.7019	-4.68206	Down	6.27914e-67	6.77489e-66		ENSAPLT00000000945	ANKS4B	ankyrin repeat and sterile alpha motif domain containing 4B [Source:HGNC Symbol;Acc:26795]	1215	35	0	2.07268	0.001	-11.0173	Down	3.03826e-14	1.19646e-13		ENSAPLT00000000729	OR5AS1	olfactory receptor, family 5, subfamily AS, member 1 [Source:HGNC Symbol;Acc:15261]	948	25	0	1.96561	0.001	-10.9408	Down	7.65556e-10
ENSAPLT00000001754		Feather keratin Cos2-3 [Source:UniProtKB/TrEMBL;Acc:R0JHM4]	306	15560	46898	2909.94	11027.4	1.92203	Up	0	0		ENSAPLT00000000941	C5orf30	chromosome 5 open reading frame 30 [Source:HGNC Symbol;Acc:25052]	624	155	65	14.2149	5.27754	-1.42947	Down	1.98393e-12	6.97791e-12		ENSAPLT00000000951			189	32	113	12.1823	30.2914	1.31412	Up	1.20886e-06	3.12477e-06		ENSAPLT00000000734	BTC	betacellulin [Source:HGNC Symbol;Acc:1121]	483	29	9	4.47523	1.06633	-2.06931	Down	4.36112e-05
ENSAPLT00000001766		Feather keratin Cos1-1/Cos1-3/Cos2-1 [Source:UniProtKB/TrEMBL;Acc:R0L8X3]	306	36192	100005	6768.42	23514.8	1.79668	Up	0	0		ENSAPLT00000000945	ANKS4B	ankyrin repeat and sterile alpha motif domain containing 4B [Source:HGNC Symbol;Acc:26795]	1215	21	0	0.989098	0.001	-9.94997	Down	1.19905e-07	3.24229e-07		ENSAPLT00000000957	TRIM29	tripartite motif containing 29 [Source:HGNC Symbol;Acc:17274]	1731	2022	2	84.0476	0.0585377	-10.4876	Down	0	0		ENSAPLT00000000739	MAB21L1	mab-21-like 1 (C. elegans) [Source:HGNC Symbol;Acc:6757]	1080	71	27	4.90004	1.43066	-1.77611	Down	6.76742e-09
ENSAPLT00000001770		Feather keratin Cos1-1/Cos1-3/Cos2-1 [Source:UniProtKB/TrEMBL;Acc:R0L8X3]	306	5276	15860	986.688	3729.26	1.91822	Up	0	0		ENSAPLT00000000951			189	50	113	15.1393	30.2914	1.00061	Up	2.53616e-05	5.69523e-05		ENSAPLT00000000973		Feather keratin Cos2-3 [Source:UniProtKB/TrEMBL;Acc:R0L815]	303	73023	12	17340.4	2.00651	-13.0772	Down	0	0		ENSAPLT00000000743	CXCR5	chemokine (C-X-C motif) receptor 5 [Source:HGNC Symbol;Acc:1060]	1119	0	23	0.001	1.17624	10.2	Up	2.30572e-06
ENSAPLT00000001776	GJB5	gap junction protein, beta 5, 31.1kDa [Source:HGNC Symbol;Acc:4287]	702	22	60	1.79342	6.14972	1.77781	Up	1.3204e-07	7.93074e-07		ENSAPLT00000000957	TRIM29	tripartite motif containing 29 [Source:HGNC Symbol;Acc:17274]	1731	2177	2	71.971	0.0585377	-10.2638	Down	0	0		ENSAPLT00000000984			171	34	116	14.3062	34.3688	1.26446	Up	1.78827e-06	4.55895e-06		ENSAPLT00000000744	ZBTB21	zinc finger and BTB domain containing 21 [Source:HGNC Symbol;Acc:13083]	3174	133	637	3.12327	11.4849	1.87861	Up	9.1009e-54
ENSAPLT00000001799		Claudin-3 [Source:UniProtKB/TrEMBL;Acc:R0LEE6]	645	2007	7910	178.067	882.384	2.30899	Up	0	0		ENSAPLT00000000962	XIRP2	xin actin-binding repeat containing 2 [Source:HGNC Symbol;Acc:14303]	5826	191	0	1.87611	0.001	-10.8735	Down	1.86629e-63	1.93851e-62		ENSAPLT00000000989	CHST3	carbohydrate (chondroitin 6) sulfotransferase 3 [Source:HGNC Symbol;Acc:1971]	345	102	380	21.2727	55.8043	1.39137	Up	8.6022e-21	4.31119e-20		ENSAPLT00000000747	B3GALT1	UDP-Gal:betaGlcNAc beta 1,3-galactosyltransferase, polypeptide 1 [Source:HGNC Symbol;Acc:916]	981	31	2	2.35536	0.11667	-4.33545	Down	9.66296e-10
ENSAPLT00000001804	SOD3	superoxide dismutase 3, extracellular [Source:HGNC Symbol;Acc:11181]	684	1128	1831	94.3734	192.608	1.02921	Up	4.47188e-82	2.42864e-80		ENSAPLT00000000973		Feather keratin Cos2-3 [Source:UniProtKB/TrEMBL;Acc:R0L815]	303	21323	12	4027.19	2.00651	-10.9709	Down	0	0		ENSAPLT00000001008	SPHK1	sphingosine kinase 1 [Source:HGNC Symbol;Acc:11240]	450	397	183	63.4774	20.6035	-1.62335	Down	1.22951e-39	9.64048e-39		ENSAPLT00000000752	SLC30A1	solute carrier family 30 (zinc transporter), member 1 [Source:HGNC Symbol;Acc:11012]	900	60	556	4.96905	35.3532	2.8308	Up	1.06509e-75
ENSAPLT00000001897	2012-09-01	septin 12 [Source:HGNC Symbol;Acc:26348]	1053	294	603	15.9777	41.2031	1.36669	Up	1.89442e-43	6.14024e-42		ENSAPLT00000000984			171	42	116	14.0556	34.3688	1.28996	Up	1.71086e-07	4.57659e-07		ENSAPLT00000001012			654	327	205	35.9759	15.881	-1.17972	Down	9.32544e-21	4.67034e-20		ENSAPLT00000000764	GPR182	G protein-coupled receptor 182 [Source:HGNC Symbol;Acc:13708]	1089	4	60	0.273777	3.15297	3.52564	Up	4.23734e-11
ENSAPLT00000001902		Tripartite motif-containing protein 32 [Source:UniProtKB/TrEMBL;Acc:R0K4D0]	261	36	61	7.8933	16.8163	1.09116	Up	0.00024371	0.000909454		ENSAPLT00000000989	CHST3	carbohydrate (chondroitin 6) sulfotransferase 3 [Source:HGNC Symbol;Acc:1971]	345	124	380	20.5683	55.8043	1.43995	Up	5.35366e-25	2.84813e-24		ENSAPLT00000001020	ENC1	ectodermal-neural cortex 1 (with BTB domain) [Source:HGNC Symbol;Acc:3345]	1770	180	122	7.31712	3.49212	-1.06717	Down	1.67845e-10	5.53258e-10		ENSAPLT00000000771		Ankyrin repeat domain-containing protein 9 [Source:UniProtKB/TrEMBL;Acc:R0LDH7]	870	1	28	0.0856733	1.84177	4.4261	Up	1.81577e-06
ENSAPLT00000001903	COL28A1	collagen, type XXVIII, alpha 1 [Source:HGNC Symbol;Acc:22442]	3462	441	118	7.28967	2.45243	-1.57164	Down	1.82955e-30	4.31004e-29		ENSAPLT00000001022	RAPH1	Ras association (RalGDS/AF-6) and pleckstrin homology domains 1 [Source:HGNC Symbol;Acc:14436]	3918	1446	3471	21.1203	44.8842	1.08758	Up	3.55416e-139	7.18882e-138		ENSAPLT00000001021		Uncharacterized protein [Source:UniProtKB/TrEMBL;Acc:R0JI03]	996	66	426	4.76788	21.6697	2.18426	Up	1.71206e-41	1.3816e-40		ENSAPLT00000000773	TCF15	transcription factor 15 (basic helix-loop-helix) [Source:HGNC Symbol;Acc:11627]	285	90	250	23.5376	50.1986	1.09268	Up	1.06156e-10
ENSAPLT00000001930	NKPD1	NTPase, KAP family P-loop domain containing 1 [Source:HGNC Symbol;Acc:24739]	498	81	208	9.30791	30.0521	1.69094	Up	1.93554e-21	3.25926e-20		ENSAPLT00000001044		Prolactin-releasing peptide receptor [Source:UniProtKB/TrEMBL;Acc:R0JRY5]	1059	68	0	3.67459	0.001	-11.8434	Down	4.46278e-23	2.27939e-22		ENSAPLT00000001022	RAPH1	Ras association (RalGDS/AF-6) and pleckstrin homology domains 1 [Source:HGNC Symbol;Acc:14436]	3918	929	3471	17.0605	44.8842	1.39554	Up	2.42616e-177	5.88709e-176		ENSAPLT00000000774	ID2	inhibitor of DNA binding 2, dominant negative helix-loop-helix protein [Source:HGNC Symbol;Acc:5361]	300	80	379	19.8762	72.296	1.86287	Up	2.7257e-32
ENSAPLT00000001940			1173	324	608	15.8068	37.2947	1.23843	Up	8.82752e-38	2.53239e-36		ENSAPLT00000001060	CRYM	crystallin, mu [Source:HGNC Symbol;Acc:2418]	1982	1023	380	29.5371	9.71366	-1.60444	Down	1.21248e-86	1.61957e-85		ENSAPLT00000001032	MRPL43	mitochondrial ribosomal protein L43 [Source:HGNC Symbol;Acc:14517]	195	321	196	118.444	50.9242	-1.21778	Down	2.17154e-21	1.11325e-20		ENSAPLT00000000779			255	143	11	41.7985	2.46859	-4.08169	Down	6.08202e-39
ENSAPLT00000001945			966	45	6	2.66583	0.446905	-2.57654	Down	7.42542e-07	4.09521e-06		ENSAPLT00000001074	SSTR2	somatostatin receptor 2 [Source:HGNC Symbol;Acc:11331]	1116	721	3455	36.9715	156.851	2.08491	Up	0	0		ENSAPLT00000001047	JAGN1	jagunal homolog 1 (Drosophila) [Source:HGNC Symbol;Acc:26926]	231	142	68	44.2301	14.9142	-1.56834	Down	1.62404e-14	6.46954e-14		ENSAPLT00000000780			711	304	132	31.869	10.6243	-1.58479	Down	1.68532e-28
ENSAPLT00000001949	KCNJ10	potassium inwardly-rectifying channel, subfamily J, member 10 [Source:HGNC Symbol;Acc:6256]	1062	16	0	0.862168	0.001	-9.75183	Down	9.5613e-05	0.000384099		ENSAPLT00000001094	C2orf76	chromosome 2 open reading frame 76 [Source:HGNC Symbol;Acc:27017]	565	120	56	12.1543	5.0216	-1.27524	Down	1.45615e-08	4.18709e-08		ENSAPLT00000001060	CRYM	crystallin, mu [Source:HGNC Symbol;Acc:2418]	1982	1103	380	40.0417	9.71366	-2.04342	Down	5.15026e-147	1.07728e-145		ENSAPLT00000000784		Uncharacterized protein [Source:UniProtKB/TrEMBL;Acc:R0LRD6]	546	29	3	3.95886	0.314431	-3.65427	Down	2.89998e-08
ENSAPLT00000001994		Feather keratin 1 [Source:UniProtKB/TrEMBL;Acc:R0KJF1]	297	13866	26450	2671.72	6407.82	1.26206	Up	0	0		ENSAPLT00000001097	GAS2	growth arrest-specific 2 [Source:HGNC Symbol;Acc:4167]	948	66	26	3.98412	1.38953	-1.51966	Down	1.6436e-06	4.08212e-06		ENSAPLT00000001074	SSTR2	somatostatin receptor 2 [Source:HGNC Symbol;Acc:11331]	1116	865	3455	55.769	156.851	1.49186	Up	1.2315e-194	3.26347e-193		ENSAPLT00000000790	B3GNT5	UDP-GlcNAc:betaGal beta-1,3-N-acetylglucosaminyltransferase 5 [Source:HGNC Symbol;Acc:15684]	1125	45	312	2.98143	15.8708	2.4123	Up	1.7376e-36
ENSAPLT00000002005	MYOG	myogenin (myogenic factor 4) [Source:HGNC Symbol;Acc:7612]	672	22	0	1.87348	0.001	-10.8715	Down	2.85516e-06	1.45875e-05		ENSAPLT00000001101	NOG	noggin [Source:HGNC Symbol;Acc:7866]	672	29	7	2.46959	0.527754	-2.22633	Down	4.26828e-05	9.40638e-05		ENSAPLT00000001110	KCNRG	potassium channel regulator [Source:HGNC Symbol;Acc:18893]	576	603	252	75.3244	22.1657	-1.76479	Down	1.10579e-66	1.2314e-65		ENSAPLT00000000796	TMEM223	transmembrane protein 223 [Source:HGNC Symbol;Acc:28464]	126	46	22	27.2115	9.99191	-1.44538	Down	6.10064e-05
ENSAPLT00000002009	TSHR	thyroid stimulating hormone receptor [Source:HGNC Symbol;Acc:12373]	2310	106	39	2.62597	1.21477	-1.11217	Down	1.74764e-05	7.98302e-05		ENSAPLT00000001113	MYF5	myogenic factor 5 [Source:HGNC Symbol;Acc:7565]	564	19	0	1.92784	0.001	-10.9128	Down	5.4375e-07	1.40224e-06		ENSAPLT00000001121	TRIM13	tripartite motif containing 13 [Source:HGNC Symbol;Acc:9976]	1227	672	318	39.4063	13.1306	-1.58549	Down	1.11189e-63	1.20488e-62		ENSAPLT00000000808	OSR2	odd-skipped related 2 (Drosophila) [Source:HGNC Symbol;Acc:15830]	666	49	150	5.48386	12.8888	1.23286	Up	3.98036e-08
ENSAPLT00000002012		Feather keratin 2 [Source:UniProtKB/TrEMBL;Acc:R0J7Y1]	297	25311	59142	4876.96	14327.8	1.55477	Up	0	0		ENSAPLT00000001119	SLC35G2	solute carrier family 35, member G2 [Source:HGNC Symbol;Acc:28480]	1236	121	281	5.60226	11.5184	1.03985	Up	6.15378e-12	2.1167e-11		ENSAPLT00000001122	NMNAT2	nicotinamide nucleotide adenylyltransferase 2 [Source:HGNC Symbol;Acc:16789]	1056	198	117	13.4909	5.61338	-1.26505	Down	1.4996e-14	5.98736e-14		ENSAPLT00000000811	S1PR3	sphingosine-1-phosphate receptor 3 [Source:HGNC Symbol;Acc:3167]	1110	69	695	4.63331	35.8309	2.95109	Up	3.36362e-98
ENSAPLT00000002018	TRIM2	tripartite motif containing 2 [Source:HGNC Symbol;Acc:15974]	2271	246	85	6.1989	2.69304	-1.20278	Down	2.71212e-12	2.57272e-11		ENSAPLT00000001121	TRIM13	tripartite motif containing 13 [Source:HGNC Symbol;Acc:9976]	1227	592	318	27.6105	13.1306	-1.07228	Down	5.06774e-28	2.92151e-27		ENSAPLT00000001157		Rho GTPase-activating protein 7 [Source:UniProtKB/TrEMBL;Acc:R0LAF1]	2478	215	1026	6.24278	20.9773	1.74857	Up	1.5405e-73	1.87709e-72		ENSAPLT00000000816		Uncharacterized protein [Source:UniProtKB/TrEMBL;Acc:R0JTK9]	663	0	1233	0.001	106.426	16.6995	Up	8e-306
ENSAPLT00000002025			177	79	25	25.5417	10.1627	-1.32958	Down	2.10496e-05	9.48132e-05		ENSAPLT00000001122	NMNAT2	nicotinamide nucleotide adenylyltransferase 2 [Source:HGNC Symbol;Acc:16789]	1056	217	117	11.7596	5.61338	-1.0669	Down	3.78102e-11	1.25407e-10		ENSAPLT00000001173			6120	8498	29	99.9094	0.240076	-8.70098	Down	0	0		ENSAPLT00000000822		Scale keratin [Source:UniProtKB/TrEMBL;Acc:R0LG29]	399	0	956	0.001	137.114	17.065	Up	3.26868e-237
ENSAPLT00000002041			303	5136	17612	970.016	4182.22	2.10819	Up	0	0		ENSAPLT00000001157		Rho GTPase-activating protein 7 [Source:UniProtKB/TrEMBL;Acc:R0LAF1]	2478	370	1026	8.5447	20.9773	1.29573	Up	2.2115e-55	2.08784e-54		ENSAPLT00000001197	PRSS12	protease, serine, 12 (neurotrypsin, motopsin) [Source:HGNC Symbol;Acc:9477]	2142	166	4	5.57609	0.0946114	-5.8811	Down	6.55684e-58	6.66462e-57		ENSAPLT00000000826			1231	346	1534	20.9499	71.3122	1.7672	Up	4.34024e-117
ENSAPLT00000002090		Uncharacterized protein [Source:UniProtKB/TrEMBL;Acc:R0KXY7]	438	182	50	23.779	8.21366	-1.53359	Down	5.14128e-13	5.17364e-12		ENSAPLT00000001162		Uncharacterized protein [Source:UniProtKB/TrEMBL;Acc:R0KLJ7]	393	44	10	6.40703	1.28917	-2.31321	Down	2.14142e-07	5.69188e-07		ENSAPLT00000001209	MUC16	mucin 16, cell surface associated [Source:HGNC Symbol;Acc:15582]	2574	12	0	0.335439	0.001	-8.38991	Down	2.04668e-05	4.79384e-05		ENSAPLT00000000827			1337	0	47	0.001	2.0117	10.9742	Up	2.65818e-12
ENSAPLT00000002091	GDF2	growth differentiation factor 2 [Source:HGNC Symbol;Acc:4217]	1269	2	18	0.0901913	1.02059	3.50027	Up	2.69862e-05	0.000119622		ENSAPLT00000001171	GJA5	gap junction protein, alpha 5, 40kDa [Source:HGNC Symbol;Acc:4279]	1110	194	486	10.0017	22.1828	1.14919	Up	9.9994e-23	5.05632e-22		ENSAPLT00000001226	PPM1K	protein phosphatase, Mg2+/Mn2+ dependent, 1K [Source:HGNC Symbol;Acc:25415]	1589	229	831	10.3694	26.496	1.35344	Up	6.51578e-42	5.2884e-41		ENSAPLT00000000829	C14orf37	chromosome 14 open reading frame 37 [Source:HGNC Symbol;Acc:19846]	2265	0	25	0.001	0.631638	9.30295	Up	7.37828e-07
ENSAPLT00000002099	TMEM125	transmembrane protein 125 [Source:HGNC Symbol;Acc:28275]	606	36	96	3.39959	11.3983	1.74539	Up	4.16272e-11	3.5811e-10		ENSAPLT00000001173			6120	5099	29	47.6793	0.240076	-7.63373	Down	0	0		ENSAPLT00000001230	CTXN1	cortexin 1 [Source:HGNC Symbol;Acc:31108]	255	197	73	55.5862	14.5039	-1.93828	Down	6.88492e-26	4.05445e-25		ENSAPLT00000000836	KIAA1407	KIAA1407 [Source:HGNC Symbol;Acc:29272]	2784	50	250	1.33865	5.13886	1.94068	Up	6.13828e-23
ENSAPLT00000002106	DNAJB5	DnaJ (Hsp40) homolog, subfamily B, member 5 [Source:HGNC Symbol;Acc:14887]	600	19	41	1.81217	4.9167	1.43997	Up	0.000187861	0.000716451		ENSAPLT00000001179	PLEKHH1	pleckstrin homology domain containing, family H (with MyTH4 domain) member 1 [Source:HGNC Symbol;Acc:17733]	4260	34	10	0.456737	0.118931	-1.94124	Down	4.77056e-05	0.00010471		ENSAPLT00000001233	MBLAC2	metallo-beta-lactamase domain containing 2 [Source:HGNC Symbol;Acc:33711]	408	31	92	5.46692	11.4243	1.06331	Up	0.000215454	0.000460083		ENSAPLT00000000837	ACYP1	acylphosphatase 1, erythrocyte (common) type [Source:HGNC Symbol;Acc:179]	195	50	27	19.1117	7.92366	-1.27022	Down	0.000153691
ENSAPLT00000002108	FGFBP1	fibroblast growth factor binding protein 1 [Source:HGNC Symbol;Acc:19695]	690	645	218	53.4942	22.7326	-1.23462	Down	5.30966e-31	1.2719e-29		ENSAPLT00000001197	PRSS12	protease, serine, 12 (neurotrypsin, motopsin) [Source:HGNC Symbol;Acc:9477]	2142	316	4	8.44236	0.0946114	-6.47949	Down	5.98068e-97	8.79086e-96		ENSAPLT00000001237			132	24	8	13.0821	3.07057	-2.09102	Down	0.000124962	0.000272543		ENSAPLT00000000838	TEN1	TEN1 CST complex subunit [Source:HGNC Symbol;Acc:37242]	1138	576	178	37.7264	8.95105	-2.07544	Down	1.00124e-75
ENSAPLT00000002111			2565	39	1	0.870109	0.0280513	-4.95505	Down	2.5552e-09	1.86834e-08		ENSAPLT00000001209	MUC16	mucin 16, cell surface associated [Source:HGNC Symbol;Acc:15582]	2574	16	0	0.35572	0.001	-8.4746	Down	5.25102e-06	1.25204e-05		ENSAPLT00000001238	MED9	mediator complex subunit 9 [Source:HGNC Symbol;Acc:25487]	234	78	55	23.9839	11.9083	-1.0101	Down	5.83218e-05	0.000131282		ENSAPLT00000000840	BRPF3	bromodomain and PHD finger containing, 3 [Source:HGNC Symbol;Acc:14256]	3489	115	339	2.45675	5.56026	1.1784	Up	1.31128e-15
ENSAPLT00000002117		Histone H2B 1/2/3/4/6 [Source:UniProtKB/TrEMBL;Acc:R0K8Y2]	390	14	34	2.05428	6.27271	1.61046	Up	0.000223892	0.000840792		ENSAPLT00000001227	A4GALT	alpha 1,4-galactosyltransferase [Source:HGNC Symbol;Acc:18149]	1071	39	107	2.08387	5.06171	1.28036	Up	6.03064e-07	1.54929e-06		ENSAPLT00000001249	IL22RA2	interleukin 22 receptor, alpha 2 [Source:HGNC Symbol;Acc:14901]	687	15	0	1.571	0.001	-10.6175	Down	1.44383e-06	3.71037e-06		ENSAPLT00000000843	LRP12	low density lipoprotein receptor-related protein 12 [Source:HGNC Symbol;Acc:31708]	2568	339	928	9.83942	20.6799	1.07159	Up	1.17715e-34
ENSAPLT00000002132	COL7A1	collagen, type VII, alpha 1 [Source:HGNC Symbol;Acc:2214]	3456	140	39	2.3182	0.811955	-1.51353	Down	3.72746e-10	2.93352e-09		ENSAPLT00000001230	CTXN1	cortexin 1 [Source:HGNC Symbol;Acc:31108]	255	147	73	32.9893	14.5039	-1.18556	Down	3.15736e-09	9.49616e-09		ENSAPLT00000001252		Fatty acid desaturase 1 [Source:UniProtKB/TrEMBL;Acc:R0LBW1]	1353	39	1	2.074	0.037446	-5.79146	Down	2.1673e-14	8.58034e-14		ENSAPLT00000000852	LPAR6	lysophosphatidic acid receptor 6 [Source:HGNC Symbol;Acc:15520]	1023	20	167	1.4572	9.34194	2.68052	Up	1.5981e-22
ENSAPLT00000002172	VSIG8	V-set and immunoglobulin domain containing 8 [Source:HGNC Symbol;Acc:32063]	165	589	2059	204.281	897.87	2.13595	Up	1.47733e-270	1.96458e-268		ENSAPLT00000001236	B3GNT9	UDP-GlcNAc:betaGal beta-1,3-N-acetylglucosaminyltransferase 9 [Source:HGNC Symbol;Acc:28714]	1221	391	1173	18.3256	48.6727	1.40925	Up	1.96013e-71	2.22122e-70		ENSAPLT00000001263	FZD10	frizzled family receptor 10 [Source:HGNC Symbol;Acc:4039]	1746	516	2	21.2641	0.0580348	-8.51728	Down	3.31132e-194	8.74213e-193		ENSAPLT00000000855			132	37	12	20.8926	5.2024	-2.00574	Down	5.83138e-06
ENSAPLT00000002191			3597	0	11	0.001	0.220036	7.78159	Up	0.000114267	0.000452394		ENSAPLT00000001249	IL22RA2	interleukin 22 receptor, alpha 2 [Source:HGNC Symbol;Acc:14901]	687	13	0	1.08289	0.001	-10.0807	Down	5.07094e-05	0.000110943		ENSAPLT00000001282		Feather beta keratin [Source:UniProtKB/TrEMBL;Acc:R0LK91]	297	49155	7	11908.4	1.19411	-13.2838	Down	0	0		ENSAPLT00000000856			111	85	26	57.0769	13.4044	-2.0902	Down	1.36823e-12
ENSAPLT00000002212		Scale keratin [Source:UniProtKB/TrEMBL;Acc:R0J9V9]	324	632	1316	111.627	292.248	1.38851	Up	6.1336e-95	3.81114e-93		ENSAPLT00000001251	C8orf4	chromosome 8 open reading frame 4 [Source:HGNC Symbol;Acc:1357]	318	342	809	61.5454	128.892	1.06643	Up	8.66318e-33	5.56348e-32		ENSAPLT00000001283	LPAR5	lysophosphatidic acid receptor 5 [Source:HGNC Symbol;Acc:13307]	1038	71	11	4.92155	0.536906	-3.19637	Down	2.36428e-17	1.05748e-16		ENSAPLT00000000857	TWIST2	twist basic helix-loop-helix transcription factor 2 [Source:HGNC Symbol;Acc:20670]	483	15	211	2.31478	24.9995	3.43296	Up	2.9776e-35
ENSAPLT00000002213	PIM1	pim-1 oncogene [Source:HGNC Symbol;Acc:8986]	739	63	155	4.87857	15.0914	1.62919	Up	1.37986e-15	1.65409e-14		ENSAPLT00000001252		Fatty acid desaturase 1 [Source:UniProtKB/TrEMBL;Acc:R0LBW1]	1353	140	1	5.92143	0.037446	-7.30499	Down	7.81514e-45	6.34098e-44		ENSAPLT00000001284	SPRY1	sprouty homolog 1, antagonist of FGF signaling (Drosophila) [Source:HGNC Symbol;Acc:11269]	963	476	1359	35.5649	71.4984	1.00746	Up	4.81768e-43	3.96264e-42		ENSAPLT00000000862	TMEM154	transmembrane protein 154 [Source:HGNC Symbol;Acc:26489]	498	1	46	0.14967	5.28597	5.14231	Up	1.0062e-10
ENSAPLT00000002250			537	1	14	0.106567	1.87584	4.1377	Up	9.2936e-05	0.00037419		ENSAPLT00000001263	FZD10	frizzled family receptor 10 [Source:HGNC Symbol;Acc:4039]	1746	920	2	30.1537	0.0580348	-9.0212	Down	1.07825e-297	4.13785e-296		ENSAPLT00000001293	PAQR8	progestin and adipoQ receptor family member VIII [Source:HGNC Symbol;Acc:15708]	1062	54	31	3.65856	1.4789	-1.30675	Down	3.84796e-05	8.81087e-05		ENSAPLT00000000864			1593	2	96	0.0935791	3.44867	5.20371	Up	1.87799e-21
ENSAPLT00000002261			291	20549	64347	4041.05	15910.2	1.97715	Up	0	0		ENSAPLT00000001282		Feather beta keratin [Source:UniProtKB/TrEMBL;Acc:R0LK91]	297	24489	7	4718.58	1.19411	-11.9482	Down	0	0		ENSAPLT00000001304	PCDH20	protocadherin 20 [Source:HGNC Symbol;Acc:14257]	2709	21	4	0.557765	0.074809	-2.89837	Down	1.44419e-05	3.41614e-05		ENSAPLT00000000868		Feather beta keratin [Source:UniProtKB/TrEMBL;Acc:R0JJW9]	288	0	89	0.001	17.6845	14.1102	Up	1.07818e-22
ENSAPLT00000002262	H2AFJ	H2A histone family, member J [Source:HGNC Symbol;Acc:14456]	399	7	33	1.00397	5.95089	2.56739	Up	8.40486e-07	4.60858e-06		ENSAPLT00000001283	LPAR5	lysophosphatidic acid receptor 5 [Source:HGNC Symbol;Acc:13307]	1038	94	11	5.18235	0.536906	-3.27087	Down	3.7581e-20	1.76343e-19		ENSAPLT00000001309	NCKAP5L	NCK-associated protein 5-like [Source:HGNC Symbol;Acc:29321]	282	21	71	5.35811	12.7559	1.25137	Up	0.000227494	0.000484986		ENSAPLT00000000875	COLGALT1	collagen beta(1-O)galactosyltransferase 1 [Source:HGNC Symbol;Acc:26182]	338	134	405	29.5497	68.5701	1.21444	Up	3.55584e-19
ENSAPLT00000002266		Feather beta keratin [Source:UniProtKB/TrEMBL;Acc:R0JKB9]	315	1796	5537	326.281	1264.75	1.95467	Up	0	0		ENSAPLT00000001313		Uncharacterized protein [Source:UniProtKB/TrEMBL;Acc:R0JV50]	630	59	13	5.3593	1.04546	-2.35791	Down	1.11874e-09	3.45101e-09		ENSAPLT00000001313		Uncharacterized protein [Source:UniProtKB/TrEMBL;Acc:R0JV50]	630	40	13	4.56836	1.04546	-2.12754	Down	5.0364e-07	1.33716e-06		ENSAPLT00000000876	TAL1	T-cell acute lymphocytic leukemia 1 [Source:HGNC Symbol;Acc:11556]	180	4	28	1.65635	8.90188	2.4261	Up	0.00023285
ENSAPLT00000002270		Feather keratin 1 [Source:UniProtKB/TrEMBL;Acc:R0JL08]	315	2486	5879	451.634	1342.87	1.57209	Up	0	0		ENSAPLT00000001320		ADAM 9 [Source:UniProtKB/TrEMBL;Acc:R0J9Z1]	2343	14	56	0.341942	1.21093	1.82429	Up	3.33352e-06	8.07862e-06		ENSAPLT00000001333	NEDD9	neural precursor cell expressed, developmentally down-regulated 9 [Source:HGNC Symbol;Acc:7733]	2481	755	3251	21.8958	66.3885	1.60028	Up	1.42488e-202	3.98572e-201		ENSAPLT00000000880	ID3	inhibitor of DNA binding 3, dominant negative helix-loop-helix protein [Source:HGNC Symbol;Acc:5362]	282	148	1272	39.1181	258.128	2.72218	Up	3.34546e-164
ENSAPLT00000002290		Feather keratin 2 [Source:UniProtKB/TrEMBL;Acc:R0L6D6]	321	13494	90574	2405.65	20302	3.07713	Up	0	0		ENSAPLT00000001328			135	21	0	8.90188	0.001	-13.1199	Down	1.19905e-07	3.24353e-07		ENSAPLT00000001338	EXPH5	exophilin 5 [Source:HGNC Symbol;Acc:30578]	333	117	12	25.2803	1.82574	-3.79146	Down	5.25702e-32	3.58036e-31		ENSAPLT00000000882	PTGDS	prostaglandin D2 synthase 21kDa (brain) [Source:HGNC Symbol;Acc:9592]	795	273	2963	25.5953	213.285	3.05883	Up	0
ENSAPLT00000002305		Feather keratin 2 [Source:UniProtKB/TrEMBL;Acc:R0JF00]	336	23527	141869	4007.04	30380.1	2.92252	Up	0	0		ENSAPLT00000001333	NEDD9	neural precursor cell expressed, developmentally down-regulated 9 [Source:HGNC Symbol;Acc:7733]	2481	1151	3251	26.5488	66.3885	1.32229	Up	7.22786e-177	1.77251e-175		ENSAPLT00000001341			195	20	0	7.37966	0.001	-12.8493	Down	1.73897e-08	5.07369e-08		ENSAPLT00000000884			153	13	0	6.33311	0.001	-12.6287	Down	1.69945e-05
ENSAPLT00000002306	TBX1	T-box 1 [Source:HGNC Symbol;Acc:11592]	495	12	34	1.38731	4.94214	1.83285	Up	5.2716e-05	0.000221529		ENSAPLT00000001338	EXPH5	exophilin 5 [Source:HGNC Symbol;Acc:30578]	333	89	12	15.2947	1.82574	-3.06648	Down	4.31438e-18	1.89307e-17		ENSAPLT00000001345	DCBLD1	discoidin, CUB and LCCL domain containing 1 [Source:HGNC Symbol;Acc:21479]	2156	973	521	32.4717	12.2431	-1.40721	Down	1.32198e-76	1.64786e-75		ENSAPLT00000000896		Uncharacterized protein [Source:UniProtKB/TrEMBL;Acc:R0JDY8]	309	2	27	0.482432	5.00036	3.37364	Up	2.1189e-05
ENSAPLT00000002307	STC2	stanniocalcin 2 [Source:HGNC Symbol;Acc:11374]	762	117	20	8.78673	1.8885	-2.21809	Down	1.33132e-13	1.39597e-12		ENSAPLT00000001345	DCBLD1	discoidin, CUB and LCCL domain containing 1 [Source:HGNC Symbol;Acc:21479]	2156	1168	521	31.0021	12.2431	-1.34039	Down	9.62402e-76	1.14448e-74		ENSAPLT00000001351	FAM46B	family with sequence similarity 46, member B [Source:HGNC Symbol;Acc:28273]	930	1790	217	138.488	11.8217	-3.55025	Down	0	0		ENSAPLT00000000897	BMP2	bone morphogenetic protein 2 [Source:HGNC Symbol;Acc:1069]	843	9	276	0.795756	18.736	4.55735	Up	1.03566e-55
ENSAPLT00000002330	SMYD1	SET and MYND domain containing 1 [Source:HGNC Symbol;Acc:20986]	1758	428	19	13.9323	0.777635	-4.16319	Down	5.00252e-83	2.75895e-81		ENSAPLT00000001351	FAM46B	family with sequence similarity 46, member B [Source:HGNC Symbol;Acc:28273]	930	1297	217	79.8093	11.8217	-2.75512	Down	1.78146e-217	5.19405e-216		ENSAPLT00000001353			168	3709	1	1588.51	0.301574	-12.3629	Down	0	0		ENSAPLT00000000905			1956	194	542	7.39261	15.8572	1.10098	Up	9.30824e-22
ENSAPLT00000002343	APOLD1	apolipoprotein L domain containing 1 [Source:HGNC Symbol;Acc:25268]	678	232	88	19.5819	9.33886	-1.0682	Down	6.59006e-10	5.05771e-09		ENSAPLT00000001353			168	1915	1	652.313	0.301574	-11.0788	Down	0	0		ENSAPLT00000001359			162	170	1	75.5049	0.312743	-7.91545	Down	4.67088e-64	5.08888e-63		ENSAPLT00000000908	BAHD1	bromo adjacent homology domain containing 1 [Source:HGNC Symbol;Acc:29153]	3155	25	88	0.590616	1.59617	1.43432	Up	2.57634e-06
ENSAPLT00000002360	PLN	phospholamban [Source:HGNC Symbol;Acc:9080]	156	36	1	13.2061	0.461229	-4.83958	Down	1.37369e-08	9.32549e-08		ENSAPLT00000001359			162	92	1	32.4989	0.312743	-6.69927	Down	2.96934e-29	1.76556e-28		ENSAPLT00000001369	C15orf62	chromosome 15 open reading frame 62 [Source:HGNC Symbol;Acc:34489]	537	58	2	7.77132	0.188694	-5.36404	Down	2.90956e-20	1.43123e-19		ENSAPLT00000000910	C1QTNF4	C1q and tumor necrosis factor related protein 4 [Source:HGNC Symbol;Acc:14346]	1137	741	100	48.5761	5.0331	-3.27073	Down	5.73608e-162
ENSAPLT00000002374			468	779	198	95.2551	30.4411	-1.64577	Down	5.01106e-56	2.01419e-54		ENSAPLT00000001369	C15orf62	chromosome 15 open reading frame 62 [Source:HGNC Symbol;Acc:34489]	537	29	2	3.09044	0.188694	-4.03369	Down	4.18854e-08	1.16935e-07		ENSAPLT00000001371		Heparan sulfate glucosamine 3-O-sulfotransferase 3A1 [Source:UniProtKB/TrEMBL;Acc:R0KSD1]	618	102	11	11.8755	0.901793	-3.71905	Down	1.14902e-27	7.09231e-27		ENSAPLT00000000911			477	45	2	7.03168	0.239943	-4.87311	Down	1.62828e-14
ENSAPLT00000002386	STRIP2	striatin interacting protein 2 [Source:HGNC Symbol;Acc:22209]	2280	114	16	2.86132	0.504924	-2.50254	Down	4.35688e-15	5.03607e-14		ENSAPLT00000001371		Heparan sulfate glucosamine 3-O-sulfotransferase 3A1 [Source:UniProtKB/TrEMBL;Acc:R0KSD1]	618	57	11	5.27816	0.901793	-2.54917	Down	3.70728e-10	1.17055e-09		ENSAPLT00000001392	MYL10	myosin, light chain 10, regulatory [Source:HGNC Symbol;Acc:29825]	1033	59	6	4.10954	0.294275	-3.80374	Down	7.4205e-17	3.26511e-16		ENSAPLT00000000915		Feather beta keratin [Source:UniProtKB/TrEMBL;Acc:R0KAV3]	297	0	571	0.001	110.021	16.7474	Up	5.93436e-142
ENSAPLT00000002390	MLIP	muscular LMNA-interacting protein [Source:HGNC Symbol;Acc:21355]	1362	110	27	4.62181	1.42636	-1.69612	Down	1.79344e-09	1.32772e-08		ENSAPLT00000001390	TMEM140	transmembrane protein 140 [Source:HGNC Symbol;Acc:21870]	462	231	541	28.6132	59.3278	1.05203	Up	5.32962e-22	2.64877e-21		ENSAPLT00000001397	CYP1B1	cytochrome P450, family 1, subfamily B, polypeptide 1 [Source:HGNC Symbol;Acc:2597]	585	46	23	5.65774	1.99193	-1.50606	Down	2.2978e-05	5.3642e-05		ENSAPLT00000000918	KCNK9	potassium channel, subfamily K, member 9 [Source:HGNC Symbol;Acc:6283]	840	10	0	0.887331	0.001	-9.79333	Down	0.00020744
ENSAPLT00000002419	PAPSS2	3'-phosphoadenosine 5'-phosphosulfate synthase 2 [Source:HGNC Symbol;Acc:8604]	1803	168	66	5.33224	2.63384	-1.01758	Down	4.5346e-07	2.55941e-06		ENSAPLT00000001392	MYL10	myosin, light chain 10, regulatory [Source:HGNC Symbol;Acc:29825]	1033	23120	6	1280.81	0.294275	-12.0876	Down	0	0		ENSAPLT00000001398		Uncharacterized protein [Source:UniProtKB/TrEMBL;Acc:R0LDS5]	186	25	2	9.67093	0.544778	-4.14991	Down	2.87192e-08	8.27813e-08		ENSAPLT00000000927	RMDN1	regulator of microtubule dynamics 1 [Source:HGNC Symbol;Acc:24285]	927	948	354	76.2243	21.8534	-1.80239	Down	3.3948e-102
ENSAPLT00000002436			792	1734	3	125.291	0.272544	-8.84458	Down	0	0		ENSAPLT00000001398		Uncharacterized protein [Source:UniProtKB/TrEMBL;Acc:R0LDS5]	186	25	2	7.69172	0.544778	-3.81956	Down	6.61998e-07	1.6967e-06		ENSAPLT00000001420	IL17D	interleukin 17D [Source:HGNC Symbol;Acc:5984]	303	34	10	8.07379	1.67209	-2.27159	Down	1.40218e-06	3.60993e-06		ENSAPLT00000000932	TMEM200A	transmembrane protein 200A [Source:HGNC Symbol;Acc:21075]	1476	289	145	14.5941	5.62183	-1.37627	Down	2.83576e-22
ENSAPLT00000002457			1429	194	2	7.76901	0.100702	-6.26956	Down	2.11974e-46	7.39259e-45		ENSAPLT00000001405	H1F0	H1 histone family, member 0 [Source:HGNC Symbol;Acc:4714]	381	173	74	25.9847	9.84033	-1.40088	Down	2.45566e-13	9.02379e-13		ENSAPLT00000001459	FBXL2	F-box and leucine-rich repeat protein 2 [Source:HGNC Symbol;Acc:13598]	1317	137	34	7.48473	1.30796	-2.51663	Down	3.62956e-25	2.09797e-24		ENSAPLT00000000933	CNR1	cannabinoid receptor 1 (brain) [Source:HGNC Symbol;Acc:2159]	1422	770	323	40.3604	12.9987	-1.63458	Down	1.03331e-72
ENSAPLT00000002481	ILVBL	ilvB (bacterial acetolactate synthase)-like [Source:HGNC Symbol;Acc:6041]	444	164	359	21.1377	58.1772	1.46064	Up	3.32704e-29	7.50245e-28		ENSAPLT00000001415	CCDC85A	coiled-coil domain containing 85A [Source:HGNC Symbol;Acc:29400]	1185	149	484	7.19556	20.6933	1.52399	Up	5.18564e-34	3.41042e-33		ENSAPLT00000001461			2916	453	160	11.1777	2.77994	-2.0075	Down	4.51542e-60	4.67046e-59		ENSAPLT00000000935	CREB3L1	cAMP responsive element binding protein 3-like 1 [Source:HGNC Symbol;Acc:18856]	1491	143	724	7.14864	27.788	1.95872	Up	3.09608e-64
ENSAPLT00000002557	CIB2	calcium and integrin binding family member 2 [Source:HGNC Symbol;Acc:24579]	1293	143	56	6.32898	3.11624	-1.02217	Down	3.04332e-06	1.54766e-05		ENSAPLT00000001420	IL17D	interleukin 17D [Source:HGNC Symbol;Acc:5984]	303	41	10	7.74351	1.67209	-2.21133	Down	1.13611e-06	2.86123e-06		ENSAPLT00000001466	DOLK	dolichol kinase [Source:HGNC Symbol;Acc:23406]	1431	340	1111	17.0954	39.3348	1.2022	Up	1.59207e-46	1.39758e-45		ENSAPLT00000000939	DIO2	deiodinase, iodothyronine, type II [Source:HGNC Symbol;Acc:2884]	794	83	250	7.79152	18.0184	1.20949	Up	2.55436e-12
ENSAPLT00000002573		Uncharacterized protein [Source:UniProtKB/TrEMBL;Acc:R0JWI6]	1653	733	1273	25.3763	55.4111	1.1267	Up	1.48285e-66	7.12818e-65		ENSAPLT00000001461			2916	467	160	9.16486	2.77994	-1.72106	Down	1.27514e-44	1.02932e-43		ENSAPLT00000001475	EGR3	early growth response 3 [Source:HGNC Symbol;Acc:3240]	660	133	43	14.4994	3.30086	-2.13507	Down	3.04846e-20	1.49798e-19		ENSAPLT00000000945	ANKS4B	ankyrin repeat and sterile alpha motif domain containing 4B [Source:HGNC Symbol;Acc:26795]	1215	0	21	0.001	0.989098	9.94997	Up	7.2054e-06
ENSAPLT00000002660	MYPN	myopalladin [Source:HGNC Symbol;Acc:23246]	4439	145	6	1.8693	0.0972539	-4.2646	Down	1.93599e-29	4.4217e-28		ENSAPLT00000001467			117	29	7	14.1843	3.0312	-2.22633	Down	4.26828e-05	9.40784e-05		ENSAPLT00000001476	FIBIN	fin bud initiation factor homolog (zebrafish) [Source:HGNC Symbol;Acc:33747]	288	57	20	14.2404	3.51836	-2.01702	Down	6.61344e-09	1.98122e-08		ENSAPLT00000000951			189	9	50	3.54932	15.1393	2.09268	Up	5.00034e-06
ENSAPLT00000002675	CCDC77	coiled-coil domain containing 77 [Source:HGNC Symbol;Acc:28203]	1440	155	59	6.15979	2.94802	-1.06313	Down	5.1692e-07	2.89235e-06		ENSAPLT00000001475	EGR3	early growth response 3 [Source:HGNC Symbol;Acc:3240]	660	111	43	9.62444	3.30086	-1.54386	Down	2.95474e-10	9.38366e-10		ENSAPLT00000001480		Feather keratin 1 [Source:UniProtKB/TrEMBL;Acc:R0K792]	315	11253	0	2570.39	0.001	-21.2936	Down	0	0		ENSAPLT00000000954	CLIC2	chloride intracellular channel 2 [Source:HGNC Symbol;Acc:2063]	723	99	409	10.2061	32.3729	1.66535	Up	5.26378e-30
ENSAPLT00000002728	DNAI1	dynein, axonemal, intermediate chain 1 [Source:HGNC Symbol;Acc:2954]	2200	23	53	0.598276	1.73338	1.53471	Up	8.2689e-06	3.94826e-05		ENSAPLT00000001480		Feather keratin 1 [Source:UniProtKB/TrEMBL;Acc:R0K792]	315	3148	0	571.901	0.001	-19.1254	Down	0	0		ENSAPLT00000001487		Feather keratin Cos1-1/Cos1-3/Cos2-1 [Source:UniProtKB/TrEMBL;Acc:R0K670]	315	5022	0	1147.12	0.001	-20.1296	Down	0	0		ENSAPLT00000000955			231	15	2	4.83999	0.495467	-3.28814	Down	0.000171731
ENSAPLT00000002736	CACNA1S	calcium channel, voltage-dependent, L type, alpha 1S subunit [Source:HGNC Symbol;Acc:1397]	4989	442	6	5.06997	0.0865324	-5.87259	Down	4.3751e-102	2.8821e-100		ENSAPLT00000001487		Feather keratin Cos1-1/Cos1-3/Cos2-1 [Source:UniProtKB/TrEMBL;Acc:R0K670]	315	1846	0	335.365	0.001	-18.3554	Down	0	0		ENSAPLT00000001488		Feather keratin Cos2-3 [Source:UniProtKB/TrEMBL;Acc:R0LV49]	324	5591	1	1241.61	0.156372	-12.9549	Down	0	0		ENSAPLT00000000957	TRIM29	tripartite motif containing 29 [Source:HGNC Symbol;Acc:17274]	1731	0	2177	0.001	71.971	16.1351	Up	0
ENSAPLT00000002750			696	111	37	9.12662	3.82502	-1.25461	Down	1.32942e-06	7.09274e-06		ENSAPLT00000001488		Feather keratin Cos2-3 [Source:UniProtKB/TrEMBL;Acc:R0LV49]	324	2435	1	430.081	0.156372	-11.4254	Down	0	0		ENSAPLT00000001503	CHRM4	cholinergic receptor, muscarinic 4 [Source:HGNC Symbol;Acc:1953]	1437	174	103	8.71231	3.63148	-1.2625	Down	6.24816e-13	2.32725e-12		ENSAPLT00000000962	XIRP2	xin actin-binding repeat containing 2 [Source:HGNC Symbol;Acc:14303]	5826	5308	191	67.9087	1.87611	-5.17778	Down	0
ENSAPLT00000002776	TNFRSF4	tumor necrosis factor receptor superfamily, member 4 [Source:HGNC Symbol;Acc:11918]	768	22	0	1.6393	0.001	-10.6789	Down	2.85516e-06	1.45822e-05		ENSAPLT00000001493	KCNF1	potassium voltage-gated channel, subfamily F, member 1 [Source:HGNC Symbol;Acc:6246]	1470	26	67	1.01217	2.30919	1.18994	Up	0.000202126	0.000419099		ENSAPLT00000001520		Nucleolar protein 66 [Source:UniProtKB/TrEMBL;Acc:R0JQV0]	1197	279	157	16.7707	6.64521	-1.33556	Down	1.66963e-21	8.57815e-21		ENSAPLT00000000964		Uncharacterized protein [Source:UniProtKB/TrEMBL;Acc:R0L5R9]	117	279	23	177.739	11.2496	-3.98181	Down	3.25572e-73
ENSAPLT00000002777		Poly [ADP-ribose] polymerase 12 [Source:UniProtKB/TrEMBL;Acc:R0JR57]	906	213	70	13.4539	5.55918	-1.27508	Down	1.0072e-11	9.12833e-11		ENSAPLT00000001509	CHST1	carbohydrate (keratan sulfate Gal-6) sulfotransferase 1 [Source:HGNC Symbol;Acc:1969]	1260	52	25	2.36172	1.00525	-1.23229	Down	0.000294096	0.000598091		ENSAPLT00000001526	NOC4L	nucleolar complex associated 4 homolog (S. cerevisiae) [Source:HGNC Symbol;Acc:28461]	1688	528	325	22.5062	9.7547	-1.20615	Down	1.24629e-33	8.79391e-33		ENSAPLT00000000970	STEAP3	STEAP family member 3, metalloreductase [Source:HGNC Symbol;Acc:24592]	1482	213	94	10.7126	3.62974	-1.56137	Down	4.93642e-20
ENSAPLT00000002792	KLHDC7A	kelch domain containing 7A [Source:HGNC Symbol;Acc:26791]	1626	11	34	0.38714	1.50453	1.95838	Up	2.35024e-05	0.000105261		ENSAPLT00000001524	LINGO3	leucine rich repeat and Ig domain containing 3 [Source:HGNC Symbol;Acc:21206]	1830	12	0	0.375255	0.001	-8.55173	Down	0.000107987	0.00022964		ENSAPLT00000001536	BAG4	BCL2-associated athanogene 4 [Source:HGNC Symbol;Acc:940]	342	73	234	15.3581	34.6651	1.17448	Up	1.26093e-10	4.18468e-10		ENSAPLT00000000973		Feather keratin Cos2-3 [Source:UniProtKB/TrEMBL;Acc:R0L815]	303	0	21323	0.001	4027.19	21.9413	Up	0
ENSAPLT00000002825	CDK5R1	cyclin-dependent kinase 5, regulatory subunit 1 (p35) [Source:HGNC Symbol;Acc:1775]	552	49	86	5.07988	11.2099	1.1419	Up	6.12266e-06	2.97742e-05		ENSAPLT00000001536	BAG4	BCL2-associated athanogene 4 [Source:HGNC Symbol;Acc:940]	342	93	234	15.5616	34.6651	1.1555	Up	8.54866e-12	2.91504e-11		ENSAPLT00000001541	RASSF9	Ras association (RalGDS/AF-6) domain family (N-terminal) member 9 [Source:HGNC Symbol;Acc:15739]	1323	556	94	30.2382	3.59974	-3.07041	Down	1.46687e-120	2.60453e-119		ENSAPLT00000000979	SMAD6	SMAD family member 6 [Source:HGNC Symbol;Acc:6772]	543	49	434	6.72606	45.739	2.76559	Up	4.70566e-58
ENSAPLT00000002866		Myosin-M heavy chain [Source:UniProtKB/TrEMBL;Acc:R0LQW4]	1389	65	122	2.67798	6.31973	1.23872	Up	8.88974e-09	6.15234e-08		ENSAPLT00000001541	RASSF9	Ras association (RalGDS/AF-6) domain family (N-terminal) member 9 [Source:HGNC Symbol;Acc:15739]	1323	751	94	32.4845	3.59974	-3.17379	Down	2.52738e-146	5.44556e-145		ENSAPLT00000001547			312	9	44	2.07553	7.14498	1.78345	Up	0.000194302	0.000416745		ENSAPLT00000000980		AP-2 complex subunit sigma-1 [Source:UniProtKB/TrEMBL;Acc:R0KJN3]	105	10	41	7.09865	22.3455	1.65437	Up	0.000431124
ENSAPLT00000002874	VWA3A	von Willebrand factor A domain containing 3A [Source:HGNC Symbol;Acc:27088]	3399	15	35	0.252544	0.740897	1.55274	Up	0.000265652	0.000983341		ENSAPLT00000001556	B3GALT2	UDP-Gal:betaGlcNAc beta 1,3-galactosyltransferase, polypeptide 2 [Source:HGNC Symbol;Acc:917]	1269	70	6	3.1567	0.239548	-3.72003	Down	5.6033e-17	2.37638e-16		ENSAPLT00000001557	SOCS2	suppressor of cytokine signaling 2 [Source:HGNC Symbol;Acc:19382]	465	106	56	16.4019	6.10152	-1.42662	Down	6.61306e-10	2.11696e-09		ENSAPLT00000000983	RIC8A	resistance to inhibitors of cholinesterase 8 homolog A (C. elegans) [Source:HGNC Symbol;Acc:29550]	2030	232	1624	8.51837	45.7811	2.4261	Up	3.12374e-184
ENSAPLT00000002881			2481	147	412	3.39068	11.9484	1.81718	Up	4.33004e-45	1.45312e-43		ENSAPLT00000001567			333	155	384	26.6369	58.4238	1.13313	Up	6.61694e-18	2.89e-17		ENSAPLT00000001567			333	121	384	26.1446	58.4238	1.16004	Up	3.00664e-16	1.29388e-15		ENSAPLT00000000987	RRBP1	ribosome binding protein 1 [Source:HGNC Symbol;Acc:10448]	2865	674	3582	17.5348	71.548	2.02869	Up	0
ENSAPLT00000002918	HPGD	hydroxyprostaglandin dehydrogenase 15-(NAD) [Source:HGNC Symbol;Acc:5154]	933	250	76	15.334	5.86102	-1.38751	Down	3.5966e-15	4.18105e-14		ENSAPLT00000001568	GPR68	G protein-coupled receptor 68 [Source:HGNC Symbol;Acc:4519]	1020	35	101	1.96365	5.01677	1.35322	Up	4.25558e-07	1.10668e-06		ENSAPLT00000001568	GPR68	G protein-coupled receptor 68 [Source:HGNC Symbol;Acc:4519]	1020	33	101	2.32785	5.01677	1.10776	Up	6.05026e-05	0.000136104		ENSAPLT00000000995	S100A13	S100 calcium binding protein A13 [Source:HGNC Symbol;Acc:10490]	138	33	405	17.8238	167.947	3.23613	Up	4.6651e-63
ENSAPLT00000002922	APOBEC2	apolipoprotein B mRNA editing enzyme, catalytic polypeptide-like 2 [Source:HGNC Symbol;Acc:605]	681	1061	10	89.1589	1.05656	-6.39893	Down	3.8831e-250	4.64308e-248		ENSAPLT00000001571			4771	1440	4060	17.2723	43.1141	1.3197	Up	1.00821e-219	3.00117e-218		ENSAPLT00000001571			4771	1398	4060	21.0833	43.1141	1.03206	Up	5.55674e-130	1.05153e-128		ENSAPLT00000001003	PPIC	peptidylprolyl isomerase C (cyclophilin C) [Source:HGNC Symbol;Acc:9256]	958	716	3707	55.7073	221.439	1.99097	Up	0
ENSAPLT00000002929	TSPO2	translocator protein 2 [Source:HGNC Symbol;Acc:21256]	516	28	4	3.10531	0.557765	-2.47701	Down	0.000159863	0.000616782		ENSAPLT00000001574			591	69	26	6.68125	2.22889	-1.58379	Down	4.35514e-07	1.13195e-06		ENSAPLT00000001579	RNF223	ring finger protein 223 [Source:HGNC Symbol;Acc:40020]	585	582	1	71.5827	0.0866058	-9.69093	Down	1.13515e-221	3.39773e-220		ENSAPLT00000001007	COL6A2	collagen, type VI, alpha 2 [Source:HGNC Symbol;Acc:2212]	1287	2951	21924	170.905	974.85	2.51198	Up	0
ENSAPLT00000002933	PMEPA1	prostate transmembrane protein, androgen induced 1 [Source:HGNC Symbol;Acc:14107]	759	144	239	10.8572	22.6567	1.06129	Up	1.17381e-12	1.14791e-11		ENSAPLT00000001579	RNF223	ring finger protein 223 [Source:HGNC Symbol;Acc:40020]	585	295	1	28.8578	0.0866058	-8.38028	Down	2.12992e-95	3.07971e-94		ENSAPLT00000001594	HSPB3	heat shock 27kDa protein 3 [Source:HGNC Symbol;Acc:5248]	441	9	0	1.4684	0.001	-10.52	Down	0.000290124	0.000611385		ENSAPLT00000001008	SPHK1	sphingosine kinase 1 [Source:HGNC Symbol;Acc:11240]	450	12	221	1.98762	28.1045	3.82169	Up	4.82148e-40
ENSAPLT00000002937	KCNV1	potassium channel, subfamily V, member 1 [Source:HGNC Symbol;Acc:18861]	1521	17	0	0.639611	0.001	-9.32105	Down	5.3256e-05	0.000223534		ENSAPLT00000001582	C5orf34	chromosome 5 open reading frame 34 [Source:HGNC Symbol;Acc:24738]	1722	87	36	2.89123	1.05919	-1.44873	Down	1.05933e-07	2.87873e-07		ENSAPLT00000001610		Uncharacterized protein [Source:UniProtKB/TrEMBL;Acc:R0LQ02]	285	13	68	3.28201	12.0883	1.88097	Up	1.303e-06	3.3595e-06		ENSAPLT00000001009			309	14	78	3.37703	14.4455	2.0968	Up	9.21026e-09
ENSAPLT00000002953			1389	1550	2815	63.8596	145.82	1.19121	Up	2.70414e-158	2.45078e-156		ENSAPLT00000001589		Uncharacterized protein [Source:UniProtKB/TrEMBL;Acc:R0JV60]	153	122	62	45.6315	20.5307	-1.15225	Down	1.34581e-07	3.62534e-07		ENSAPLT00000001613		Histone H2B 1/2/3/4/6 [Source:UniProtKB/TrEMBL;Acc:R0L4J2]	381	110	34	20.7735	4.52123	-2.19995	Down	1.30497e-17	5.89662e-17		ENSAPLT00000001013	PPP1R8	protein phosphatase 1, regulatory subunit 8 [Source:HGNC Symbol;Acc:9296]	1056	210	571	14.8225	30.9434	1.06185	Up	1.23218e-21
ENSAPLT00000002956	ITGB1BP2	integrin beta 1 binding protein (melusin) 2 [Source:HGNC Symbol;Acc:6154]	1138	39	0	1.96119	0.001	-10.9375	Down	1.36495e-10	1.11492e-09		ENSAPLT00000001591	UTS2R	urotensin 2 receptor [Source:HGNC Symbol;Acc:4468]	1143	70	4	3.50468	0.177303	-4.30499	Down	9.95034e-19	4.45694e-18		ENSAPLT00000001618			294	127	400	31.0812	68.9312	1.14912	Up	1.22911e-16	5.37136e-16		ENSAPLT00000001014	F2R	coagulation factor II (thrombin) receptor [Source:HGNC Symbol;Acc:3537]	1224	133	664	8.09907	31.0444	1.9385	Up	2.8132e-58
ENSAPLT00000002973	TMOD1	tropomodulin 1 [Source:HGNC Symbol;Acc:11871]	1065	211	7	11.3378	0.472922	-4.5834	Down	4.01208e-44	1.32148e-42		ENSAPLT00000001594	HSPB3	heat shock 27kDa protein 3 [Source:HGNC Symbol;Acc:5248]	441	65	0	8.43473	0.001	-13.0421	Down	4.30974e-22	2.1464e-21		ENSAPLT00000001619			372	188	557	36.3627	75.8604	1.06089	Up	4.60736e-20	2.25302e-19		ENSAPLT00000001017	GSR	glutathione reductase [Source:HGNC Symbol;Acc:4623]	1721	215	561	9.31156	18.6543	1.00241	Up	1.61389e-19
ENSAPLT00000002975			2142	32	3	0.854923	0.100773	-3.08469	Down	5.70132e-06	2.78585e-05		ENSAPLT00000001613		Histone H2B 1/2/3/4/6 [Source:UniProtKB/TrEMBL;Acc:R0L4J2]	381	117	34	17.5735	4.52123	-1.95861	Down	2.00614e-14	7.70912e-14		ENSAPLT00000001622	FZD5	frizzled family receptor 5 [Source:HGNC Symbol;Acc:4043]	759	36	19	3.41273	1.26828	-1.42805	Down	0.000322172	0.000674785		ENSAPLT00000001020	ENC1	ectodermal-neural cortex 1 (with BTB domain) [Source:HGNC Symbol;Acc:3345]	1770	27	188	1.13699	6.07828	2.41845	Up	1.26769e-22
ENSAPLT00000003008	ZBTB16	zinc finger and BTB domain containing 16 [Source:HGNC Symbol;Acc:12930]	2237	808	201	20.6701	6.46504	-1.67681	Down	1.49401e-59	6.34573e-58		ENSAPLT00000001616	DYRK2	dual-specificity tyrosine-(Y)-phosphorylation regulated kinase 2 [Source:HGNC Symbol;Acc:3093]	1599	358	199	12.8124	6.30533	-1.0229	Down	2.25386e-16	9.34381e-16		ENSAPLT00000001626	FAM110C	family with sequence similarity 110, member C [Source:HGNC Symbol;Acc:33340]	1023	57	0	4.00904	0.001	-11.969	Down	1.09155e-22	5.83345e-22		ENSAPLT00000001021		Uncharacterized protein [Source:UniProtKB/TrEMBL;Acc:R0JI03]	996	12	194	0.898021	11.1465	3.6337	Up	5.1599e-34
ENSAPLT00000003039	SPP1	secreted phosphoprotein 1 [Source:HGNC Symbol;Acc:11255]	807	44	90	3.12015	8.02435	1.36277	Up	1.044e-07	6.37832e-07		ENSAPLT00000001618			294	142	400	27.64	68.9312	1.3184	Up	3.7549e-23	1.92337e-22		ENSAPLT00000001632	LRR1	leucine rich repeat protein 1 [Source:HGNC Symbol;Acc:19742]	732	627	420	61.6308	29.0697	-1.08413	Down	1.39346e-33	9.82247e-33		ENSAPLT00000001022	RAPH1	Ras association (RalGDS/AF-6) and pleckstrin homology domains 1 [Source:HGNC Symbol;Acc:14436]	3918	385	1446	7.32421	21.1203	1.52788	Up	2.84104e-90
ENSAPLT00000003097	TNN	tenascin N [Source:HGNC Symbol;Acc:22942]	4647	66	21	0.81277	0.325153	-1.32173	Down	0.000112135	0.000444447		ENSAPLT00000001619			372	121	557	18.614	75.8604	2.02696	Up	6.85914e-57	6.62087e-56		ENSAPLT00000001653	MSX1	msh homeobox 1 [Source:HGNC Symbol;Acc:7391]	426	46	2	7.76943	0.237861	-5.02962	Down	7.59388e-16	3.21015e-15		ENSAPLT00000001030	GPR146	G protein-coupled receptor 146 [Source:HGNC Symbol;Acc:21718]	1002	155	74	11.53	4.2263	-1.44792	Down	1.50832e-13
ENSAPLT00000003133	OBSCN	obscurin, cytoskeletal calmodulin and titin-interacting RhoGEF [Source:HGNC Symbol;Acc:15719]	26685	1188	25	2.54768	0.0674084	-5.24011	Down	1.25268e-259	1.57738e-257		ENSAPLT00000001626	FAM110C	family with sequence similarity 110, member C [Source:HGNC Symbol;Acc:33340]	1023	42	0	2.34947	0.001	-11.1981	Down	1.53082e-14	5.89695e-14		ENSAPLT00000001656	FERMT1	fermitin family member 1 [Source:HGNC Symbol;Acc:15889]	2055	317	210	11.0991	5.17738	-1.10015	Down	3.56952e-18	1.64186e-17		ENSAPLT00000001031	COL6A2	collagen, type VI, alpha 2 [Source:HGNC Symbol;Acc:2212]	2736	2925	82549	79.6846	1726.6	4.43749	Up	0
ENSAPLT00000003136	CAV3	caveolin 3 [Source:HGNC Symbol;Acc:1529]	459	78	0	9.72475	0.001	-13.2474	Down	1.67245e-20	2.68592e-19		ENSAPLT00000001646	RSPO3	R-spondin 3 [Source:HGNC Symbol;Acc:20866]	1703	1164	3922	39.1142	116.68	1.57679	Up	2.35866e-276	8.54352e-275		ENSAPLT00000001658		Olfactory receptor 14C36 [Source:UniProtKB/TrEMBL;Acc:R0LU02]	960	27	99	2.02364	5.22477	1.36841	Up	2.8778e-06	7.23969e-06		ENSAPLT00000001032	MRPL43	mitochondrial ribosomal protein L43 [Source:HGNC Symbol;Acc:14517]	195	337	217	128.813	63.6827	-1.01631	Down	2.06916e-16
ENSAPLT00000003138	KLHL31	kelch-like family member 31 [Source:HGNC Symbol;Acc:21353]	1902	152	4	4.5733	0.151318	-4.91758	Down	2.52932e-33	6.46135e-32		ENSAPLT00000001654	GPR18	G protein-coupled receptor 18 [Source:HGNC Symbol;Acc:4472]	996	36	11	2.06842	0.559547	-1.8862	Down	4.00578e-05	8.84986e-05		ENSAPLT00000001660			519	35	2	4.85223	0.195239	-4.63534	Down	7.63984e-12	2.69603e-11		ENSAPLT00000001033	SLC35F4	solute carrier family 35, member F4 [Source:HGNC Symbol;Acc:19845]	1371	150	3	8.1549	0.125222	-6.02511	Down	4.46588e-50
ENSAPLT00000003164		Fibroblast growth factor receptor 4 [Source:UniProtKB/TrEMBL;Acc:R0JDH4]	328	20	1	3.48941	0.219365	-3.99158	Down	9.48184e-05	0.000381229		ENSAPLT00000001656	FERMT1	fermitin family member 1 [Source:HGNC Symbol;Acc:15889]	2055	377	210	10.4985	5.17738	-1.01988	Down	4.37144e-17	1.85894e-16		ENSAPLT00000001669	INHBB	inhibin, beta B [Source:HGNC Symbol;Acc:6067]	795	47	1	4.25375	0.0637288	-6.06065	Down	2.1947e-17	9.82562e-17		ENSAPLT00000001037		Tyrosine-protein phosphatase non-receptor type substrate 1 [Source:UniProtKB/TrEMBL;Acc:R0J9R5]	801	18	98	1.67496	7.00148	2.06353	Up	1.66849e-10
ENSAPLT00000003174	SCG3	secretogranin III [Source:HGNC Symbol;Acc:13707]	2193	66	21	1.72227	0.689004	-1.32173	Down	0.000112135	0.000444571		ENSAPLT00000001658		Olfactory receptor 14C36 [Source:UniProtKB/TrEMBL;Acc:R0LU02]	960	43	99	2.56327	5.22477	1.02738	Up	5.68704e-05	0.000123642		ENSAPLT00000001687	LRRN1	leucine rich repeat neuronal 1 [Source:HGNC Symbol;Acc:20980]	2151	77	36	2.57568	0.84794	-1.60292	Down	9.38082e-09	2.7854e-08		ENSAPLT00000001044		Prolactin-releasing peptide receptor [Source:UniProtKB/TrEMBL;Acc:R0JRY5]	1059	0	68	0.001	3.67459	11.8434	Up	1.69293e-17
ENSAPLT00000003222	PRKG1	protein kinase, cGMP-dependent, type I [Source:HGNC Symbol;Acc:9414]	2348	191	72	4.65513	2.20636	-1.07716	Down	1.72766e-08	1.15847e-07		ENSAPLT00000001660			519	34	2	3.74894	0.195239	-4.26317	Down	1.27413e-09	3.91843e-09		ENSAPLT00000001691	SART1	squamous cell carcinoma antigen recognized by T cells [Source:HGNC Symbol;Acc:10538]	135	72	49	38.3742	18.3893	-1.06127	Down	5.7483e-05	0.000129477		ENSAPLT00000001060	CRYM	crystallin, mu [Source:HGNC Symbol;Acc:2418]	1982	121	1023	4.55037	29.5371	2.69847	Up	3.42968e-131
ENSAPLT00000003270	SOX8	SRY (sex determining region Y)-box 8 [Source:HGNC Symbol;Acc:11203]	981	156	42	9.10022	3.0805	-1.56274	Down	1.26297e-11	1.1374e-10		ENSAPLT00000001667		Uncharacterized protein [Source:UniProtKB/TrEMBL;Acc:R0KU23]	309	37	0	6.85235	0.001	-12.7424	Down	6.70398e-13	2.41231e-12		ENSAPLT00000001694	FOXI2	forkhead box I2 [Source:HGNC Symbol;Acc:32448]	591	161	0	19.6011	0.001	-14.2586	Down	1.31281e-62	1.40106e-61		ENSAPLT00000001062	ANKRD46	ankyrin repeat domain 46 [Source:HGNC Symbol;Acc:27229]	2509	64	300	1.90127	6.84253	1.84757	Up	1.3075e-25
ENSAPLT00000003283	LHFPL3	lipoma HMGIC fusion partner-like 3 [Source:HGNC Symbol;Acc:6589]	552	23	2	2.38443	0.260695	-3.19321	Down	0.000112129	0.000444674		ENSAPLT00000001669	INHBB	inhibin, beta B [Source:HGNC Symbol;Acc:6067]	795	93	1	6.69441	0.0637288	-6.71487	Down	1.40907e-29	8.43836e-29		ENSAPLT00000001695		Carbohydrate sulfotransferase 5 [Source:UniProtKB/TrEMBL;Acc:R0JC80]	1182	282	130	17.1661	5.57223	-1.62324	Down	1.23011e-28	7.80472e-28		ENSAPLT00000001069	SLC9A9	solute carrier family 9, subfamily A (NHE9, cation proton antiporter 9), member 9 [Source:HGNC Symbol;Acc:20653]	1994	50	284	1.869	8.1506	2.12464	Up	7.63428e-29
ENSAPLT00000003286	AP3B2	adaptor-related protein complex 3, beta 2 subunit [Source:HGNC Symbol;Acc:567]	2997	46	88	0.87835	2.1127	1.26622	Up	6.80116e-07	3.77138e-06		ENSAPLT00000001682	GPR20	G protein-coupled receptor 20 [Source:HGNC Symbol;Acc:4475]	1056	23	6	1.24641	0.287866	-2.11431	Down	0.000438352	0.000878003		ENSAPLT00000001699			768	597	19	55.9312	1.25342	-5.47972	Down	1.52008e-198	4.12117e-197		ENSAPLT00000001070		Uncharacterized protein [Source:UniProtKB/TrEMBL;Acc:R0LH75]	942	6	36	0.47475	2.187	2.20371	Up	7.13382e-05
ENSAPLT00000003288		Glycerol kinase [Source:UniProtKB/TrEMBL;Acc:R0LCS3]	1605	1910	681	68.1012	30.529	-1.1575	Down	4.12516e-80	2.20665e-78		ENSAPLT00000001687	LRRN1	leucine rich repeat neuronal 1 [Source:HGNC Symbol;Acc:20980]	2151	112	36	2.97971	0.84794	-1.81314	Down	1.23917e-12	4.40425e-12		ENSAPLT00000001707	AGTR1	angiotensin II receptor, type 1 [Source:HGNC Symbol;Acc:336]	1080	272	987	18.1212	46.3016	1.35339	Up	1.82717e-49	1.6662e-48		ENSAPLT00000001074	SSTR2	somatostatin receptor 2 [Source:HGNC Symbol;Acc:11331]	1116	2	721	0.133577	36.9715	8.1126	Up	2.26204e-174
ENSAPLT00000003305	SDR42E2	short chain dehydrogenase/reductase family 42E, member 2 [Source:HGNC Symbol;Acc:35414]	1308	15	87	0.656266	4.78578	2.8664	Up	1.1101e-17	1.5232e-16		ENSAPLT00000001694	FOXI2	forkhead box I2 [Source:HGNC Symbol;Acc:32448]	591	209	0	20.2374	0.001	-14.3047	Down	2.30098e-69	2.55247e-68		ENSAPLT00000001709			1221	209	595	12.3161	24.689	1.00333	Up	1.28785e-19	6.19029e-19		ENSAPLT00000001081	WDR89	WD repeat domain 89 [Source:HGNC Symbol;Acc:20489]	1161	58	179	3.72358	8.82302	1.24458	Up	1.45737e-09
ENSAPLT00000003335	YIF1B	Yip1 interacting factor homolog B (S. cerevisiae) [Source:HGNC Symbol;Acc:30511]	147	49	86	19.0755	42.0942	1.1419	Up	6.12266e-06	2.97844e-05		ENSAPLT00000001695		Carbohydrate sulfotransferase 5 [Source:UniProtKB/TrEMBL;Acc:R0JC80]	1182	368	130	17.8167	5.57223	-1.6769	Down	2.76446e-34	1.83081e-33		ENSAPLT00000001722	ADRB2	adrenoceptor beta 2, surface [Source:HGNC Symbol;Acc:286]	1128	34	106	2.16876	4.76102	1.1344	Up	2.7945e-05	6.48188e-05		ENSAPLT00000001083			186	16	75	6.41168	23.0752	1.84757	Up	2.15386e-07
ENSAPLT00000003344			689	3688	11590	306.315	1210.33	1.98232	Up	0	0		ENSAPLT00000001699			768	362	19	26.9739	1.25342	-4.42763	Down	5.00548e-93	7.05087e-92		ENSAPLT00000001728	TOR4A	torsin family 4, member A [Source:HGNC Symbol;Acc:25981]	1272	289	174	16.3475	6.93051	-1.23804	Down	6.8403e-20	3.32189e-19		ENSAPLT00000001085	DBNL	drebrin-like [Source:HGNC Symbol;Acc:2696]	1068	197	535	13.7486	28.6668	1.06009	Up	2.56234e-20
ENSAPLT00000003363	ATP13A5	ATPase type 13A5 [Source:HGNC Symbol;Acc:31789]	3549	104	39	1.67696	0.790678	-1.08469	Down	3.06148e-05	0.000134036		ENSAPLT00000001723	PGP	phosphoglycolate phosphatase [Source:HGNC Symbol;Acc:8909]	324	116	65	20.4885	10.1642	-1.01132	Down	3.79772e-06	9.15826e-06		ENSAPLT00000001738			192	170	0	63.7072	0.001	-15.9592	Down	4.60894e-66	5.12032e-65		ENSAPLT00000001090	TMEM37	transmembrane protein 37 [Source:HGNC Symbol;Acc:18216]	576	21	224	2.71745	22.2547	3.03379	Up	1.58312e-33
ENSAPLT00000003375			999	42	9	2.40591	0.648214	-1.89204	Down	7.57138e-05	0.00031047		ENSAPLT00000001738			192	99	0	29.5074	0.001	-14.8488	Down	2.97084e-33	1.93322e-32		ENSAPLT00000001747		Noggin-2 [Source:UniProtKB/TrEMBL;Acc:R0M2K5]	228	13	2	4.10251	0.444425	-3.2065	Down	0.000383692	0.000797007		ENSAPLT00000001091	FAM46C	family with sequence similarity 46, member C [Source:HGNC Symbol;Acc:24712]	1173	146	35	9.27726	1.70752	-2.44179	Down	1.13232e-24
ENSAPLT00000003414	SALL1	sal-like 1 (Drosophila) [Source:HGNC Symbol;Acc:10524]	5444	10	35	0.105118	0.462584	2.1377	Up	5.51988e-06	2.7037e-05		ENSAPLT00000001753	C1orf74	chromosome 1 open reading frame 74 [Source:HGNC Symbol;Acc:26319]	303	27	78	5.09938	13.0423	1.35481	Up	8.98782e-06	2.10105e-05		ENSAPLT00000001754		Feather keratin Cos2-3 [Source:UniProtKB/TrEMBL;Acc:R0JHM4]	306	46898	11	11027.4	1.82127	-12.5639	Down	0	0		ENSAPLT00000001092	ADCY1	adenylate cyclase 1 (brain) [Source:HGNC Symbol;Acc:232]	3914	115	0	2.18999	0.001	-11.0967	Down	1.93413e-42
ENSAPLT00000003424	GATM	glycine amidinotransferase (L-arginine:glycine amidinotransferase) [Source:HGNC Symbol;Acc:4175]	2011	155	40	4.41079	1.43116	-1.62385	Down	3.94422e-12	3.69226e-11		ENSAPLT00000001754		Feather keratin Cos2-3 [Source:UniProtKB/TrEMBL;Acc:R0JHM4]	306	15560	11	2909.94	1.82127	-10.6418	Down	0	0		ENSAPLT00000001764	GJB3	gap junction protein, beta 3, 31kDa [Source:HGNC Symbol;Acc:4285]	807	73	7	6.50864	0.439468	-3.88853	Down	7.02126e-21	3.53016e-20		ENSAPLT00000001101	NOG	noggin [Source:HGNC Symbol;Acc:7866]	672	0	29	0.001	2.46959	11.2701	Up	7.55528e-08
ENSAPLT00000003479	KIFC3	kinesin family member C3 [Source:HGNC Symbol;Acc:6326]	2448	683	1433	15.9664	42.1188	1.39943	Up	1.95504e-104	1.32468e-102		ENSAPLT00000001764	GJB3	gap junction protein, beta 3, 31kDa [Source:HGNC Symbol;Acc:4285]	807	68	7	4.82205	0.439468	-3.45582	Down	1.26248e-15	5.09839e-15		ENSAPLT00000001766		Feather keratin Cos1-1/Cos1-3/Cos2-1 [Source:UniProtKB/TrEMBL;Acc:R0L8X3]	306	100005	15	23514.8	2.48355	-13.2089	Down	0	0		ENSAPLT00000001112	GPR119	G protein-coupled receptor 119 [Source:HGNC Symbol;Acc:19060]	981	10	0	0.759794	0.001	-9.56946	Down	0.00020744
ENSAPLT00000003484	LNX1	ligand of numb-protein X 1, E3 ubiquitin protein ligase [Source:HGNC Symbol;Acc:6657]	2199	274	584	7.13053	19.1086	1.42214	Up	1.12118e-44	3.74491e-43		ENSAPLT00000001766		Feather keratin Cos1-1/Cos1-3/Cos2-1 [Source:UniProtKB/TrEMBL;Acc:R0L8X3]	306	36192	15	6768.42	2.48355	-11.4122	Down	0	0		ENSAPLT00000001768		Uncharacterized protein [Source:UniProtKB/TrEMBL;Acc:R0KU80]	288	419	282	104.68	49.6089	-1.07731	Down	9.06656e-23	4.85824e-22		ENSAPLT00000001113	MYF5	myogenic factor 5 [Source:HGNC Symbol;Acc:7565]	564	314	19	41.4969	1.92784	-4.42795	Down	1.47471e-88
ENSAPLT00000003537	NDUFB6	NADH dehydrogenase (ubiquinone) 1 beta subcomplex, 6, 17kDa [Source:HGNC Symbol;Acc:7701]	207	307	671	84.872	233.235	1.45842	Up	5.37166e-53	2.08834e-51		ENSAPLT00000001770		Feather keratin Cos1-1/Cos1-3/Cos2-1 [Source:UniProtKB/TrEMBL;Acc:R0L8X3]	306	5276	1	986.688	0.16557	-12.5409	Down	0	0		ENSAPLT00000001770		Feather keratin Cos1-1/Cos1-3/Cos2-1 [Source:UniProtKB/TrEMBL;Acc:R0L8X3]	306	15860	1	3729.26	0.16557	-14.4592	Down	0	0		ENSAPLT00000001119	SLC35G2	solute carrier family 35, member G2 [Source:HGNC Symbol;Acc:28480]	1236	204	121	12.302	5.60226	-1.13481	Down	2.58022e-12
ENSAPLT00000003546		WAP four-disulfide core domain protein 3 [Source:UniProtKB/TrEMBL;Acc:R0L9N6]	360	16	53	2.5434	10.5929	2.05827	Up	4.43112e-08	2.82357e-07		ENSAPLT00000001774	THRSP	thyroid hormone responsive [Source:HGNC Symbol;Acc:11800]	402	5528	20324	786.934	2561.45	1.70265	Up	0	0		ENSAPLT00000001774	THRSP	thyroid hormone responsive [Source:HGNC Symbol;Acc:11800]	402	4133	20324	739.742	2561.45	1.79187	Up	0	0		ENSAPLT00000001122	NMNAT2	nicotinamide nucleotide adenylyltransferase 2 [Source:HGNC Symbol;Acc:16789]	1056	8	217	0.564665	11.7596	4.3803	Up	4.55598e-43
ENSAPLT00000003588			818	95	8	6.6461	0.703684	-3.23951	Down	3.4025e-16	4.22831e-15		ENSAPLT00000001776	GJB5	gap junction protein, beta 5, 31.1kDa [Source:HGNC Symbol;Acc:4287]	702	22	2	1.79342	0.144343	-3.63514	Down	5.1153e-06	1.22112e-05		ENSAPLT00000001776	GJB5	gap junction protein, beta 5, 31.1kDa [Source:HGNC Symbol;Acc:4287]	702	60	2	6.14972	0.144343	-5.41295	Down	5.29736e-21	2.67678e-20		ENSAPLT00000001125			1590	29	127	1.35946	4.57091	1.74945	Up	6.47082e-11
ENSAPLT00000003608	ITGBL1	integrin, beta-like 1 (with EGF-like repeat domains) [Source:HGNC Symbol;Acc:6164]	1179	1314	291	63.779	17.7591	-1.84453	Down	6.33576e-109	4.39764e-107		ENSAPLT00000001779	SSTR5	somatostatin receptor 5 [Source:HGNC Symbol;Acc:11334]	1113	16	0	0.822662	0.001	-9.68416	Down	5.25102e-06	1.25036e-05		ENSAPLT00000001779	SSTR5	somatostatin receptor 5 [Source:HGNC Symbol;Acc:11334]	1113	22	0	1.42223	0.001	-10.4739	Down	2.96896e-09	9.09526e-09		ENSAPLT00000001131	LIN7A	lin-7 homolog A (C. elegans) [Source:HGNC Symbol;Acc:17787]	651	97	56	11.1059	4.9227	-1.17381	Down	7.15712e-07
ENSAPLT00000003619		Cytoplasmic polyadenylation element-binding protein 1 [Source:UniProtKB/TrEMBL;Acc:R0LBG2]	1710	230	442	7.69712	18.598	1.27276	Up	4.41938e-29	9.90289e-28		ENSAPLT00000001792		Uncharacterized protein [Source:UniProtKB/TrEMBL;Acc:R0KUF6]	546	489	131	51.2522	12.1557	-2.07598	Down	1.06804e-59	1.06272e-58		ENSAPLT00000001792		Uncharacterized protein [Source:UniProtKB/TrEMBL;Acc:R0KUF6]	546	215	131	28.3326	12.1557	-1.22083	Down	6.84724e-15	2.77951e-14		ENSAPLT00000001133			405	346	3019	63.6775	426.584	2.74397	Up	0
ENSAPLT00000003675		Uncharacterized protein [Source:UniProtKB/TrEMBL;Acc:R0K7B6]	468	2	15	0.244557	2.30614	3.23724	Up	0.000229314	0.000859565		ENSAPLT00000001795	SCG2	secretogranin II [Source:HGNC Symbol;Acc:10575]	1884	203	0	6.16611	0.001	-12.5901	Down	2.14586e-67	2.32766e-66		ENSAPLT00000001795	SCG2	secretogranin II [Source:HGNC Symbol;Acc:10575]	1884	299	0	11.4191	0.001	-13.4792	Down	1.4049e-115	2.39207e-114		ENSAPLT00000001136		C5a anaphylatoxin chemotactic receptor [Source:UniProtKB/TrEMBL;Acc:R0J6K1]	672	20	115	2.21833	9.79321	2.14231	Up	1.2876e-12
ENSAPLT00000003676	PCBD1	Pterin-4-alpha-carbinolamine dehydratase [Source:UniProtKB/TrEMBL;Acc:R0JDR4]	315	112	39	20.3472	8.90831	-1.1916	Down	3.07892e-06	1.56408e-05		ENSAPLT00000001799		Claudin-3 [Source:UniProtKB/TrEMBL;Acc:R0LEE6]	645	2007	0	178.067	0.001	-17.4421	Down	0	0		ENSAPLT00000001799		Claudin-3 [Source:UniProtKB/TrEMBL;Acc:R0LEE6]	645	7910	0	882.384	0.001	-19.751	Down	0	0		ENSAPLT00000001137			354	0	18	0.001	2.90982	11.5067	Up	3.98048e-05
ENSAPLT00000003690	DEGS2	delta(4)-desaturase, sphingolipid 2 [Source:HGNC Symbol;Acc:20113]	891	68	167	4.36745	13.4859	1.62659	Up	1.21219e-16	1.56376e-15		ENSAPLT00000001804	SOD3	superoxide dismutase 3, extracellular [Source:HGNC Symbol;Acc:11181]	684	1128	3488	94.3734	258.359	1.45292	Up	2.31556e-218	6.80717e-217		ENSAPLT00000001809			786	10	0	0.915416	0.001	-9.83828	Down	0.000119878	0.000262022		ENSAPLT00000001138	C6orf120	chromosome 6 open reading frame 120 [Source:HGNC Symbol;Acc:21247]	558	113	660	15.0942	67.6871	2.16489	Up	1.88854e-66
ENSAPLT00000003709	FMNL1	formin-like 1 [Source:HGNC Symbol;Acc:1212]	3198	309	659	5.52938	14.8268	1.42302	Up	3.09218e-50	1.13692e-48		ENSAPLT00000001809			786	12	0	0.873685	0.001	-9.77097	Down	0.000107987	0.000229674		ENSAPLT00000001812	CHAC1	ChaC, cation transport regulator homolog 1 (E. coli) [Source:HGNC Symbol;Acc:28680]	405	109	55	19.3648	6.88035	-1.49288	Down	9.08136e-11	3.04035e-10		ENSAPLT00000001140			189	118	52	46.5356	15.7448	-1.56346	Down	8.86216e-12
ENSAPLT00000003745	FKBP5	FK506 binding protein 5 [Source:HGNC Symbol;Acc:3721]	1517	2585	586	97.515	27.7941	-1.81084	Down	2.88226e-207	3.10695e-205		ENSAPLT00000001812	CHAC1	ChaC, cation transport regulator homolog 1 (E. coli) [Source:HGNC Symbol;Acc:28680]	405	104	55	14.6952	6.88035	-1.09479	Down	3.02166e-06	7.3618e-06		ENSAPLT00000001818			246	10	0	2.92487	0.001	-11.5142	Down	0.000119878	0.000262429		ENSAPLT00000001143	FAM89A	family with sequence similarity 89, member A [Source:HGNC Symbol;Acc:25057]	162	23	69	10.5822	24.3742	1.20371	Up	0.000281696
ENSAPLT00000003788	BAG2	BCL2-associated athanogene 2 [Source:HGNC Symbol;Acc:938]	513	864	1462	96.3813	205.055	1.08919	Up	3.58386e-72	1.81476e-70		ENSAPLT00000001818			246	13	0	3.02416	0.001	-11.5623	Down	5.07094e-05	0.000110961		ENSAPLT00000001821			231	134	93	41.7382	20.3974	-1.03299	Down	8.05528e-08	2.24567e-07		ENSAPLT00000001145	CYSLTR2	cysteinyl leukotriene receptor 2 [Source:HGNC Symbol;Acc:18274]	951	12	92	0.940515	5.5361	2.55735	Up	2.05082e-12
ENSAPLT00000003794			1110	344	90	17.735	5.83392	-1.60406	Down	9.00406e-25	1.75746e-23		ENSAPLT00000001821			231	279	93	69.1176	20.3974	-1.76067	Down	3.74474e-28	2.1685e-27		ENSAPLT00000001822		Absent in melanoma 1 protein [Source:UniProtKB/TrEMBL;Acc:R0K0T4]	624	357	2	41.1647	0.162386	-7.98584	Down	1.71284e-133	3.33531e-132		ENSAPLT00000001146			8343	166	445	1.48303	3.05235	1.04137	Up	1.04412e-16
ENSAPLT00000003795	CPLX1	complexin 1 [Source:HGNC Symbol;Acc:2309]	402	0	10	0.001	1.78984	10.8056	Up	0.000257936	0.000957769		ENSAPLT00000001822		Absent in melanoma 1 protein [Source:UniProtKB/TrEMBL;Acc:R0K0T4]	624	392	2	35.9499	0.162386	-7.79042	Down	4.2524e-125	7.94471e-124		ENSAPLT00000001825			1692	283	1399	12.0345	41.891	1.79947	Up	1.54939e-103	2.42165e-102		ENSAPLT00000001157		Rho GTPase-activating protein 7 [Source:UniProtKB/TrEMBL;Acc:R0LAF1]	2478	41	370	1.23324	8.5447	2.79258	Up	3.27478e-50
ENSAPLT00000003797			900	46	12	2.9249	0.959356	-1.60825	Down	0.000207858	0.00078472		ENSAPLT00000001825			1692	383	1399	12.9537	41.891	1.69327	Up	2.5487e-110	4.24255e-109		ENSAPLT00000001835	HSD17B2	hydroxysteroid (17-beta) dehydrogenase 2 [Source:HGNC Symbol;Acc:5211]	1173	16	0	0.981438	0.001	-9.93875	Down	5.96584e-07	1.57444e-06		ENSAPLT00000001158	TBXA2R	thromboxane A2 receptor [Source:HGNC Symbol;Acc:11608]	807	98	364	9.05143	25.8122	1.51183	Up	1.3295e-23
ENSAPLT00000003911			2415	45	75	1.06633	2.23452	1.06731	Up	6.42306e-05	0.000266144		ENSAPLT00000001826	KCNS3	potassium voltage-gated channel, delayed-rectifier, subfamily S, member 3 [Source:HGNC Symbol;Acc:6302]	1485	31	7	1.19463	0.238822	-2.32255	Down	1.38704e-05	3.1822e-05		ENSAPLT00000001837	YOD1	YOD1 deubiquitinase [Source:HGNC Symbol;Acc:25035]	720	715	264	71.452	18.5769	-1.94346	Down	8.30162e-90	1.16919e-88		ENSAPLT00000001162		Uncharacterized protein [Source:UniProtKB/TrEMBL;Acc:R0KLJ7]	393	0	44	0.001	6.40703	12.6454	Up	1.46846e-11
ENSAPLT00000003919	SLC4A3	solute carrier family 4, anion exchanger, member 3 [Source:HGNC Symbol;Acc:11029]	3576	121	219	1.93635	4.40644	1.18627	Up	9.49514e-14	1.00826e-12		ENSAPLT00000001835	HSD17B2	hydroxysteroid (17-beta) dehydrogenase 2 [Source:HGNC Symbol;Acc:5211]	1173	21	0	1.02451	0.001	-10.0007	Down	1.19905e-07	3.24477e-07		ENSAPLT00000001849	OTUD1	OTU domain containing 1 [Source:HGNC Symbol;Acc:27346]	522	70	201	9.6487	19.5087	1.01571	Up	1.14829e-07	3.17174e-07		ENSAPLT00000001163	C1QTNF5	C1q and tumor necrosis factor related protein 5 [Source:HGNC Symbol;Acc:14344]	315	38	114	8.99162	20.7105	1.20371	Up	2.72554e-06
ENSAPLT00000003932	ACER1	alkaline ceramidase 1 [Source:HGNC Symbol;Acc:18356]	816	249	631	17.4625	55.6391	1.67184	Up	1.00451e-60	4.33126e-59		ENSAPLT00000001837	YOD1	YOD1 deubiquitinase [Source:HGNC Symbol;Acc:25035]	720	888	264	70.5792	18.5769	-1.92573	Down	5.58328e-97	8.21523e-96		ENSAPLT00000001890	ANKRD22	ankyrin repeat domain 22 [Source:HGNC Symbol;Acc:28321]	776	194	2	17.9879	0.130578	-7.10597	Down	1.89291e-71	2.25391e-70		ENSAPLT00000001169	LRRC8D	leucine rich repeat containing 8 family, member D [Source:HGNC Symbol;Acc:16992]	2571	83	593	2.40625	13.1992	2.4556	Up	2.6296e-69
ENSAPLT00000003950			564	93	167	9.43627	21.3048	1.17489	Up	1.10104e-10	9.0611e-10		ENSAPLT00000001849	OTUD1	OTU domain containing 1 [Source:HGNC Symbol;Acc:27346]	522	65	201	7.12589	19.5087	1.45298	Up	4.35718e-14	1.65245e-13		ENSAPLT00000001892			129	99	42	55.2187	16.4954	-1.7431	Down	4.51158e-12	1.6082e-11		ENSAPLT00000001170	G6PD	glucose-6-phosphate dehydrogenase [Source:HGNC Symbol;Acc:4057]	237	14	166	4.40296	40.0826	3.18643	Up	2.5275e-26
ENSAPLT00000003955	DBNDD2	dysbindin (dystrobrevin binding protein 1) domain containing 2 [Source:HGNC Symbol;Acc:15881]	519	302	509	33.2994	70.5653	1.08347	Up	4.88192e-26	9.8253e-25		ENSAPLT00000001864			1770	762	404	24.6364	11.5641	-1.09114	Down	1.43133e-36	9.90905e-36		ENSAPLT00000001897	41153	septin 12 [Source:HGNC Symbol;Acc:26348]	1053	603	194	41.2031	9.33418	-2.14216	Down	2.47334e-86	3.39194e-85		ENSAPLT00000001173			6120	6	5099	0.0730743	47.6793	9.34978	Up	0
ENSAPLT00000003961		Rho GTPase-activating protein 20 [Source:UniProtKB/TrEMBL;Acc:R0K4L7]	1059	49	10	2.64787	0.679431	-1.96243	Down	1.13e-05	5.29776e-05		ENSAPLT00000001890	ANKRD22	ankyrin repeat domain 22 [Source:HGNC Symbol;Acc:28321]	776	186	2	13.7166	0.130578	-6.71487	Down	4.12374e-58	4.02426e-57		ENSAPLT00000001899	GDF10	growth differentiation factor 10 [Source:HGNC Symbol;Acc:4215]	1119	502	77	32.2786	3.48629	-3.21081	Down	6.00344e-114	1.00399e-112		ENSAPLT00000001179	PLEKHH1	pleckstrin homology domain containing, family H (with MyTH4 domain) member 1 [Source:HGNC Symbol;Acc:17733]	4260	1	34	0.0174967	0.456737	4.70621	Up	7.0903e-08
ENSAPLT00000003974	MYOM3	myomesin 3 [Source:HGNC Symbol;Acc:26679]	4245	776	9	10.4612	0.152548	-6.09964	Down	1.35291e-180	1.37504e-178		ENSAPLT00000001892			129	95	42	42.1435	16.4954	-1.35325	Down	1.3193e-07	3.55594e-07		ENSAPLT00000001900	PPP1R3C	protein phosphatase 1, regulatory subunit 3C [Source:HGNC Symbol;Acc:9293]	960	440	1742	32.9779	91.9348	1.47911	Up	7.3746e-98	1.12034e-96		ENSAPLT00000001180			147	44	11	22.31	4.28225	-2.38125	Down	3.46202e-08
ENSAPLT00000004036	NRXN1	neurexin 1 [Source:HGNC Symbol;Acc:8008]	4071	136	9	1.91176	0.159068	-3.58719	Down	1.40408e-24	2.72188e-23		ENSAPLT00000001899	GDF10	growth differentiation factor 10 [Source:HGNC Symbol;Acc:4215]	1119	378	77	19.3312	3.48629	-2.47116	Down	2.42254e-57	2.34636e-56		ENSAPLT00000001902		Tripartite motif-containing protein 32 [Source:UniProtKB/TrEMBL;Acc:R0K4D0]	261	61	0	16.8163	0.001	-14.0376	Down	3.18174e-24	1.78924e-23		ENSAPLT00000001186	IVD	isovaleryl-CoA dehydrogenase [Source:HGNC Symbol;Acc:6186]	2390	1874	965	58.4435	23.1061	-1.33877	Down	2.0658e-129
ENSAPLT00000004068			1575	39	70	1.41703	3.19785	1.17423	Up	3.03372e-05	0.000132944		ENSAPLT00000001900	PPP1R3C	protein phosphatase 1, regulatory subunit 3C [Source:HGNC Symbol;Acc:9293]	960	500	1742	29.8054	91.9348	1.62504	Up	3.00976e-129	5.75951e-128		ENSAPLT00000001911	G0S2	G0/G1switch 2 [Source:HGNC Symbol;Acc:30229]	303	4136	14343	982.153	2398.28	1.28798	Up	0	0		ENSAPLT00000001192	IL20RA	interleukin 20 receptor, alpha [Source:HGNC Symbol;Acc:6003]	1572	6	589	0.284488	21.4417	6.23591	Up	8.61964e-135
ENSAPLT00000004075	WNT10A	wingless-type MMTV integration site family, member 10A [Source:HGNC Symbol;Acc:13829]	1044	141	245	7.72885	16.8852	1.12743	Up	3.9871e-14	4.35065e-13		ENSAPLT00000001902		Tripartite motif-containing protein 32 [Source:UniProtKB/TrEMBL;Acc:R0K4D0]	261	36	0	7.8933	0.001	-12.9464	Down	1.42762e-12	5.05633e-12		ENSAPLT00000001912			129	27	12	15.0597	4.71297	-1.67598	Down	0.000462146	0.000953231		ENSAPLT00000001196	TMPPE	transmembrane protein with metallophosphoesterase domain [Source:HGNC Symbol;Acc:33865]	1320	15	52	0.846997	2.25437	1.4123	Up	0.000385986
ENSAPLT00000004082	TXLNB	taxilin beta [Source:HGNC Symbol;Acc:21617]	2052	141	12	3.93222	0.42077	-3.22424	Down	2.4877e-23	4.56153e-22		ENSAPLT00000001911	G0S2	G0/G1switch 2 [Source:HGNC Symbol;Acc:30229]	303	3949	14343	745.832	2398.28	1.68508	Up	0	0		ENSAPLT00000001919	FHDC1	FH2 domain containing 1 [Source:HGNC Symbol;Acc:29363]	3201	1058	81	23.7816	1.28204	-4.21333	Down	4.60482e-300	1.77374e-298		ENSAPLT00000001197	PRSS12	protease, serine, 12 (neurotrypsin, motopsin) [Source:HGNC Symbol;Acc:9477]	2142	17	316	0.591554	8.44236	3.83507	Up	8.19756e-57
ENSAPLT00000004154		Endonuclease domain-containing 1 protein [Source:UniProtKB/TrEMBL;Acc:R0KUF5]	831	38	68	2.61685	5.88774	1.16988	Up	4.15854e-05	0.000178121		ENSAPLT00000001912			129	55	12	24.3989	4.71297	-2.37211	Down	3.6502e-09	1.09367e-08		ENSAPLT00000001930	NKPD1	NTPase, KAP family P-loop domain containing 1 [Source:HGNC Symbol;Acc:24739]	498	208	39	30.0521	3.96769	-2.92109	Down	6.49868e-44	5.40841e-43		ENSAPLT00000001199	NTF3	Neurotrophin-3 [Source:UniProtKB/TrEMBL;Acc:R0LL46]	774	12	61	1.15559	4.51009	1.96452	Up	1.1891e-06
ENSAPLT00000004221	KIF11	kinesin family member 11 [Source:HGNC Symbol;Acc:6388]	3123	1401	554	25.6722	12.7638	-1.00815	Down	9.25162e-48	3.30757e-46		ENSAPLT00000001919	FHDC1	FH2 domain containing 1 [Source:HGNC Symbol;Acc:29363]	3201	1372	81	24.5282	1.28204	-4.25792	Down	0	0		ENSAPLT00000001935	KCNJ16	potassium inwardly-rectifying channel, subfamily J, member 16 [Source:HGNC Symbol;Acc:6262]	1281	33	1	1.85356	0.0395507	-5.55045	Down	3.72842e-12	1.33613e-11		ENSAPLT00000001200	SMIM11	small integral membrane protein 11 [Source:HGNC Symbol;Acc:1293]	162	268	128	123.306	45.2159	-1.44734	Down	2.63182e-22
ENSAPLT00000004236			5277	56	11	0.607292	0.149985	-2.01758	Down	1.67811e-06	8.85674e-06		ENSAPLT00000001930	NKPD1	NTPase, KAP family P-loop domain containing 1 [Source:HGNC Symbol;Acc:24739]	498	81	39	9.30791	3.96769	-1.23016	Down	6.15972e-06	1.46111e-05		ENSAPLT00000001940			1173	608	0	37.2947	0.001	-15.1867	Down	3.46466e-234	1.08786e-232		ENSAPLT00000001207	FAM118B	family with sequence similarity 118, member B [Source:HGNC Symbol;Acc:26110]	1083	669	2223	46.0429	117.465	1.35118	Up	4.1837e-115
ENSAPLT00000004258	MCTP1	multiple C2 domains, transmembrane 1 [Source:HGNC Symbol;Acc:26183]	2953	87	31	1.68598	0.755334	-1.1584	Down	5.99478e-05	0.000249633		ENSAPLT00000001935	KCNJ16	potassium inwardly-rectifying channel, subfamily J, member 16 [Source:HGNC Symbol;Acc:6262]	1281	34	1	1.51889	0.0395507	-5.26317	Down	1.26661e-10	4.09952e-10		ENSAPLT00000001943	SPTSSB	serine palmitoyltransferase, small subunit B [Source:HGNC Symbol;Acc:24045]	234	16	0	4.91977	0.001	-12.2644	Down	5.96584e-07	1.57473e-06		ENSAPLT00000001209	MUC16	mucin 16, cell surface associated [Source:HGNC Symbol;Acc:15582]	2574	0	16	0.001	0.35572	8.4746	Up	0.000124391
ENSAPLT00000004261		Actin, alpha skeletal muscle [Source:UniProtKB/TrEMBL;Acc:R0LGZ6]	1361	14420	1349	606.322	71.3173	-3.08776	Down	0	0		ENSAPLT00000001940			1173	324	0	15.8068	0.001	-13.9483	Down	4.06948e-107	6.60372e-106		ENSAPLT00000001962	PVRL1	poliovirus receptor-related 1 (herpesvirus entry mediator C) [Source:HGNC Symbol;Acc:9706]	1566	286	63	13.1406	2.03822	-2.68865	Down	1.05217e-54	1.02796e-53		ENSAPLT00000001210	TBC1D8	TBC1 domain family, member 8 (with GRAM domain) [Source:HGNC Symbol;Acc:17791]	3465	622	389	13.3799	6.42455	-1.0584	Down	7.656e-31
ENSAPLT00000004298	STAC3	SH3 and cysteine rich domain 3 [Source:HGNC Symbol;Acc:28423]	1074	67	4	3.56999	0.267977	-3.73574	Down	4.45794e-13	4.5244e-12		ENSAPLT00000001943	SPTSSB	serine palmitoyltransferase, small subunit B [Source:HGNC Symbol;Acc:24045]	234	14	0	3.4238	0.001	-11.7414	Down	2.38126e-05	5.35925e-05		ENSAPLT00000001966	NTS	neurotensin [Source:HGNC Symbol;Acc:8038]	1709	885	32	37.26	0.94866	-5.29559	Down	9.3557e-289	3.44378e-287		ENSAPLT00000001211	SLC5A3	solute carrier family 5 (sodium/myo-inositol cotransporter), member 3 [Source:HGNC Symbol;Acc:11038]	2142	106	368	3.68851	9.83161	1.41439	Up	9.25346e-22
ENSAPLT00000004328		Transmembrane protein 45B [Source:UniProtKB/TrEMBL;Acc:R0L6W8]	567	991	1695	100.02	215.094	1.10468	Up	2.80622e-85	1.57825e-83		ENSAPLT00000001945			966	45	12	2.66583	0.629371	-2.0826	Down	8.98426e-07	2.27677e-06		ENSAPLT00000001969	SOCS5	suppressor of cytokine signaling 5 [Source:HGNC Symbol;Acc:16852]	1611	540	323	24.1179	10.158	-1.24748	Down	3.6583e-36	2.70591e-35		ENSAPLT00000001215			135	579	118	319.676	50.0201	-2.67603	Down	2.8259e-103
ENSAPLT00000004332	ATG9B	autophagy related 9B [Source:HGNC Symbol;Acc:21899]	891	323	524	20.7454	42.315	1.02838	Up	1.09218e-24	2.12885e-23		ENSAPLT00000001949	KCNJ10	potassium inwardly-rectifying channel, subfamily J, member 10 [Source:HGNC Symbol;Acc:6256]	1062	16	0	0.862168	0.001	-9.75183	Down	5.25102e-06	1.24995e-05		ENSAPLT00000001971	CSRNP1	cysteine-serine-rich nuclear protein 1 [Source:HGNC Symbol;Acc:14300]	1734	310	1241	12.8633	36.2598	1.49511	Up	2.59344e-71	3.07764e-70		ENSAPLT00000001224	KCTD4	potassium channel tetramerization domain containing 4 [Source:HGNC Symbol;Acc:23227]	774	23	0	2.21489	0.001	-11.113	Down	4.0585e-09
ENSAPLT00000004359	EVC2	Ellis van Creveld syndrome 2 [Source:HGNC Symbol;Acc:19747]	3639	213	69	3.34961	1.36429	-1.29584	Down	5.55066e-12	5.13526e-11		ENSAPLT00000001962	PVRL1	poliovirus receptor-related 1 (herpesvirus entry mediator C) [Source:HGNC Symbol;Acc:9706]	1566	312	63	11.4014	2.03822	-2.48383	Down	6.78096e-48	5.79319e-47		ENSAPLT00000001981		Feather keratin 4 [Source:UniProtKB/TrEMBL;Acc:R0KVV0]	348	11349	3	2346.49	0.436762	-12.3914	Down	0	0		ENSAPLT00000001230	CTXN1	cortexin 1 [Source:HGNC Symbol;Acc:31108]	255	15	147	4.38446	32.9893	2.91153	Up	1.22259e-21
ENSAPLT00000004361	P2RX1	purinergic receptor P2X, ligand-gated ion channel, 1 [Source:HGNC Symbol;Acc:8533]	1131	454	1717	22.9715	109.232	2.24947	Up	2.8705e-241	3.37557e-239		ENSAPLT00000001966	NTS	neurotensin [Source:HGNC Symbol;Acc:8038]	1709	999	32	33.4518	0.94866	-5.14005	Down	1.06231e-276	3.85773e-275		ENSAPLT00000001982	GPR85	G protein-coupled receptor 85 [Source:HGNC Symbol;Acc:4536]	1113	24	8	1.55152	0.364165	-2.09102	Down	0.000124962	0.000272416		ENSAPLT00000001234		Putative G-protein coupled receptor 1 [Source:UniProtKB/TrEMBL;Acc:R0KUI0]	993	8	40	0.60049	2.30519	1.94068	Up	0.000107387
ENSAPLT00000004382	ENO2	enolase 2 (gamma, neuronal) [Source:HGNC Symbol;Acc:3353]	2190	75	120	1.95981	3.94256	1.00842	Up	1.38717e-06	7.37873e-06		ENSAPLT00000001981		Feather keratin 4 [Source:UniProtKB/TrEMBL;Acc:R0KVV0]	348	10881	3	1789.31	0.436762	-12.0003	Down	0	0		ENSAPLT00000001987	DRAM2	DNA-damage regulated autophagy modulator 2 [Source:HGNC Symbol;Acc:28769]	1333	109	383	5.88352	14.557	1.30696	Up	3.40072e-19	1.61425e-18		ENSAPLT00000001235	LYSMD3	LysM, putative peptidoglycan-binding, domain containing 3 [Source:HGNC Symbol;Acc:26969]	651	40	120	4.57977	10.5486	1.20371	Up	1.47849e-06
ENSAPLT00000004384		Avidin [Source:UniProtKB/TrEMBL;Acc:R0JRS0]	441	162	1535	21.0219	250.444	3.57452	Up	0	0		ENSAPLT00000001982	GPR85	G protein-coupled receptor 85 [Source:HGNC Symbol;Acc:4536]	1113	45	8	2.31374	0.364165	-2.66756	Down	1.21144e-08	3.50189e-08		ENSAPLT00000001994		Feather keratin 1 [Source:UniProtKB/TrEMBL;Acc:R0KJF1]	297	26450	6	6407.82	1.02352	-12.6121	Down	0	0		ENSAPLT00000001236	B3GNT9	UDP-GlcNAc:betaGal beta-1,3-N-acetylglucosaminyltransferase 9 [Source:HGNC Symbol;Acc:28714]	1221	37	391	2.25866	18.3256	3.02032	Up	3.41514e-57
ENSAPLT00000004385	DUSP5	dual specificity phosphatase 5 [Source:HGNC Symbol;Acc:3071]	1137	191	382	9.61323	24.1737	1.33035	Up	4.689e-27	9.89908e-26		ENSAPLT00000001987	DRAM2	DNA-damage regulated autophagy modulator 2 [Source:HGNC Symbol;Acc:28769]	1333	155	383	6.65423	14.557	1.12937	Up	8.913e-18	3.86902e-17		ENSAPLT00000001996	PLVAP	plasmalemma vesicle associated protein [Source:HGNC Symbol;Acc:13635]	342	213	148	44.812	21.9249	-1.03131	Down	1.42552e-11	4.95854e-11		ENSAPLT00000001244	KRT7	keratin 7 [Source:HGNC Symbol;Acc:6445]	2155	97	372	3.35497	9.87852	1.55799	Up	4.31462e-25
ENSAPLT00000004397			543	44	81	4.63713	10.7331	1.21077	Up	4.24692e-06	2.11366e-05		ENSAPLT00000001994		Feather keratin 1 [Source:UniProtKB/TrEMBL;Acc:R0KJF1]	297	13866	6	2671.72	1.02352	-11.35	Down	0	0		ENSAPLT00000002012		Feather keratin 2 [Source:UniProtKB/TrEMBL;Acc:R0J7Y1]	297	59142	3	14327.8	0.511762	-14.773	Down	0	0		ENSAPLT00000001251	C8orf4	chromosome 8 open reading frame 4 [Source:HGNC Symbol;Acc:1357]	318	81	342	18.9855	61.5454	1.69675	Up	5.70396e-26
ENSAPLT00000004448			2325	110	43	2.70749	1.33072	-1.02475	Down	4.21016e-05	0.000180007		ENSAPLT00000002005	MYOG	myogenin (myogenic factor 4) [Source:HGNC Symbol;Acc:7612]	672	22	0	1.87348	0.001	-10.8715	Down	5.6306e-08	1.55603e-07		ENSAPLT00000002026	SYNC	syncoilin, intermediate filament protein [Source:HGNC Symbol;Acc:28897]	444	106	12	17.1777	1.36931	-3.64901	Down	2.90992e-28	1.82573e-27		ENSAPLT00000001252		Fatty acid desaturase 1 [Source:UniProtKB/TrEMBL;Acc:R0LBW1]	1353	0	140	0.001	5.92143	12.5317	Up	2.59398e-35
ENSAPLT00000004481	MCF2	MCF.2 cell line derived transforming sequence [Source:HGNC Symbol;Acc:6940]	3417	456	746	7.63689	15.7085	1.04049	Up	4.35188e-35	1.15528e-33		ENSAPLT00000002012		Feather keratin 2 [Source:UniProtKB/TrEMBL;Acc:R0J7Y1]	297	25311	3	4876.96	0.511762	-13.2182	Down	0	0		ENSAPLT00000002032	PARD6G	par-6 partitioning defective 6 homolog gamma (C. elegans) [Source:HGNC Symbol;Acc:16076]	861	242	95	20.2234	5.59015	-1.85506	Down	1.1041e-29	7.1533e-29		ENSAPLT00000001256	SMAD7	SMAD family member 7 [Source:HGNC Symbol;Acc:6773]	540	64	198	8.83387	20.983	1.2481	Up	1.78462e-10
ENSAPLT00000004541		Solute carrier organic anion transporter family member 1C1 [Source:UniProtKB/TrEMBL;Acc:R0JN56]	2079	144	319	3.96373	11.0402	1.47784	Up	1.44133e-26	2.95941e-25		ENSAPLT00000002016	EGR1	early growth response 1 [Source:HGNC Symbol;Acc:3238]	1305	1101	3464	48.2807	134.484	1.47792	Up	2.17694e-222	6.53496e-221		ENSAPLT00000002041			303	17612	1	4182.22	0.167209	-14.6103	Down	0	0		ENSAPLT00000001261	SLC48A1	solute carrier family 48 (heme transporter), member 1 [Source:HGNC Symbol;Acc:26035]	174	54	25	23.1318	8.22218	-1.49228	Down	8.53688e-06
ENSAPLT00000004560	PAG1	phosphoprotein associated with glycosphingolipid microdomains 1 [Source:HGNC Symbol;Acc:30043]	1308	209	79	9.14397	4.34571	-1.07323	Down	4.0623e-09	2.91784e-08		ENSAPLT00000002018	TRIM2	tripartite motif containing 2 [Source:HGNC Symbol;Acc:15974]	2271	246	116	6.1989	2.58788	-1.26024	Down	8.41e-16	3.41768e-15		ENSAPLT00000002066	NUAK1	NUAK family, SNF1-like kinase, 1 [Source:HGNC Symbol;Acc:14311]	1746	500	1726	20.6047	50.084	1.28138	Up	1.53826e-78	1.95373e-77		ENSAPLT00000001263	FZD10	frizzled family receptor 10 [Source:HGNC Symbol;Acc:4039]	1746	4	920	0.170758	30.1537	7.46424	Up	2.86368e-219
ENSAPLT00000004567			300	14	37	2.67057	8.87404	1.73245	Up	4.94668e-05	0.000208676		ENSAPLT00000002026	SYNC	syncoilin, intermediate filament protein [Source:HGNC Symbol;Acc:28897]	444	101	12	13.0177	1.36931	-3.24896	Down	1.99803e-21	9.76593e-21		ENSAPLT00000002075	TGM2	transglutaminase 2 [Source:HGNC Symbol;Acc:11778]	2037	2096	1211	74.0357	30.1201	-1.2975	Down	1.12815e-143	2.32524e-142		ENSAPLT00000001265	TLR5	toll-like receptor 5 [Source:HGNC Symbol;Acc:11851]	2571	3	24	0.0869729	0.534202	2.61875	Up	0.00040798
ENSAPLT00000004583	TJP3	tight junction protein 3 [Source:HGNC Symbol;Acc:11829]	3086	502	1174	9.30903	27.3724	1.55602	Up	1.77574e-100	1.1485e-98		ENSAPLT00000002032	PARD6G	par-6 partitioning defective 6 homolog gamma (C. elegans) [Source:HGNC Symbol;Acc:16076]	861	344	95	22.864	5.59015	-2.03212	Down	2.26318e-41	1.73234e-40		ENSAPLT00000002091	GDF2	growth differentiation factor 2 [Source:HGNC Symbol;Acc:4217]	1269	18	3	1.02059	0.119774	-3.09102	Down	3.52738e-05	8.10315e-05		ENSAPLT00000001266	LCP1	lymphocyte cytosolic protein 1 (L-plastin) [Source:HGNC Symbol;Acc:6528]	2920	391	1386	9.98065	27.1629	1.44443	Up	6.87742e-80
ENSAPLT00000004640	KRT84	keratin 84 [Source:HGNC Symbol;Acc:6461]	1314	76	630	3.3099	34.4974	3.38163	Up	2.3791e-139	1.97966e-137		ENSAPLT00000002040	FAM167B	family with sequence similarity 167, member B [Source:HGNC Symbol;Acc:28133]	258	22	80	4.87977	15.7099	1.68679	Up	1.27839e-07	3.4496e-07		ENSAPLT00000002096	KCNE3	potassium voltage-gated channel, Isk-related family, member 3 [Source:HGNC Symbol;Acc:6243]	291	135	89	33.3797	15.4953	-1.10714	Down	1.18421e-08	3.49707e-08		ENSAPLT00000001269			129	13	0	7.51136	0.001	-12.8749	Down	1.69945e-05
ENSAPLT00000004657			129	192	64	85.1742	35.697	-1.25461	Down	1.79118e-10	1.44646e-09		ENSAPLT00000002041			303	5136	1	970.016	0.167209	-12.5021	Down	0	0		ENSAPLT00000002098		Uncharacterized protein [Source:UniProtKB/TrEMBL;Acc:R0JI42]	285	32	8	8.07879	1.42216	-2.50606	Down	6.89632e-07	1.80748e-06		ENSAPLT00000001275	ST6GALNAC4	ST6 (alpha-N-acetyl-neuraminyl-2,3-beta-galactosyl-1,3)-N-acetylgalactosaminide alpha-2,6-sialyltransferase 4 [Source:HGNC Symbol;Acc:17846]	630	70	404	8.28175	36.6976	2.14768	Up	6.53926e-41
ENSAPLT00000004666	TECRL	trans-2,3-enoyl-CoA reductase-like [Source:HGNC Symbol;Acc:27365]	1092	121	6	6.34102	0.395339	-4.00355	Down	8.60804e-24	1.6074e-22		ENSAPLT00000002042	LRRTM4	leucine rich repeat transmembrane neuronal 4 [Source:HGNC Symbol;Acc:19411]	1557	15	0	0.551314	0.001	-9.10673	Down	1.11822e-05	2.58972e-05		ENSAPLT00000002099	TMEM125	transmembrane protein 125 [Source:HGNC Symbol;Acc:28275]	606	96	0	11.3983	0.001	-13.4765	Down	1.16978e-37	8.85212e-37		ENSAPLT00000001277	CLTCL1	Clathrin heavy chain-like 1 [Source:UniProtKB/TrEMBL;Acc:B5LIJ5]	6243	6475	3414	77.3056	31.2944	-1.30467	Down	0
ENSAPLT00000004678	DHRS7C	dehydrogenase/reductase (SDR family) member 7C [Source:HGNC Symbol;Acc:32423]	1092	80	3	4.19241	0.19767	-4.40662	Down	4.50212e-17	5.95359e-16		ENSAPLT00000002075	TGM2	transglutaminase 2 [Source:HGNC Symbol;Acc:11778]	2037	3344	1211	93.9446	30.1201	-1.64108	Down	5.1689e-288	1.92633e-286		ENSAPLT00000002106	DNAJB5	DnaJ (Hsp40) homolog, subfamily B, member 5 [Source:HGNC Symbol;Acc:14887]	600	41	11	4.9167	0.928847	-2.40418	Down	3.9732e-08	1.13343e-07		ENSAPLT00000001278	TMEM170B	transmembrane protein 170B [Source:HGNC Symbol;Acc:34244]	306	14	58	3.41013	10.8468	1.66937	Up	2.24384e-05
ENSAPLT00000004697	TRHDE	thyrotropin-releasing hormone degrading enzyme [Source:HGNC Symbol;Acc:30748]	2463	11	33	0.255579	0.96403	1.91531	Up	4.07052e-05	0.000174772		ENSAPLT00000002090		Uncharacterized protein [Source:UniProtKB/TrEMBL;Acc:R0KXY7]	438	182	41	23.779	4.74256	-2.32595	Down	1.4779e-26	8.17796e-26		ENSAPLT00000002108	FGFBP1	fibroblast growth factor binding protein 1 [Source:HGNC Symbol;Acc:19695]	690	218	0	22.7326	0.001	-14.4725	Down	1.73404e-84	2.33046e-83		ENSAPLT00000001279	MRPL51	mitochondrial ribosomal protein L51 [Source:HGNC Symbol;Acc:14044]	132	88	39	49.6905	16.9078	-1.55528	Down	4.4361e-09
ENSAPLT00000004717	CLSTN2	calsyntenin 2 [Source:HGNC Symbol;Acc:17448]	2652	19	126	0.409993	3.41852	3.0597	Up	1.33682e-26	2.75276e-25		ENSAPLT00000002098		Uncharacterized protein [Source:UniProtKB/TrEMBL;Acc:R0JI42]	285	27	8	5.42145	1.42216	-1.9306	Down	0.000317992	0.000644288		ENSAPLT00000002117		Histone H2B 1/2/3/4/6 [Source:UniProtKB/TrEMBL;Acc:R0K8Y2]	390	34	15	6.27271	1.94863	-1.68663	Down	7.77894e-05	0.00017347		ENSAPLT00000001282		Feather beta keratin [Source:UniProtKB/TrEMBL;Acc:R0LK91]	297	0	24489	0.001	4718.58	22.1699	Up	0
ENSAPLT00000004724	DNAJC12	DnaJ (Hsp40) homolog, subfamily C, member 12 [Source:HGNC Symbol;Acc:28908]	766	336	98	25.1019	9.20531	-1.44726	Down	4.44602e-21	7.30513e-20		ENSAPLT00000002099	TMEM125	transmembrane protein 125 [Source:HGNC Symbol;Acc:28275]	606	36	0	3.39959	0.001	-11.7311	Down	1.42762e-12	5.05129e-12		ENSAPLT00000002120	TMEM229B	transmembrane protein 229B [Source:HGNC Symbol;Acc:20130]	504	78	0	11.1354	0.001	-13.4429	Down	9.49086e-31	6.29361e-30		ENSAPLT00000001283	LPAR5	lysophosphatidic acid receptor 5 [Source:HGNC Symbol;Acc:13307]	1038	7	94	0.50265	5.18235	3.36598	Up	3.70882e-16
ENSAPLT00000004751		Class I histocompatibility antigen, F10 alpha chain [Source:UniProtKB/TrEMBL;Acc:R0J7T9]	540	0	882	0.001	117.521	16.8426	Up	0	0		ENSAPLT00000002107	MGAT4C	mannosyl (alpha-1,3-)-glycoprotein beta-1,4-N-acetylglucosaminyltransferase, isozyme C (putative) [Source:HGNC Symbol;Acc:30871]	1434	10	0	0.399068	0.001	-8.64049	Down	0.000489704	0.000973853		ENSAPLT00000002125	PLA2G4F	phospholipase A2, group IVF [Source:HGNC Symbol;Acc:27396]	2547	139	75	3.92669	1.49188	-1.39618	Down	3.49386e-12	1.25239e-11		ENSAPLT00000001287	TMEM67	transmembrane protein 67 [Source:HGNC Symbol;Acc:28396]	2769	56	160	1.5074	3.30669	1.13332	Up	1.09942e-07
ENSAPLT00000004759	MYL1	myosin, light chain 1, alkali; skeletal, fast [Source:HGNC Symbol;Acc:7582]	1067	676	6	36.2559	0.404602	-6.48557	Down	1.8445e-160	1.70424e-158		ENSAPLT00000002108	FGFBP1	fibroblast growth factor binding protein 1 [Source:HGNC Symbol;Acc:19695]	690	645	0	53.4942	0.001	-15.7071	Down	1.70284e-212	4.91435e-211		ENSAPLT00000002126	SOGA1	suppressor of glucose, autophagy associated 1 [Source:HGNC Symbol;Acc:16111]	3873	522	1675	9.6976	21.9114	1.17598	Up	5.65698e-67	6.32451e-66		ENSAPLT00000001293	PAQR8	progestin and adipoQ receptor family member VIII [Source:HGNC Symbol;Acc:15708]	1062	67	43	4.70235	2.31708	-1.02108	Down	0.000236628
ENSAPLT00000004781			183	4	22	1.25085	8.64993	2.78978	Up	2.85282e-05	0.000125986		ENSAPLT00000002120	TMEM229B	transmembrane protein 229B [Source:HGNC Symbol;Acc:20130]	504	63	0	7.1533	0.001	-12.8044	Down	1.9544e-21	9.56585e-21		ENSAPLT00000002132	COL7A1	collagen, type VII, alpha 1 [Source:HGNC Symbol;Acc:2214]	3456	39	1	0.811955	0.0146598	-5.79146	Down	2.1673e-14	8.58275e-14		ENSAPLT00000001300	PKM	pyruvate kinase, muscle [Source:HGNC Symbol;Acc:9021]	1620	22319	12099	1026.89	427.396	-1.26464	Down	0
ENSAPLT00000004811	CCDC69	coiled-coil domain containing 69 [Source:HGNC Symbol;Acc:24487]	222	13	46	3.3511	14.9089	2.15347	Up	1.5629e-07	9.28928e-07		ENSAPLT00000002125	PLA2G4F	phospholipase A2, group IVF [Source:HGNC Symbol;Acc:27396]	2547	203	75	4.56104	1.49188	-1.61223	Down	1.27644e-18	5.6905e-18		ENSAPLT00000002137	LRRC3C	leucine rich repeat containing 3C [Source:HGNC Symbol;Acc:40034]	783	56	190	5.14597	12.294	1.25644	Up	1.04181e-09	3.29686e-09		ENSAPLT00000001307	PRKCDBP	protein kinase C, delta binding protein [Source:HGNC Symbol;Acc:9400]	798	1584	18832	147.951	1350.49	3.19029	Up	0
ENSAPLT00000004827	KIAA1377	KIAA1377 [Source:HGNC Symbol;Acc:29264]	3228	0	12	0.001	0.267478	8.06328	Up	5.06206e-05	0.00021329		ENSAPLT00000002132	COL7A1	collagen, type VII, alpha 1 [Source:HGNC Symbol;Acc:2214]	3456	140	1	2.3182	0.0146598	-7.30499	Down	7.81514e-45	6.34461e-44		ENSAPLT00000002138	TMEM11	transmembrane protein 11 [Source:HGNC Symbol;Acc:16823]	519	421	240	58.3654	23.4286	-1.31684	Down	5.76982e-31	3.84237e-30		ENSAPLT00000001310	IRS4	insulin receptor substrate 4 [Source:HGNC Symbol;Acc:6128]	2841	190	562	4.98479	11.3204	1.18332	Up	4.8306e-25
ENSAPLT00000004870			2451	48	115	1.12071	3.37595	1.59088	Up	1.40035e-11	1.25476e-10		ENSAPLT00000002143			123	21	76	9.77036	31.3048	1.6799	Up	2.87904e-07	7.57168e-07		ENSAPLT00000002143			123	17	76	9.94454	31.3048	1.65441	Up	2.68112e-06	6.75817e-06		ENSAPLT00000001311			1026	29	2	2.10676	0.111552	-4.23923	Down	4.54274e-09
ENSAPLT00000004876			1905	20	44	0.600802	1.66188	1.46785	Up	8.62118e-05	0.000349191		ENSAPLT00000002150	RBP3	retinol binding protein 3, interstitial [Source:HGNC Symbol;Acc:9921]	3711	22	2	0.339256	0.027305	-3.63514	Down	5.1153e-06	1.22153e-05		ENSAPLT00000002146	BTG2	BTG family, member 2 [Source:HGNC Symbol;Acc:1131]	345	343	223	71.5346	32.7483	-1.12722	Down	2.90184e-20	1.42793e-19		ENSAPLT00000001312			1131	184	29	12.1261	1.46734	-3.04683	Down	8.85268e-39
ENSAPLT00000004877	CRYAB	Alpha-crystallin B chain [Source:UniProtKB/Swiss-Prot;Acc:Q05557]	1521	66	14	2.4832	0.662277	-1.90669	Down	5.12456e-07	2.87076e-06		ENSAPLT00000002154		Ephrin-A3 [Source:UniProtKB/TrEMBL;Acc:R0JNM1]	267	36	2	7.71592	0.379509	-4.34563	Down	3.11798e-10	9.88439e-10		ENSAPLT00000002154		Ephrin-A3 [Source:UniProtKB/TrEMBL;Acc:R0JNM1]	267	19	2	5.12016	0.379509	-3.75398	Down	3.5793e-06	8.92641e-06		ENSAPLT00000001313		Uncharacterized protein [Source:UniProtKB/TrEMBL;Acc:R0JV50]	630	0	59	0.001	5.3593	12.3878	Up	2.85412e-15
ENSAPLT00000004899	ATP2A2	ATPase, Ca++ transporting, cardiac muscle, slow twitch 2 [Source:HGNC Symbol;Acc:812]	3868	4398	1618	65.0677	30.0977	-1.11229	Down	6.51592e-171	6.43854e-169		ENSAPLT00000002171	NDC1	NDC1 transmembrane nucleoporin [Source:HGNC Symbol;Acc:25525]	2208	856	236	22.1856	5.41522	-2.03453	Down	1.58607e-100	2.40604e-99		ENSAPLT00000002171	NDC1	NDC1 transmembrane nucleoporin [Source:HGNC Symbol;Acc:25525]	2208	648	236	21.1163	5.41522	-1.96326	Down	1.12379e-82	1.48205e-81		ENSAPLT00000001316	DPM2	dolichyl-phosphate mannosyltransferase polypeptide 2, regulatory subunit [Source:HGNC Symbol;Acc:3006]	174	33	120	14.1361	39.4665	1.48124	Up	1.72663e-08
ENSAPLT00000004914	FSD2	fibronectin type III and SPRY domain containing 2 [Source:HGNC Symbol;Acc:18024]	2268	21	0	0.529874	0.001	-9.04951	Down	5.126e-06	2.52993e-05		ENSAPLT00000002172	VSIG8	V-set and immunoglobulin domain containing 8 [Source:HGNC Symbol;Acc:32063]	165	589	0	204.281	0.001	-17.6402	Down	4.12038e-194	1.10596e-192		ENSAPLT00000002172	VSIG8	V-set and immunoglobulin domain containing 8 [Source:HGNC Symbol;Acc:32063]	165	2059	0	897.87	0.001	-19.7761	Down	0	0		ENSAPLT00000001330	LYSMD4	LysM, putative peptidoglycan-binding, domain containing 4 [Source:HGNC Symbol;Acc:26571]	528	67	242	9.45814	26.2288	1.47152	Up	1.2949e-15
ENSAPLT00000004938	GPR144	G protein-coupled receptor 144 [Source:HGNC Symbol;Acc:18651]	2574	354	55	7.8703	1.53743	-2.3559	Down	4.74184e-41	1.43557e-39		ENSAPLT00000002177	CENPW	centromere protein W [Source:HGNC Symbol;Acc:21488]	141	20	1	8.11722	0.359322	-4.49764	Down	3.09948e-06	7.54233e-06		ENSAPLT00000002184	CRH	corticotropin releasing hormone [Source:HGNC Symbol;Acc:2355]	183	10	0	3.93179	0.001	-11.941	Down	0.000119878	0.000262306		ENSAPLT00000001333	NEDD9	neural precursor cell expressed, developmentally down-regulated 9 [Source:HGNC Symbol;Acc:7733]	2481	79	1151	2.37337	26.5488	3.48364	Up	5.77302e-188
ENSAPLT00000004958			1704	26	0	0.873173	0.001	-9.77012	Down	2.74814e-07	1.58313e-06		ENSAPLT00000002206			345	35	7	5.80558	1.02797	-2.49764	Down	1.38133e-06	3.44521e-06		ENSAPLT00000002191			3597	11	0	0.220036	0.001	-7.78159	Down	4.9533e-05	0.000112251		ENSAPLT00000001338	EXPH5	exophilin 5 [Source:HGNC Symbol;Acc:30578]	333	7	89	1.56682	15.2947	3.28713	Up	4.47888e-15
ENSAPLT00000004980	JPH1	junctophilin 1 [Source:HGNC Symbol;Acc:14201]	1623	92	7	3.24389	0.310328	-3.38586	Down	2.73196e-16	3.42796e-15		ENSAPLT00000002210	CLDN8	claudin 8 [Source:HGNC Symbol;Acc:2050]	675	13	0	1.10214	0.001	-10.1061	Down	5.07094e-05	0.000110909		ENSAPLT00000002206			345	26	7	5.42245	1.02797	-2.39914	Down	1.34404e-05	3.1862e-05		ENSAPLT00000001345	DCBLD1	discoidin, CUB and LCCL domain containing 1 [Source:HGNC Symbol;Acc:21479]	2156	104	1168	3.59542	31.0021	3.10813	Up	2.85556e-172
ENSAPLT00000004992	ARPP21	cAMP-regulated phosphoprotein, 21kDa [Source:HGNC Symbol;Acc:16968]	3313	130	22	2.24553	0.477796	-2.23259	Down	4.49664e-15	5.1934e-14		ENSAPLT00000002211	CLDN17	claudin 17 [Source:HGNC Symbol;Acc:2038]	576	88	0	8.74292	0.001	-13.0939	Down	1.21332e-29	7.28762e-29		ENSAPLT00000002210	CLDN8	claudin 8 [Source:HGNC Symbol;Acc:2050]	675	11	0	1.17255	0.001	-10.1954	Down	4.9533e-05	0.000112378		ENSAPLT00000001349	BFSP2	beaded filament structural protein 2, phakinin [Source:HGNC Symbol;Acc:1041]	1273	23	4	1.34668	0.179816	-2.90481	Down	9.65244e-06
ENSAPLT00000004994	ALDH1A1	aldehyde dehydrogenase 1 family, member A1 [Source:HGNC Symbol;Acc:402]	1567	6	38	0.219118	1.74484	2.99331	Up	8.9269e-09	6.17505e-08		ENSAPLT00000002212		Scale keratin [Source:UniProtKB/TrEMBL;Acc:R0J9V9]	324	632	0	111.627	0.001	-16.7683	Down	3.1538e-208	8.95616e-207		ENSAPLT00000002211	CLDN17	claudin 17 [Source:HGNC Symbol;Acc:2038]	576	44	0	5.49631	0.001	-12.4242	Down	1.06665e-17	4.83837e-17		ENSAPLT00000001351	FAM46B	family with sequence similarity 46, member B [Source:HGNC Symbol;Acc:28273]	930	347	1297	27.8107	79.8093	1.52092	Up	1.24752e-80
ENSAPLT00000004996			2883	31	1	0.615338	0.0249572	-4.62385	Down	2.23594e-07	1.3023e-06		ENSAPLT00000002223			303	1	40	0.188866	6.68837	5.14622	Up	2.07308e-10	6.63264e-10		ENSAPLT00000002212		Scale keratin [Source:UniProtKB/TrEMBL;Acc:R0J9V9]	324	1316	0	292.248	0.001	-18.1568	Down	0	0		ENSAPLT00000001353			168	0	1915	0.001	652.313	19.3152	Up	0
ENSAPLT00000005020	IL15	interleukin 15 [Source:HGNC Symbol;Acc:5977]	694	312	123	25.7271	12.7522	-1.01254	Down	6.77774e-12	6.23403e-11		ENSAPLT00000002226	MYADML2	myeloid-associated differentiation marker-like 2 [Source:HGNC Symbol;Acc:34548]	906	18	0	1.13695	0.001	-10.151	Down	1.15793e-06	2.91102e-06		ENSAPLT00000002213	PIM1	pim-1 oncogene [Source:HGNC Symbol;Acc:8986]	739	155	56	15.0914	3.83925	-1.97483	Down	3.3988e-21	1.72858e-20		ENSAPLT00000001355	C11orf24	chromosome 11 open reading frame 24 [Source:HGNC Symbol;Acc:1174]	213	31	84	10.8479	22.5682	1.05687	Up	0.000295246
ENSAPLT00000005043	ABHD3	abhydrolase domain containing 3 [Source:HGNC Symbol;Acc:18718]	2913	47	10	0.923323	0.247002	-1.90231	Down	2.5517e-05	0.000113427		ENSAPLT00000002227	DDX39A	DEAD (Asp-Glu-Ala-Asp) box polypeptide 39A [Source:HGNC Symbol;Acc:17821]	120	349	186	166.433	78.5298	-1.08363	Down	1.95097e-17	8.38179e-17		ENSAPLT00000002223			303	7	40	1.66225	6.68837	2.00852	Up	0.000126107	0.000274699		ENSAPLT00000001357	ZHX2	zinc fingers and homeoboxes 2 [Source:HGNC Symbol;Acc:18513]	2499	410	1080	12.2288	24.7317	1.01608	Up	6.92504e-37
ENSAPLT00000005085	KIAA1239	KIAA1239 [Source:HGNC Symbol;Acc:29229]	5082	122	31	1.37379	0.438903	-1.64619	Down	5.37512e-10	4.16572e-09		ENSAPLT00000002238	LRRC3B	leucine rich repeat containing 3B [Source:HGNC Symbol;Acc:28105]	780	143	24	10.4915	1.5589	-2.75062	Down	2.25328e-25	1.20962e-24		ENSAPLT00000002234	EXOSC4	exosome component 4 [Source:HGNC Symbol;Acc:18189]	357	232	138	46.7585	19.5846	-1.25551	Down	1.31856e-16	5.75691e-16		ENSAPLT00000001359			162	0	92	0.001	32.4989	14.9881	Up	1.95171e-23
ENSAPLT00000005094	CENPP	centromere protein P [Source:HGNC Symbol;Acc:32933]	1175	202	76	9.83807	4.6539	-1.07994	Down	6.22066e-09	4.38187e-08		ENSAPLT00000002250			537	1	47	0.106567	4.43431	5.37888	Up	2.8459e-12	9.94559e-12		ENSAPLT00000002238	LRRC3B	leucine rich repeat containing 3B [Source:HGNC Symbol;Acc:28105]	780	116	24	10.7005	1.5589	-2.77907	Down	6.14376e-24	3.41945e-23		ENSAPLT00000001360			117	58	3	36.9494	1.46734	-4.65427	Down	6.07822e-18
ENSAPLT00000005113			540	52	0	5.51069	0.001	-12.428	Down	6.77946e-14	7.26393e-13		ENSAPLT00000002253	MRF4	Myogenic factor 6 [Source:UniProtKB/TrEMBL;Acc:R0M523]	468	15	0	1.83418	0.001	-10.8409	Down	1.11822e-05	2.58761e-05		ENSAPLT00000002253	MRF4	Myogenic factor 6 [Source:UniProtKB/TrEMBL;Acc:R0M523]	468	10	0	1.53743	0.001	-10.5863	Down	0.000119878	0.000261738		ENSAPLT00000001361	SLC2A9	solute carrier family 2 (facilitated glucose transporter), member 9 [Source:HGNC Symbol;Acc:13446]	1560	83	23	3.96569	0.843723	-2.23273	Down	2.76234e-13
ENSAPLT00000005119	CREB5	cAMP responsive element binding protein 5 [Source:HGNC Symbol;Acc:16844]	1536	155	53	5.7748	2.48271	-1.21786	Down	2.21836e-08	1.46474e-07		ENSAPLT00000002257	LIPE	lipase, hormone-sensitive [Source:HGNC Symbol;Acc:6621]	192	366	1595	109.088	420.884	1.94793	Up	1.33498e-151	2.92973e-150		ENSAPLT00000002257	LIPE	lipase, hormone-sensitive [Source:HGNC Symbol;Acc:6621]	192	161	1595	60.3345	420.884	2.80237	Up	2.12562e-199	5.79632e-198		ENSAPLT00000001369	C15orf62	chromosome 15 open reading frame 62 [Source:HGNC Symbol;Acc:34489]	537	0	29	0.001	3.09044	11.5936	Up	7.55528e-08
ENSAPLT00000005347	FADS6	fatty acid desaturase 6 [Source:HGNC Symbol;Acc:30459]	1026	669	1191	37.3143	83.5229	1.16244	Up	1.58944e-65	7.41512e-64		ENSAPLT00000002261			291	20549	7	4041.05	1.21873	-11.6951	Down	0	0		ENSAPLT00000002261			291	64347	7	15910.2	1.21873	-13.6723	Down	0	0		ENSAPLT00000001378			585	1	51	0.127412	4.98897	5.29117	Up	6.41956e-12
ENSAPLT00000005358	CYP24A1	cytochrome P450, family 24, subfamily A, polypeptide 1 [Source:HGNC Symbol;Acc:2602]	1281	16	140	0.714772	7.86357	3.45963	Up	7.7437e-33	1.95018e-31		ENSAPLT00000002266		Feather beta keratin [Source:UniProtKB/TrEMBL;Acc:R0JKB9]	315	1796	2	326.281	0.321679	-9.98628	Down	0	0		ENSAPLT00000002262	H2AFJ	H2A histone family, member J [Source:HGNC Symbol;Acc:14456]	399	33	15	5.95089	1.90468	-1.64356	Down	0.000133207	0.00028963		ENSAPLT00000001380			1221	6	36	0.366269	1.68726	2.20371	Up	7.13382e-05
ENSAPLT00000005370	FREM2	FRAS1 related extracellular matrix protein 2 [Source:HGNC Symbol;Acc:25396]	9135	286	57	1.79165	0.44896	-1.99663	Down	1.47882e-27	3.17377e-26		ENSAPLT00000002270		Feather keratin 1 [Source:UniProtKB/TrEMBL;Acc:R0JL08]	315	2486	1	451.634	0.160839	-11.4553	Down	0	0		ENSAPLT00000002266		Feather beta keratin [Source:UniProtKB/TrEMBL;Acc:R0JKB9]	315	5537	2	1264.75	0.321679	-11.9409	Down	0	0		ENSAPLT00000001386	LBX1	ladybird homeobox 1 [Source:HGNC Symbol;Acc:16960]	153	23	0	11.2047	0.001	-13.4518	Down	4.0585e-09
ENSAPLT00000005384	CXCL14	chemokine (C-X-C motif) ligand 14 [Source:HGNC Symbol;Acc:10640]	532	41	126	4.41031	17.0412	1.95008	Up	3.16176e-16	3.94638e-15		ENSAPLT00000002278	MAPK13	mitogen-activated protein kinase 13 [Source:HGNC Symbol;Acc:6875]	1355	490	38	20.6944	1.42085	-3.86442	Down	7.2823e-114	1.23982e-112		ENSAPLT00000002270		Feather keratin 1 [Source:UniProtKB/TrEMBL;Acc:R0JL08]	315	5879	1	1342.87	0.160839	-13.0274	Down	0	0		ENSAPLT00000001392	MYL10	myosin, light chain 10, regulatory [Source:HGNC Symbol;Acc:29825]	1033	126	23120	9.09149	1280.81	7.13832	Up	0
ENSAPLT00000005417			432	6	23	0.794811	3.83076	2.26895	Up	0.000141666	0.000552113		ENSAPLT00000002280	GPAT	Glyceraldehyde-3-phosphate acyltransferase [Source:UniProtKB/TrEMBL;Acc:G9LQB8]	2490	577	254	13.2609	5.16818	-1.35945	Down	4.1333e-39	3.01122e-38		ENSAPLT00000002278	MAPK13	mitogen-activated protein kinase 13 [Source:HGNC Symbol;Acc:6875]	1355	661	38	35.0997	1.42085	-4.62664	Down	2.33114e-200	6.41883e-199		ENSAPLT00000001396	ARL4A	ADP-ribosylation factor-like 4A [Source:HGNC Symbol;Acc:695]	603	209	1305	25.8341	123.848	2.26122	Up	1.07404e-136
ENSAPLT00000005424	OTOP2	otopetrin 2 [Source:HGNC Symbol;Acc:19657]	1695	36	73	1.21543	3.0988	1.35025	Up	1.9926e-06	1.0378e-05		ENSAPLT00000002282	FAM46A	family with sequence similarity 46, member A [Source:HGNC Symbol;Acc:18345]	2774	865	435	17.8446	7.94485	-1.16739	Down	7.60312e-46	6.31326e-45		ENSAPLT00000002282	FAM46A	family with sequence similarity 46, member A [Source:HGNC Symbol;Acc:18345]	2774	908	435	23.5516	7.94485	-1.56773	Down	5.20638e-84	6.9573e-83		ENSAPLT00000001405	H1F0	H1 histone family, member 0 [Source:HGNC Symbol;Acc:4714]	381	27	173	5.28206	25.9847	2.29849	Up	8.33984e-20
ENSAPLT00000005431	CKAP2	cytoskeleton associated protein 2 [Source:HGNC Symbol;Acc:1990]	2040	1867	631	52.3734	22.2556	-1.23466	Down	1.61017e-86	9.23833e-85		ENSAPLT00000002287	LRRN3	leucine rich repeat neuronal 3 [Source:HGNC Symbol;Acc:17200]	2127	67	35	1.80262	0.833688	-1.11251	Down	0.000149487	0.000313433		ENSAPLT00000002290		Feather keratin 2 [Source:UniProtKB/TrEMBL;Acc:R0L6D6]	321	90574	8	20302	1.26266	-13.9729	Down	0	0		ENSAPLT00000001414	CITED4	Cbp/p300-interacting transactivator, with Glu/Asp-rich carboxy-terminal domain, 4 [Source:HGNC Symbol;Acc:18696]	615	82	476	9.9381	44.2923	2.15601	Up	3.83192e-48
ENSAPLT00000005448	PROCR	protein C receptor, endothelial [Source:HGNC Symbol;Acc:9452]	660	93	150	8.06372	16.3527	1.02001	Up	5.07264e-08	3.20936e-07		ENSAPLT00000002290		Feather keratin 2 [Source:UniProtKB/TrEMBL;Acc:R0L6D6]	321	13494	8	2405.65	1.26266	-10.8957	Down	0	0		ENSAPLT00000002298	GALNT2	UDP-N-acetyl-alpha-D-galactosamine:polypeptide N-acetylgalactosaminyltransferase 2 (GalNAc-T2) [Source:HGNC Symbol;Acc:4124]	1626	135	419	5.97385	13.0556	1.12793	Up	6.7482e-17	2.97393e-16		ENSAPLT00000001415	CCDC85A	coiled-coil domain containing 85A [Source:HGNC Symbol;Acc:29400]	1185	31	149	1.94988	7.19556	1.88372	Up	9.56828e-14
ENSAPLT00000005538	APOD	apolipoprotein D [Source:HGNC Symbol;Acc:612]	832	1345	2832	92.5114	244.913	1.40456	Up	1.3532e-205	1.44772e-203		ENSAPLT00000002305		Feather keratin 2 [Source:UniProtKB/TrEMBL;Acc:R0JF00]	336	23527	7	4007.04	1.05551	-11.8904	Down	0	0		ENSAPLT00000002302	RAD54L2	RAD54-like 2 (S. cerevisiae) [Source:HGNC Symbol;Acc:29123]	4140	856	2539	14.877	31.0717	1.06252	Up	7.4918e-86	1.02245e-84		ENSAPLT00000001417	C1GALT1	core 1 synthase, glycoprotein-N-acetylgalactosamine 3-beta-galactosyltransferase, 1 [Source:HGNC Symbol;Acc:24337]	1358	106	404	5.81796	17.0246	1.54904	Up	6.60416e-27
ENSAPLT00000005554	GCH1	GTP cyclohydrolase 1 [Source:HGNC Symbol;Acc:4193]	652	110	16	9.65476	1.76569	-2.45101	Down	2.6903e-14	2.96746e-13		ENSAPLT00000002307	STC2	stanniocalcin 2 [Source:HGNC Symbol;Acc:11374]	762	117	17	8.78673	1.13031	-2.95861	Down	1.40748e-22	7.09942e-22		ENSAPLT00000002305		Feather keratin 2 [Source:UniProtKB/TrEMBL;Acc:R0JF00]	336	141869	7	30380.1	1.05551	-14.8129	Down	0	0		ENSAPLT00000001428	CD34	CD34 molecule [Source:HGNC Symbol;Acc:1662]	576	398	1057	51.5022	105.014	1.02788	Up	8.62026e-37
ENSAPLT00000005587			5859	16	39	0.156276	0.478941	1.61575	Up	7.33396e-05	0.000301691		ENSAPLT00000002310	ADORA1	adenosine A1 receptor [Source:HGNC Symbol;Acc:262]	984	528	1940	30.7068	99.8871	1.70174	Up	2.61518e-153	5.80202e-152		ENSAPLT00000002306	TBX1	T-box 1 [Source:HGNC Symbol;Acc:11592]	495	34	8	4.94214	0.818819	-2.59352	Down	1.76865e-07	4.84635e-07		ENSAPLT00000001434	PTAFR	platelet-activating factor receptor [Source:HGNC Symbol;Acc:9582]	1071	12	84	0.835135	4.48834	2.4261	Up	7.27272e-11
ENSAPLT00000005614	PHYHD1	phytanoyl-CoA dioxygenase domain containing 1 [Source:HGNC Symbol;Acc:23396]	1460	656	260	25.7127	12.8133	-1.00484	Down	4.09976e-23	7.44075e-22		ENSAPLT00000002312	MID1IP1	MID1 interacting protein 1 [Source:HGNC Symbol;Acc:20715]	126	42	17	19.0755	6.83567	-1.48056	Down	0.000184041	0.00038255		ENSAPLT00000002309	ACKR3	atypical chemokine receptor 3 [Source:HGNC Symbol;Acc:23692]	1086	1941	5854	128.599	273.103	1.08657	Up	1.54478e-202	4.31253e-201		ENSAPLT00000001435	QTRTD1	queuine tRNA-ribosyltransferase domain containing 1 [Source:HGNC Symbol;Acc:25771]	1221	138	361	8.42419	16.9195	1.00608	Up	3.73996e-13
ENSAPLT00000005623	GSN	gelsolin [Source:HGNC Symbol;Acc:4620]	3255	33160	54296	582.988	1200.21	1.04175	Up	0	0		ENSAPLT00000002321	RGS1	regulator of G-protein signaling 1 [Source:HGNC Symbol;Acc:9991]	967	20	115	1.18359	6.02524	2.34785	Up	3.37924e-15	1.3414e-14		ENSAPLT00000002310	ADORA1	adenosine A1 receptor [Source:HGNC Symbol;Acc:262]	984	567	1940	41.46	99.8871	1.26858	Up	9.8455e-87	1.35549e-85		ENSAPLT00000001437			126	28	1	16.5635	0.454178	-5.18861	Down	1.0916e-09
ENSAPLT00000005633	HFE2	hemochromatosis type 2 (juvenile) [Source:HGNC Symbol;Acc:4887]	654	23	1	2.01255	0.110018	-4.19321	Down	1.84987e-05	8.41757e-05		ENSAPLT00000002330	SMYD1	SET and MYND domain containing 1 [Source:HGNC Symbol;Acc:20986]	1758	428	0	13.9323	0.001	-13.7661	Down	2.93942e-141	6.0664e-140		ENSAPLT00000002312	MID1IP1	MID1 interacting protein 1 [Source:HGNC Symbol;Acc:20715]	126	54	17	30.8364	6.83567	-2.17348	Down	3.07878e-09	9.4092e-09		ENSAPLT00000001444			1467	23	151	1.16859	5.89038	2.33359	Up	9.46108e-18
ENSAPLT00000005643			483	4	19	0.473925	2.8304	2.57828	Up	0.00020268	0.000767208		ENSAPLT00000002342			3336	30	6	0.514626	0.091123	-2.49764	Down	8.20704e-06	1.92614e-05		ENSAPLT00000002321	RGS1	regulator of G-protein signaling 1 [Source:HGNC Symbol;Acc:9991]	967	27	115	2.00899	6.02524	1.58455	Up	1.85767e-08	5.41216e-08		ENSAPLT00000001452	IFT81	intraflagellar transport 81 homolog (Chlamydomonas) [Source:HGNC Symbol;Acc:14313]	2663	122	517	3.41471	11.11	1.70203	Up	1.2717e-38
ENSAPLT00000005680	RCN1	reticulocalbin 1, EF-hand calcium binding domain [Source:HGNC Symbol;Acc:9934]	902	2369	875	150.299	69.7979	-1.10658	Down	3.36338e-92	2.06282e-90		ENSAPLT00000002346	CCDC102B	coiled-coil domain containing 102B [Source:HGNC Symbol;Acc:26295]	1281	105	49	4.69069	1.93798	-1.27524	Down	1.16503e-07	3.15811e-07		ENSAPLT00000002325	TNF-A	Lipopolysaccharide-induced tumor necrosis factor-alpha factor-like protein [Source:UniProtKB/TrEMBL;Acc:R0KR32]	638	45	168	5.07496	13.3411	1.39441	Up	5.36916e-10	1.72621e-09		ENSAPLT00000001454	DNM1	dynamin 1 [Source:HGNC Symbol;Acc:2972]	2713	205	1113	5.63208	23.477	2.05951	Up	3.03434e-104
ENSAPLT00000005683		Glutathione S-transferase [Source:UniProtKB/TrEMBL;Acc:R0M884]	669	901	297	77.0717	31.9427	-1.27072	Down	1.58117e-44	5.26896e-43		ENSAPLT00000002349	GAP43	growth associated protein 43 [Source:HGNC Symbol;Acc:4140]	414	73	2	10.0906	0.244756	-5.36553	Down	8.366e-22	4.14331e-21		ENSAPLT00000002330	SMYD1	SET and MYND domain containing 1 [Source:HGNC Symbol;Acc:20986]	1758	19	0	0.777635	0.001	-9.60295	Down	4.2086e-08	1.19816e-07		ENSAPLT00000001458	B3GNT2	UDP-GlcNAc:betaGal beta-1,3-N-acetylglucosaminyltransferase 2 [Source:HGNC Symbol;Acc:15629]	1194	192	542	11.9857	25.9771	1.11593	Up	3.37652e-22
ENSAPLT00000005692	ADCY8	adenylate cyclase 8 (brain) [Source:HGNC Symbol;Acc:239]	3164	34	5	0.614949	0.113704	-2.43519	Down	3.4326e-05	0.000149274		ENSAPLT00000002352		Kallikrein-6 [Source:UniProtKB/TrEMBL;Acc:R0JGZ4]	2493	1141	2	26.1915	0.0406453	-9.33179	Down	0	0		ENSAPLT00000002343	APOLD1	apolipoprotein L domain containing 1 [Source:HGNC Symbol;Acc:25268]	678	88	331	9.33886	24.7344	1.4052	Up	1.50106e-18	6.99104e-18		ENSAPLT00000001459	FBXL2	F-box and leucine-rich repeat protein 2 [Source:HGNC Symbol;Acc:13598]	1317	139	46	7.86672	1.9988	-1.97663	Down	2.24436e-18
ENSAPLT00000005761	TNIP2	TNFAIP3 interacting protein 2 [Source:HGNC Symbol;Acc:19118]	1303	334	128	14.6689	7.06816	-1.05336	Down	2.2357e-13	2.3119e-12		ENSAPLT00000002360	PLN	phospholamban [Source:HGNC Symbol;Acc:9080]	156	36	4	13.2061	1.29909	-3.34563	Down	1.25854e-08	3.63138e-08		ENSAPLT00000002349	GAP43	growth associated protein 43 [Source:HGNC Symbol;Acc:4140]	414	48	2	8.34223	0.244756	-5.09102	Down	1.40401e-16	6.12049e-16		ENSAPLT00000001466	DOLK	dolichol kinase [Source:HGNC Symbol;Acc:23406]	1431	93	626	4.84404	25.034	2.36961	Up	3.4968e-70
ENSAPLT00000005792	KEL	Kell blood group, metallo-endopeptidase [Source:HGNC Symbol;Acc:6308]	2085	52	9	1.42723	0.310583	-2.20017	Down	1.13408e-06	6.09857e-06		ENSAPLT00000002374			468	779	216	95.2551	23.3836	-2.0263	Down	3.60112e-91	4.99827e-90		ENSAPLT00000002352		Kallikrein-6 [Source:UniProtKB/TrEMBL;Acc:R0JGZ4]	2493	1722	2	49.6995	0.0406453	-10.2559	Down	0	0		ENSAPLT00000001475	EGR3	early growth response 3 [Source:HGNC Symbol;Acc:3240]	660	15	111	1.69399	9.62444	2.50627	Up	2.01592e-14
ENSAPLT00000005860		Uncharacterized protein [Source:UniProtKB/TrEMBL;Acc:R0LZ03]	489	84	152	9.8303	22.3654	1.18596	Up	5.5849e-10	4.31889e-09		ENSAPLT00000002378	SENP8	SUMO/sentrin specific peptidase family member 8 [Source:HGNC Symbol;Acc:22992]	639	177	81	15.8514	6.42225	-1.30346	Down	2.45294e-12	8.59558e-12		ENSAPLT00000002356	DOCK3	dedicator of cytokinesis 3 [Source:HGNC Symbol;Acc:2989]	4974	65	28	0.940261	0.285204	-1.72107	Down	2.8139e-08	8.11753e-08		ENSAPLT00000001476	FIBIN	fin bud initiation factor homolog (zebrafish) [Source:HGNC Symbol;Acc:33747]	288	74	25	19.1516	4.96757	-1.94685	Down	2.88078e-10
ENSAPLT00000005867	MYOD1	myogenic differentiation 1 [Source:HGNC Symbol;Acc:7611]	1159	424	4	20.9353	0.248323	-6.39757	Down	1.05319e-100	6.84282e-99		ENSAPLT00000002384	ZFHX3	zinc finger homeobox 3 [Source:HGNC Symbol;Acc:777]	10494	881	2554	4.80431	12.3306	1.35984	Up	2.22048e-145	4.73402e-144		ENSAPLT00000002366	AGTR2	angiotensin II receptor, type 2 [Source:HGNC Symbol;Acc:338]	1089	139	654	9.18392	30.4266	1.72815	Up	9.4622e-47	8.32178e-46		ENSAPLT00000001480		Feather keratin 1 [Source:UniProtKB/TrEMBL;Acc:R0K792]	315	0	3148	0.001	571.901	19.1254	Up	0
ENSAPLT00000005892	FBN2	fibrillin 2 [Source:HGNC Symbol;Acc:3604]	7551	2219	766	16.817	7.29903	-1.20415	Down	1.27617e-98	8.17959e-97		ENSAPLT00000002386	STRIP2	striatin interacting protein 2 [Source:HGNC Symbol;Acc:22209]	2280	114	11	2.86132	0.244433	-3.54917	Down	7.32774e-26	3.98188e-25		ENSAPLT00000002378	SENP8	SUMO/sentrin specific peptidase family member 8 [Source:HGNC Symbol;Acc:22992]	639	272	81	30.6273	6.42225	-2.25367	Down	1.77991e-42	1.45299e-41		ENSAPLT00000001487		Feather keratin Cos1-1/Cos1-3/Cos2-1 [Source:UniProtKB/TrEMBL;Acc:R0K670]	315	0	1846	0.001	335.365	18.3554	Up	0
ENSAPLT00000005967	PCSK1	proprotein convertase subtilisin/kexin type 1 [Source:HGNC Symbol;Acc:8743]	2079	117	41	3.22053	1.41896	-1.18246	Down	2.12624e-06	1.10377e-05		ENSAPLT00000002390	MLIP	muscular LMNA-interacting protein [Source:HGNC Symbol;Acc:21355]	1362	110	32	4.62181	1.19035	-1.95707	Down	1.24067e-13	4.62614e-13		ENSAPLT00000002384	ZFHX3	zinc finger homeobox 3 [Source:HGNC Symbol;Acc:777]	10494	679	2554	4.65554	12.3306	1.40522	Up	2.44898e-132	4.72955e-131		ENSAPLT00000001488		Feather keratin Cos2-3 [Source:UniProtKB/TrEMBL;Acc:R0LV49]	324	0	2435	0.001	430.081	18.7142	Up	0
ENSAPLT00000005977	ASB5	ankyrin repeat and SOCS box containing 5 [Source:HGNC Symbol;Acc:17180]	1479	412	112	15.9414	5.44868	-1.5488	Down	5.33092e-28	1.1493e-26		ENSAPLT00000002391	DRD3	dopamine receptor D3 [Source:HGNC Symbol;Acc:3024]	1362	11	0	0.462181	0.001	-8.85231	Down	0.00022996	0.000473492		ENSAPLT00000002391	DRD3	dopamine receptor D3 [Source:HGNC Symbol;Acc:3024]	1362	13	0	0.686764	0.001	-9.42367	Down	8.45678e-06	2.04395e-05		ENSAPLT00000001498			222	12	45	4.02896	11.5999	1.52564	Up	0.000489184
ENSAPLT00000005984	BNC1	basonuclin 1 [Source:HGNC Symbol;Acc:1081]	2874	760	222	15.1329	5.55786	-1.44509	Down	1.35976e-45	4.65097e-44		ENSAPLT00000002392	UNC5C	unc-5 homolog C (C. elegans) [Source:HGNC Symbol;Acc:12569]	3293	71	27	1.23385	0.415408	-1.57057	Down	3.49012e-07	9.13647e-07		ENSAPLT00000002392	UNC5C	unc-5 homolog C (C. elegans) [Source:HGNC Symbol;Acc:12569]	3293	65	27	1.42024	0.415408	-1.77354	Down	1.40824e-08	4.14044e-08		ENSAPLT00000001503	CHRM4	cholinergic receptor, muscarinic 4 [Source:HGNC Symbol;Acc:1953]	1437	2	80	0.103738	3.18588	4.94068	Up	1.20446e-17
ENSAPLT00000006012	CRYGS	crystallin, gamma S [Source:HGNC Symbol;Acc:2417]	597	0	11	0.001	1.32574	10.3726	Up	0.000114267	0.000452519		ENSAPLT00000002407	TMED5	transmembrane emp24 protein transport domain containing 5 [Source:HGNC Symbol;Acc:24251]	600	989	2241	94.3282	189.232	1.00439	Up	9.67446e-80	1.19139e-78		ENSAPLT00000002407	TMED5	transmembrane emp24 protein transport domain containing 5 [Source:HGNC Symbol;Acc:24251]	600	620	2241	74.3501	189.232	1.34775	Up	2.15948e-109	3.50741e-108		ENSAPLT00000001509	CHST1	carbohydrate (keratan sulfate Gal-6) sulfotransferase 1 [Source:HGNC Symbol;Acc:1969]	1260	6	52	0.354932	2.36172	2.73422	Up	5.41806e-08
ENSAPLT00000006015	RASL11A	RAS-like, family 11, member A [Source:HGNC Symbol;Acc:23802]	645	540	201	47.9105	22.4222	-1.09542	Down	5.76424e-22	9.94174e-21		ENSAPLT00000002434			1245	131	0	6.02141	0.001	-12.5559	Down	9.2869e-44	7.38738e-43		ENSAPLT00000002409	ABCB9	ATP-binding cassette, sub-family B (MDR/TAP), member 9 [Source:HGNC Symbol;Acc:50]	2322	164	113	5.08186	2.46558	-1.04343	Down	2.15652e-09	6.66578e-09		ENSAPLT00000001522			1149	97	1077	6.2924	53.6404	3.09164	Up	3.44704e-158
ENSAPLT00000006033	ELOVL4	ELOVL fatty acid elongase 4 [Source:HGNC Symbol;Acc:14415]	846	368	138	24.8928	11.7368	-1.08469	Down	3.15512e-15	3.68287e-14		ENSAPLT00000002436			792	1734	0	125.291	0.001	-16.9349	Down	0	0		ENSAPLT00000002410	ETV3	ets variant 3 [Source:HGNC Symbol;Acc:3492]	1029	154	103	10.7683	5.07136	-1.08634	Down	2.02084e-09	6.256e-09		ENSAPLT00000001524	LINGO3	leucine rich repeat and Ig domain containing 3 [Source:HGNC Symbol;Acc:21206]	1830	127	12	5.1727	0.375255	-3.78497	Down	7.3385e-33
ENSAPLT00000006041	MYLK	myosin light chain kinase [Source:HGNC Symbol;Acc:7590]	6042	6664	11566	63.1176	137.735	1.12578	Up	0	0		ENSAPLT00000002457			1429	194	18	7.76901	0.63818	-3.6057	Down	1.41059e-43	1.11831e-42		ENSAPLT00000002427	UNC5B	unc-5 homolog B (C. elegans) [Source:HGNC Symbol;Acc:12568]	2843	1626	875	41.1514	15.5932	-1.40003	Down	9.49554e-126	1.7545e-124		ENSAPLT00000001528	MAX	MYC associated factor X [Source:HGNC Symbol;Acc:6913]	150	9	52	4.47215	19.8385	2.14926	Up	2.17432e-06
ENSAPLT00000006042	MYL3	myosin, light chain 3, alkali; ventricular, skeletal, slow [Source:HGNC Symbol;Acc:7584]	582	9527	66	936.763	8.15947	-6.84306	Down	0	0		ENSAPLT00000002458	CCNB3	cyclin B3 [Source:HGNC Symbol;Acc:18709]	930	692	40	42.5814	2.17911	-4.28841	Down	1.07393e-172	2.59333e-171		ENSAPLT00000002434			1245	169	0	9.76694	0.001	-13.2537	Down	1.11544e-65	1.23434e-64		ENSAPLT00000001540	C5orf24	chromosome 5 open reading frame 24 [Source:HGNC Symbol;Acc:26746]	564	233	782	30.7923	79.3458	1.36559	Up	2.85176e-42
ENSAPLT00000006074	HBM	hemoglobin, mu [Source:HGNC Symbol;Acc:4826]	468	7641	1695	934.331	260.594	-1.84213	Down	0	0		ENSAPLT00000002468	RAB27A	RAB27A, member RAS oncogene family [Source:HGNC Symbol;Acc:9766]	759	447	218	33.7025	14.5518	-1.21166	Down	6.82432e-26	3.71259e-25		ENSAPLT00000002437	DISP2	dispatched homolog 2 (Drosophila) [Source:HGNC Symbol;Acc:19712]	4173	21	0	0.362086	0.001	-8.50019	Down	7.18536e-09	2.14845e-08		ENSAPLT00000001541	RASSF9	Ras association (RalGDS/AF-6) domain family (N-terminal) member 9 [Source:HGNC Symbol;Acc:15739]	1323	26	751	1.4648	32.4845	4.47098	Up	1.64439e-147
ENSAPLT00000006138	SELE	selectin E [Source:HGNC Symbol;Acc:10718]	1797	34	85	1.08275	3.40339	1.65228	Up	2.40044e-09	1.7597e-08		ENSAPLT00000002470	DEPDC1	DEP domain containing 1 [Source:HGNC Symbol;Acc:22949]	2436	237	6	5.56759	0.124789	-5.47949	Down	9.27964e-69	1.01983e-67		ENSAPLT00000002445	TMEM19	transmembrane protein 19 [Source:HGNC Symbol;Acc:25605]	1796	1855	1162	74.3154	32.7795	-1.18087	Down	6.96834e-110	1.13967e-108		ENSAPLT00000001548			384	41	0	7.95825	0.001	-12.9582	Down	1.22707e-15
ENSAPLT00000006238	FLT3	fms-related tyrosine kinase 3 [Source:HGNC Symbol;Acc:3765]	3021	0	20	0.001	0.476344	8.89586	Up	7.5091e-08	4.66377e-07		ENSAPLT00000002471	MND1	meiotic nuclear divisions 1 homolog (S. cerevisiae) [Source:HGNC Symbol;Acc:24839]	618	222	20	20.5571	1.63962	-3.6482	Down	3.97236e-50	3.4817e-49		ENSAPLT00000002458	CCNB3	cyclin B3 [Source:HGNC Symbol;Acc:18709]	930	437	40	33.8096	2.17911	-3.95562	Down	3.03386e-119	5.30004e-118		ENSAPLT00000001553			117	22	76	14.0153	37.1727	1.40724	Up	1.69665e-05
ENSAPLT00000006247	NEK10	NIMA-related kinase 10 [Source:HGNC Symbol;Acc:18592]	2784	22	84	0.45222	2.17096	2.26323	Up	2.18666e-13	2.26284e-12		ENSAPLT00000002486	NSMF	NMDA receptor synaptonuclear signaling and neuronal migration factor [Source:HGNC Symbol;Acc:29843]	1871	106	31	3.24212	0.839442	-1.94943	Down	3.97648e-13	1.44552e-12		ENSAPLT00000002470	DEPDC1	DEP domain containing 1 [Source:HGNC Symbol;Acc:22949]	2436	114	6	3.3672	0.124789	-4.75398	Down	2.34734e-36	1.74356e-35		ENSAPLT00000001556	B3GALT2	UDP-Gal:betaGlcNAc beta 1,3-galactosyltransferase, polypeptide 2 [Source:HGNC Symbol;Acc:917]	1269	22	70	1.29219	3.1567	1.2886	Up	0.000114552
ENSAPLT00000006256	TMEM182	transmembrane protein 182 [Source:HGNC Symbol;Acc:26391]	1997	349	4	10.001	0.14412	-6.11674	Down	5.61802e-82	3.0395e-80		ENSAPLT00000002499			1056	1794	11864	97.2198	569.207	2.54963	Up	0	0		ENSAPLT00000002471	MND1	meiotic nuclear divisions 1 homolog (S. cerevisiae) [Source:HGNC Symbol;Acc:24839]	618	105	20	12.2248	1.63962	-2.89837	Down	9.41496e-23	5.03918e-22		ENSAPLT00000001557	SOCS2	suppressor of cytokine signaling 2 [Source:HGNC Symbol;Acc:19382]	465	29	88	4.64847	10.8299	1.2202	Up	3.23718e-05
ENSAPLT00000006262	BCAS1	breast carcinoma amplified sequence 1 [Source:HGNC Symbol;Acc:974]	1758	93	31	3.02734	1.26877	-1.25461	Down	9.8745e-06	4.66482e-05		ENSAPLT00000002507	BACH2	BTB and CNC homology 1, basic leucine zipper transcription factor 2 [Source:HGNC Symbol;Acc:14078]	2618	366	160	8.00033	3.09637	-1.36948	Down	1.11929e-25	6.04058e-25		ENSAPLT00000002481	ILVBL	ilvB (bacterial acetolactate synthase)-like [Source:HGNC Symbol;Acc:6041]	444	359	122	58.1772	13.9213	-2.06316	Down	1.08494e-49	9.90642e-49		ENSAPLT00000001559		Charged multivesicular body protein 2a [Source:UniProtKB/TrEMBL;Acc:R0KYK5]	129	10	53	5.77797	23.5116	2.02474	Up	4.08684e-06
ENSAPLT00000006300		Actin, gamma-enteric smooth muscle [Source:UniProtKB/TrEMBL;Acc:R0LKA2]	1230	6796	24558	316.187	1436.58	2.18378	Up	0	0		ENSAPLT00000002509	SLC47A2	solute carrier family 47 (multidrug and toxin extrusion), member 2 [Source:HGNC Symbol;Acc:26439]	1740	46	188	1.51288	5.47408	1.85532	Up	3.6958e-18	1.62366e-17		ENSAPLT00000002486	NSMF	NMDA receptor synaptonuclear signaling and neuronal migration factor [Source:HGNC Symbol;Acc:29843]	1871	116	31	4.46093	0.839442	-2.40984	Down	1.57136e-20	7.81139e-20		ENSAPLT00000001566	KCNK13	potassium channel, subfamily K, member 13 [Source:HGNC Symbol;Acc:6275]	924	7	71	0.564665	4.39727	2.96114	Up	2.95022e-11
ENSAPLT00000006313		Disintegrin and metalloproteinase domain-containing protein 2 [Source:UniProtKB/TrEMBL;Acc:R0KMF8]	2319	77	8	1.90014	0.248216	-2.93644	Down	2.70072e-12	2.56361e-11		ENSAPLT00000002516	IGSF21	immunoglobin superfamily, member 21 [Source:HGNC Symbol;Acc:28246]	1473	108	43	4.19583	1.479	-1.50433	Down	1.08271e-09	3.34423e-09		ENSAPLT00000002496	TNIP1	TNFAIP3 interacting protein 1 [Source:HGNC Symbol;Acc:16903]	1875	1190	3540	45.6653	95.6544	1.06673	Up	1.03636e-119	1.81723e-118		ENSAPLT00000001567			333	54	155	12.0869	26.6369	1.13998	Up	1.5258e-07
ENSAPLT00000006341	SCUBE3	signal peptide, CUB domain, EGF-like 3 [Source:HGNC Symbol;Acc:13655]	2694	121	43	2.5703	1.14845	-1.16225	Down	1.96362e-06	1.02383e-05		ENSAPLT00000002525	MPND	MPN domain containing [Source:HGNC Symbol;Acc:25934]	279	22	1	4.51248	0.181593	-4.63514	Down	7.43208e-07	1.8973e-06		ENSAPLT00000002499			1056	978	11864	66.6371	569.207	3.09456	Up	0	0		ENSAPLT00000001568	GPR68	G protein-coupled receptor 68 [Source:HGNC Symbol;Acc:4519]	1020	7	35	0.51152	1.96365	1.94068	Up	0.000303888
ENSAPLT00000006345	TEX9	testis expressed 9 [Source:HGNC Symbol;Acc:29585]	1168	92	26	4.50756	1.60166	-1.49277	Down	5.36196e-07	2.9955e-06		ENSAPLT00000002527	COL3A1	collagen, type III, alpha 1 [Source:HGNC Symbol;Acc:2201]	5679	471192	162740	4748.13	1451.86	-1.70945	Down	0	0		ENSAPLT00000002509	SLC47A2	solute carrier family 47 (multidrug and toxin extrusion), member 2 [Source:HGNC Symbol;Acc:26439]	1740	28	188	1.15784	5.47408	2.24118	Up	1.11049e-19	5.35968e-19		ENSAPLT00000001569	ERO1L	ERO1-like (S. cerevisiae) [Source:HGNC Symbol;Acc:13280]	1706	325	1197	14.1994	40.1524	1.49966	Up	4.5263e-73
ENSAPLT00000006364	CENPE	centromere protein E, 312kDa [Source:HGNC Symbol;Acc:1856]	963	99	33	5.88309	2.46563	-1.25461	Down	5.05306e-06	2.49739e-05		ENSAPLT00000002529			1110	43	5	2.21688	0.228218	-3.28005	Down	6.367e-10	1.98867e-09		ENSAPLT00000002516	IGSF21	immunoglobin superfamily, member 21 [Source:HGNC Symbol;Acc:28246]	1473	134	43	6.5455	1.479	-2.14588	Down	1.65738e-20	8.23027e-20		ENSAPLT00000001578			696	15	53	1.60637	4.35776	1.43978	Up	0.000276496
ENSAPLT00000006404	MYOZ1	myozenin 1 [Source:HGNC Symbol;Acc:13752]	1822	51	2	1.60184	0.078981	-4.34208	Down	3.58416e-11	3.10024e-10		ENSAPLT00000002530	FAM107B	family with sequence similarity 107, member B [Source:HGNC Symbol;Acc:23726]	438	261	70	34.1007	8.09705	-2.07433	Down	1.33463e-32	8.54009e-32		ENSAPLT00000002525	MPND	MPN domain containing [Source:HGNC Symbol;Acc:25934]	279	30	1	7.73674	0.181593	-5.41295	Down	4.8411e-11	1.63904e-10		ENSAPLT00000001579	RNF223	ring finger protein 223 [Source:HGNC Symbol;Acc:40020]	585	0	295	0.001	28.8578	14.8167	Up	1.15596e-73
ENSAPLT00000006500	HPCA	hippocalcin [Source:HGNC Symbol;Acc:5144]	498	239	83	27.4641	11.992	-1.19548	Down	6.9751e-12	6.40314e-11		ENSAPLT00000002531	ADAMTS12	ADAM metallopeptidase with thrombospondin type 1 motif, 12 [Source:HGNC Symbol;Acc:14605]	4805	4701	2257	55.9878	23.798	-1.23427	Down	5.12656e-263	1.7668e-261		ENSAPLT00000002529			1110	68	5	4.40785	0.228218	-4.27159	Down	7.7169e-21	3.87439e-20		ENSAPLT00000001589		Uncharacterized protein [Source:UniProtKB/TrEMBL;Acc:R0JV60]	153	328	122	159.789	45.6315	-1.80807	Down	1.15752e-36
ENSAPLT00000006507	TMEM54	transmembrane protein 54 [Source:HGNC Symbol;Acc:24143]	597	23	53	2.2047	6.38767	1.53471	Up	8.2689e-06	3.94959e-05		ENSAPLT00000002542	SPIDR	scaffolding protein involved in DNA repair [Source:HGNC Symbol;Acc:28971]	1194	150	78	7.18925	3.30973	-1.11912	Down	1.11193e-08	3.22014e-08		ENSAPLT00000002530	FAM107B	family with sequence similarity 107, member B [Source:HGNC Symbol;Acc:23726]	438	275	70	45.1752	8.09705	-2.48006	Down	4.3518e-48	3.90526e-47		ENSAPLT00000001590		Urotensin II receptor [Source:UniProtKB/TrEMBL;Acc:R0LQ04]	606	78	25	9.59371	2.36082	-2.0228	Down	3.0871e-11
ENSAPLT00000006546			981	157	307	9.15856	22.517	1.29782	Up	2.78104e-21	4.63909e-20		ENSAPLT00000002548	PLCXD2	phosphatidylinositol-specific phospholipase C, X domain containing 2 [Source:HGNC Symbol;Acc:26462]	957	25	2	1.49494	0.105882	-3.81956	Down	6.61998e-07	1.69609e-06		ENSAPLT00000002535	MLF2	myeloid leukemia factor 2 [Source:HGNC Symbol;Acc:7126]	1212	5463	3422	324.317	143.047	-1.18091	Down	0	0		ENSAPLT00000001592			156	25	4	11.9448	1.46734	-3.02511	Down	2.4139e-06
ENSAPLT00000006553	MGAT5B	mannosyl (alpha-1,6-)-glycoprotein beta-1,6-N-acetyl-glucosaminyltransferase, isozyme B [Source:HGNC Symbol;Acc:24140]	2316	36	77	0.88953	2.39218	1.42721	Up	3.48904e-07	1.9898e-06		ENSAPLT00000002551	NCMAP	noncompact myelin associated protein [Source:HGNC Symbol;Acc:29332]	950	35	4	2.10834	0.213324	-3.30499	Down	2.42496e-08	6.86991e-08		ENSAPLT00000002548	PLCXD2	phosphatidylinositol-specific phospholipase C, X domain containing 2 [Source:HGNC Symbol;Acc:26462]	957	28	2	2.10517	0.105882	-4.31341	Down	2.47938e-09	7.62861e-09		ENSAPLT00000001593	PIGC	phosphatidylinositol glycan anchor biosynthesis, class C [Source:HGNC Symbol;Acc:8960]	894	292	177	24.345	11.3301	-1.10347	Down	2.7046e-16
ENSAPLT00000006555	DLGAP5	discs, large (Drosophila) homolog-associated protein 5 [Source:HGNC Symbol;Acc:16864]	2801	1125	405	22.9845	10.4036	-1.14358	Down	4.955e-47	1.75385e-45		ENSAPLT00000002555	GALNT9	UDP-N-acetyl-alpha-D-galactosamine:polypeptide N-acetylgalactosaminyltransferase 9 (GalNAc-T9) [Source:HGNC Symbol;Acc:4131]	1808	29	8	0.917901	0.224179	-2.03369	Down	0.000111257	0.000235957		ENSAPLT00000002551	NCMAP	noncompact myelin associated protein [Source:HGNC Symbol;Acc:29332]	950	33	4	2.49937	0.213324	-3.55045	Down	1.69049e-09	5.28087e-09		ENSAPLT00000001597	P2RY6	pyrimidinergic receptor P2Y, G-protein coupled, 6 [Source:HGNC Symbol;Acc:8543]	981	16	110	1.21567	6.41682	2.40011	Up	1.10053e-13
ENSAPLT00000006559	CCDC173	coiled-coil domain containing 173 [Source:HGNC Symbol;Acc:25064]	1584	1202	465	43.4256	21.1222	-1.03979	Down	2.9117e-43	9.33121e-42		ENSAPLT00000002557	CIB2	calcium and integrin binding family member 2 [Source:HGNC Symbol;Acc:24579]	1293	143	65	6.32898	2.54693	-1.31321	Down	2.43026e-10	7.74226e-10		ENSAPLT00000002556		Uncharacterized protein [Source:UniProtKB/TrEMBL;Acc:R0K3A6]	3156	2082	6210	47.4662	99.6914	1.07057	Up	1.01786e-209	2.91663e-208		ENSAPLT00000001602		Interferon-induced protein with tetratricopeptide repeats 5 [Source:UniProtKB/TrEMBL;Acc:R0KHM3]	1416	13	106	0.684297	4.2839	2.64623	Up	1.35891e-14
ENSAPLT00000006563	GNG4	guanine nucleotide binding protein (G protein), gamma 4 [Source:HGNC Symbol;Acc:4407]	273	87	30	18.237	7.90678	-1.2057	Down	3.44514e-05	0.000149774		ENSAPLT00000002565	SPOCK1	sparc/osteonectin, cwcv and kazal-like domains proteoglycan (testican) 1 [Source:HGNC Symbol;Acc:11251]	1278	92	2	4.11958	0.079287	-5.69927	Down	7.55222e-28	4.33269e-27		ENSAPLT00000002565	SPOCK1	sparc/osteonectin, cwcv and kazal-like domains proteoglycan (testican) 1 [Source:HGNC Symbol;Acc:11251]	1278	43	2	2.42091	0.079287	-4.93232	Down	9.49248e-15	3.82795e-14		ENSAPLT00000001607	P2RY1	purinergic receptor P2Y, G-protein coupled, 1 [Source:HGNC Symbol;Acc:8539]	1092	1722	125	117.537	6.55064	-4.16534	Down	0
ENSAPLT00000006575	WDR66	WD repeat domain 66 [Source:HGNC Symbol;Acc:28506]	2691	49	9	1.04203	0.240641	-2.11444	Down	4.12416e-06	2.05688e-05		ENSAPLT00000002573		Uncharacterized protein [Source:UniProtKB/TrEMBL;Acc:R0JWI6]	1653	733	4002	25.3763	122.661	2.27313	Up	0	0		ENSAPLT00000002573		Uncharacterized protein [Source:UniProtKB/TrEMBL;Acc:R0JWI6]	1653	1273	4002	55.4111	122.661	1.14643	Up	2.50928e-151	5.42574e-150		ENSAPLT00000001608	STX19	syntaxin 19 [Source:HGNC Symbol;Acc:19300]	876	0	21	0.001	1.37187	10.4219	Up	7.2054e-06
ENSAPLT00000006583	EYA1	eyes absent homolog 1 (Drosophila) [Source:HGNC Symbol;Acc:3519]	2049	49	8	1.36852	0.280924	-2.28436	Down	1.37874e-06	7.3366e-06		ENSAPLT00000002574			1365	101	7	4.23433	0.259817	-4.02657	Down	2.45164e-25	1.31411e-24		ENSAPLT00000002574			1365	81	7	4.26966	0.259817	-4.03855	Down	1.17434e-23	6.49247e-23		ENSAPLT00000001613		Histone H2B 1/2/3/4/6 [Source:UniProtKB/TrEMBL;Acc:R0L4J2]	381	37	117	7.23838	17.5735	1.27966	Up	6.21476e-07
ENSAPLT00000006591	MYH11	myosin, heavy chain 11, smooth muscle [Source:HGNC Symbol;Acc:7569]	6109	24878	49748	233.046	585.931	1.33012	Up	0	0		ENSAPLT00000002592	GRM7	glutamate receptor, metabotropic 7 [Source:HGNC Symbol;Acc:4599]	2592	19	1	0.419484	0.0195464	-4.42364	Down	6.31198e-06	1.49647e-05		ENSAPLT00000002593	LAMC2	laminin, gamma 2 [Source:HGNC Symbol;Acc:6493]	3522	174	0	3.55468	0.001	-11.7955	Down	1.34345e-67	1.52007e-66		ENSAPLT00000001615		Uncharacterized protein [Source:UniProtKB/TrEMBL;Acc:R0L9S5]	129	48	2	27.7342	0.887231	-4.96621	Down	1.50486e-15
ENSAPLT00000006597	C1QTNF3	C1q and tumor necrosis factor related protein 3 [Source:HGNC Symbol;Acc:14326]	948	56	0	3.38046	0.001	-11.723	Down	6.52536e-15	7.46978e-14		ENSAPLT00000002593	LAMC2	laminin, gamma 2 [Source:HGNC Symbol;Acc:6493]	3522	321	0	5.21569	0.001	-12.3486	Down	3.92992e-106	6.29807e-105		ENSAPLT00000002601	APOA1	apolipoprotein A-I [Source:HGNC Symbol;Acc:600]	771	305	15515	28.4634	1019.53	5.16265	Up	0	0		ENSAPLT00000001616	DYRK2	dual-specificity tyrosine-(Y)-phosphorylation regulated kinase 2 [Source:HGNC Symbol;Acc:3093]	1599	1125	358	52.4407	12.8124	-2.03315	Down	3.0361e-142
ENSAPLT00000006635	PDIA2	protein disulfide isomerase family A, member 2 [Source:HGNC Symbol;Acc:14180]	1539	5	23	0.185921	1.0753	2.53198	Up	4.90608e-05	0.000207147		ENSAPLT00000002598			2136	404	213	10.8237	5.05221	-1.09921	Down	2.25608e-20	1.06638e-19		ENSAPLT00000002602			720	93	5435	9.29376	382.446	5.36285	Up	0	0		ENSAPLT00000001618			294	49	142	12.4226	27.64	1.15379	Up	3.97382e-07
ENSAPLT00000006665	NPTX2	neuronal pentraxin II [Source:HGNC Symbol;Acc:7953]	1008	2769	913	157.202	65.1705	-1.27033	Down	4.34766e-133	3.51493e-131		ENSAPLT00000002599	ANO8	anoctamin 8 [Source:HGNC Symbol;Acc:29329]	2184	84	44	2.20102	1.02071	-1.10859	Down	2.26644e-05	5.11056e-05		ENSAPLT00000002608	FOXN4	forkhead box N4 [Source:HGNC Symbol;Acc:21399]	1449	11	55	0.546217	1.92308	1.81587	Up	2.27258e-05	5.30796e-05		ENSAPLT00000001619			372	32	121	6.41168	18.614	1.53761	Up	5.9648e-09
ENSAPLT00000006671	DUSP27	dual specificity phosphatase 27 (putative) [Source:HGNC Symbol;Acc:25034]	3456	42	2	0.69546	0.0416387	-4.06197	Down	4.85194e-09	3.45364e-08		ENSAPLT00000002601	APOA1	apolipoprotein A-I [Source:HGNC Symbol;Acc:600]	771	655	15515	48.6165	1019.53	4.39032	Up	0	0		ENSAPLT00000002626	WISP1	WNT1 inducible signaling pathway protein 1 [Source:HGNC Symbol;Acc:12769]	1262	135	87	7.69689	3.49271	-1.13993	Down	5.24896e-09	1.58458e-08		ENSAPLT00000001620	GPR1	G protein-coupled receptor 1 [Source:HGNC Symbol;Acc:4463]	1071	204	1042	14.1973	55.6769	1.97146	Up	1.86397e-92
ENSAPLT00000006711	CACNA1B	calcium channel, voltage-dependent, N type, alpha 1B subunit [Source:HGNC Symbol;Acc:1389]	6747	25	2	0.212044	0.0213285	-3.31351	Down	4.0163e-05	0.0001726		ENSAPLT00000002602			720	147	5435	11.6837	382.446	5.03268	Up	0	0		ENSAPLT00000002631	LRRC1	leucine rich repeat containing 1 [Source:HGNC Symbol;Acc:14307]	2547	917	304	25.9049	6.04711	-2.09891	Down	6.42738e-127	1.197e-125		ENSAPLT00000001624	FZD7	frizzled family receptor 7 [Source:HGNC Symbol;Acc:4045]	1080	42	149	2.89861	7.89512	1.4456	Up	6.48644e-10
ENSAPLT00000006714			1550	60	122	2.21522	5.6633	1.35419	Up	7.01334e-10	5.36809e-09		ENSAPLT00000002626	WISP1	WNT1 inducible signaling pathway protein 1 [Source:HGNC Symbol;Acc:12769]	1262	225	87	10.2028	3.49271	-1.54655	Down	2.33884e-19	1.06988e-18		ENSAPLT00000002635	PARD3B	par-3 partitioning defective 3 homolog B (C. elegans) [Source:HGNC Symbol;Acc:14446]	2292	1286	4285	40.3708	94.7194	1.23035	Up	1.25554e-180	3.08372e-179		ENSAPLT00000001625	KCTD17	potassium channel tetramerization domain containing 17 [Source:HGNC Symbol;Acc:25705]	660	12	104	1.3552	9.01749	2.73422	Up	8.4638e-15
ENSAPLT00000006733	SALL4	sal-like 4 (Drosophila) [Source:HGNC Symbol;Acc:15924]	4698	0	14	0.001	0.214415	7.74427	Up	9.93442e-06	4.69001e-05		ENSAPLT00000002631	LRRC1	leucine rich repeat containing 1 [Source:HGNC Symbol;Acc:14307]	2547	1084	304	24.3555	6.04711	-2.00993	Down	8.1789e-125	1.52205e-123		ENSAPLT00000002640	DCTD	dCMP deaminase [Source:HGNC Symbol;Acc:2710]	1661	186	90	8.0572	2.74521	-1.55336	Down	2.64612e-18	1.22311e-17		ENSAPLT00000001626	FAM110C	family with sequence similarity 110, member C [Source:HGNC Symbol;Acc:33340]	1023	0	42	0.001	2.34947	11.1981	Up	4.58894e-11
ENSAPLT00000006736	RSPO1	R-spondin 1 [Source:HGNC Symbol;Acc:21679]	783	505	197	36.9085	18.1028	-1.02774	Down	9.06704e-19	1.32323e-17		ENSAPLT00000002635	PARD3B	par-3 partitioning defective 3 homolog B (C. elegans) [Source:HGNC Symbol;Acc:14446]	2292	1416	4285	35.3545	94.7194	1.42177	Up	2.61518e-259	8.96931e-258		ENSAPLT00000002646	TSPAN12	tetraspanin 12 [Source:HGNC Symbol;Acc:21641]	918	478	1570	37.465	86.6483	1.20963	Up	1.20365e-65	1.33091e-64		ENSAPLT00000001631	ARF6	ADP-ribosylation factor 6 [Source:HGNC Symbol;Acc:659]	540	307	1147	42.375	121.553	1.5203	Up	1.80785e-71
ENSAPLT00000006752	TBX5	T-box 5 [Source:HGNC Symbol;Acc:11604]	1551	23	47	0.848618	2.18035	1.36137	Up	0.000126163	0.000495904		ENSAPLT00000002640	DCTD	dCMP deaminase [Source:HGNC Symbol;Acc:2710]	1661	290	90	9.99136	2.74521	-1.86376	Down	1.83365e-31	1.14143e-30		ENSAPLT00000002650	FNIP1	folliculin interacting protein 1 [Source:HGNC Symbol;Acc:29418]	4253	812	3877	13.7373	46.1853	1.74933	Up	6.27804e-273	2.16401e-271		ENSAPLT00000001636			786	32	99	3.03454	7.20791	1.2481	Up	7.0767e-06
ENSAPLT00000006793	SYNPO2L	synaptopodin 2-like [Source:HGNC Symbol;Acc:23532]	2907	313	6	6.16163	0.148507	-5.37471	Down	3.47244e-70	1.7276e-68		ENSAPLT00000002650	FNIP1	folliculin interacting protein 1 [Source:HGNC Symbol;Acc:29418]	4253	1080	3877	14.532	46.1853	1.6682	Up	5.1855e-296	1.97927e-294		ENSAPLT00000002652			2508	501	38	14.3731	0.767642	-4.2268	Down	2.34956e-143	4.83563e-142		ENSAPLT00000001646	RSPO3	R-spondin 3 [Source:HGNC Symbol;Acc:20866]	1703	43	1164	1.882	39.1142	4.37736	Up	8.24098e-225
ENSAPLT00000006805	TOP2A	topoisomerase (DNA) II alpha 170kDa [Source:HGNC Symbol;Acc:11989]	4668	4264	1585	52.2736	24.4309	-1.09738	Down	2.95002e-162	2.76157e-160		ENSAPLT00000002652			2508	1163	38	26.5368	0.767642	-5.11142	Down	0	0		ENSAPLT00000002659	ARHGEF5	Rho guanine nucleotide exchange factor (GEF) 5 [Source:HGNC Symbol;Acc:13209]	1668	230	96	9.9214	2.91594	-1.76658	Down	1.60828e-26	9.65244e-26		ENSAPLT00000001648	SBF1	SET binding factor 1 [Source:HGNC Symbol;Acc:10542]	5226	700	2345	9.98374	25.6785	1.36291	Up	6.84002e-123
ENSAPLT00000006806	NOX1	NADPH oxidase 1 [Source:HGNC Symbol;Acc:7889]	1695	35	64	1.18167	2.71676	1.20106	Up	4.9076e-05	0.00020715		ENSAPLT00000002659	ARHGEF5	Rho guanine nucleotide exchange factor (GEF) 5 [Source:HGNC Symbol;Acc:13209]	1668	301	96	10.3268	2.91594	-1.82437	Down	1.06533e-31	6.66372e-31		ENSAPLT00000002665	CEBPD	CCAAT/enhancer binding protein (C/EBP), delta [Source:HGNC Symbol;Acc:1835]	408	543	2369	95.7592	294.176	1.6192	Up	1.33653e-150	2.87231e-149		ENSAPLT00000001652	SPRY4	sprouty homolog 4 (Drosophila) [Source:HGNC Symbol;Acc:15533]	900	42	114	3.47834	7.24868	1.05932	Up	2.2776e-05
ENSAPLT00000006840	METTL20	methyltransferase like 20 [Source:HGNC Symbol;Acc:28739]	765	38	76	2.84262	7.14814	1.33035	Up	1.61899e-06	8.56378e-06		ENSAPLT00000002660	MYPN	myopalladin [Source:HGNC Symbol;Acc:23246]	4439	145	12	1.8693	0.136962	-3.77066	Down	4.14178e-34	2.73023e-33		ENSAPLT00000002672	PLCB2	phospholipase C, beta 2 [Source:HGNC Symbol;Acc:9055]	5732	383	1155	4.80766	10.2089	1.08642	Up	2.13284e-41	1.71822e-40		ENSAPLT00000001653	MSX1	msh homeobox 1 [Source:HGNC Symbol;Acc:7391]	426	0	15	0.001	2.01501	10.9766	Up	0.000219894
ENSAPLT00000006866	CSTA	cystatin A (stefin A) [Source:HGNC Symbol;Acc:2481]	180	99	25	31.4745	9.99329	-1.65515	Down	2.08162e-08	1.38021e-07		ENSAPLT00000002665	CEBPD	CCAAT/enhancer binding protein (C/EBP), delta [Source:HGNC Symbol;Acc:1835]	408	799	2369	112.068	294.176	1.3923	Up	7.7473e-140	1.58052e-138		ENSAPLT00000002677	VPS37B	vacuolar protein sorting 37 homolog B (S. cerevisiae) [Source:HGNC Symbol;Acc:25754]	1547	714	2030	33.2085	66.4827	1.00143	Up	7.66622e-63	8.22514e-62		ENSAPLT00000001654	GPR18	G protein-coupled receptor 18 [Source:HGNC Symbol;Acc:4472]	996	1	36	0.0748351	2.06842	4.78867	Up	2.39054e-08
ENSAPLT00000006872	FABP5	fatty acid binding protein 5 (psoriasis-associated) [Source:HGNC Symbol;Acc:3560]	1188	6929	13680	333.772	828.535	1.3117	Up	0	0		ENSAPLT00000002672	PLCB2	phospholipase C, beta 2 [Source:HGNC Symbol;Acc:9055]	5732	427	1155	4.26303	10.2089	1.25988	Up	1.47921e-59	1.46979e-58		ENSAPLT00000002678	RAB42	RAB42, member RAS oncogene family [Source:HGNC Symbol;Acc:28702]	645	209	0	23.3146	0.001	-14.5089	Down	4.93926e-81	6.41194e-80		ENSAPLT00000001656	FERMT1	fermitin family member 1 [Source:HGNC Symbol;Acc:15889]	2055	16	377	0.580327	10.4985	4.17717	Up	1.19302e-71
ENSAPLT00000006911	LCAT	lecithin-cholesterol acyltransferase [Source:HGNC Symbol;Acc:6522]	1928	96	171	2.84945	6.38161	1.16324	Up	9.34286e-11	7.73354e-10		ENSAPLT00000002673	PCOLCE2	procollagen C-endopeptidase enhancer 2 [Source:HGNC Symbol;Acc:8739]	1754	1597	3627	52.1041	104.766	1.0077	Up	1.42707e-128	2.71622e-127		ENSAPLT00000002682	DLK1	delta-like 1 homolog (Drosophila) [Source:HGNC Symbol;Acc:2907]	1169	25	8	1.53874	0.34672	-2.14991	Down	6.69022e-05	0.000149831		ENSAPLT00000001659	HTR1B	5-hydroxytryptamine (serotonin) receptor 1B, G protein-coupled [Source:HGNC Symbol;Acc:5287]	1077	11	103	0.761275	5.47291	2.84582	Up	3.1583e-15
ENSAPLT00000006961	DLX3	distal-less homeobox 3 [Source:HGNC Symbol;Acc:2916]	513	277	584	30.9	81.9099	1.40643	Up	5.92002e-44	1.94092e-42		ENSAPLT00000002678	RAB42	RAB42, member RAS oncogene family [Source:HGNC Symbol;Acc:28702]	645	195	0	17.301	0.001	-14.0786	Down	9.07514e-65	9.5734e-64		ENSAPLT00000002686			1014	382	1499	27.1061	74.8974	1.4663	Up	2.06612e-83	2.74018e-82		ENSAPLT00000001660			519	4	34	0.574457	3.74894	2.70621	Up	1.48713e-05
ENSAPLT00000006984	NOV	nephroblastoma overexpressed [Source:HGNC Symbol;Acc:7885]	1145	1041	1979	52.0285	124.36	1.25715	Up	1.02492e-121	7.71617e-120		ENSAPLT00000002682	DLK1	delta-like 1 homolog (Drosophila) [Source:HGNC Symbol;Acc:2907]	1169	44	8	2.15394	0.34672	-2.63514	Down	2.20562e-08	6.26603e-08		ENSAPLT00000002688			1806	219	776	8.72504	21.7694	1.31907	Up	8.23142e-38	6.24914e-37		ENSAPLT00000001665	TMEM177	transmembrane protein 177 [Source:HGNC Symbol;Acc:28143]	930	353	158	28.2915	9.72233	-1.541	Down	1.45937e-31
ENSAPLT00000006987	CKMT2	creatine kinase, mitochondrial 2 (sarcomeric) [Source:HGNC Symbol;Acc:1996]	1468	512	12	19.9591	0.588161	-5.08469	Down	3.9771e-111	2.82951e-109		ENSAPLT00000002686			1014	629	1499	35.4984	74.8974	1.07716	Up	3.0413e-60	3.06918e-59		ENSAPLT00000002701			1155	428	1993	26.6626	87.4235	1.7132	Up	2.7321e-137	5.45569e-136		ENSAPLT00000001667		Uncharacterized protein [Source:UniProtKB/TrEMBL;Acc:R0KU23]	309	5553	37	1339.47	6.85235	-7.61085	Down	0
ENSAPLT00000006993			3372	51	107	0.865524	2.28316	1.39939	Up	3.20736e-09	2.32607e-08		ENSAPLT00000002695	CUX1	cut-like homeobox 1 [Source:HGNC Symbol;Acc:2557]	4542	2566	1241	32.33	13.8429	-1.22373	Down	1.42785e-142	2.96404e-141		ENSAPLT00000002707		p53 apoptosis effector related to PMP-22 [Source:UniProtKB/TrEMBL;Acc:R0LQE6]	730	1862	0	183.526	0.001	-17.4856	Down	0	0		ENSAPLT00000001669	INHBB	inhibin, beta B [Source:HGNC Symbol;Acc:6067]	795	2	93	0.187511	6.69441	5.15791	Up	9.76046e-21
ENSAPLT00000006995	SYT9	synaptotagmin IX [Source:HGNC Symbol;Acc:19265]	1395	34	0	1.39477	0.001	-10.4458	Down	2.54598e-09	1.86352e-08		ENSAPLT00000002701			1155	688	1993	34.0881	87.4235	1.35875	Up	9.85714e-114	1.67619e-112		ENSAPLT00000002713	LPHN3	latrophilin 3 [Source:HGNC Symbol;Acc:20974]	3180	134	390	3.03193	6.21356	1.03518	Up	5.53682e-14	2.15809e-13		ENSAPLT00000001685	KCNA3	potassium voltage-gated channel, shaker-related subfamily, member 3 [Source:HGNC Symbol;Acc:6221]	1440	10	0	0.51761	0.001	-9.01572	Down	0.00020744
ENSAPLT00000006999	LGR6	leucine-rich repeat containing G protein-coupled receptor 6 [Source:HGNC Symbol;Acc:19719]	2688	547	183	11.6454	4.8985	-1.24935	Down	5.37328e-27	1.12934e-25		ENSAPLT00000002705	RIMS2	regulating synaptic membrane exocytosis 2 [Source:HGNC Symbol;Acc:17283]	4651	21	2	0.258386	0.0217865	-3.56803	Down	1.00536e-05	2.34173e-05		ENSAPLT00000002718		p53 apoptosis effector related to PMP-22 [Source:UniProtKB/TrEMBL;Acc:R0LQD4]	817	1429	279	125.849	17.3016	-2.86273	Down	3.94262e-285	1.41794e-283		ENSAPLT00000001693			162	44	128	20.2443	45.2159	1.15932	Up	1.3727e-06
ENSAPLT00000007009			591	61	109	5.90662	13.2703	1.16779	Up	2.15612e-07	1.25787e-06		ENSAPLT00000002707		p53 apoptosis effector related to PMP-22 [Source:UniProtKB/TrEMBL;Acc:R0LQE6]	730	1524	0	119.47	0.001	-16.8663	Down	0	0		ENSAPLT00000002723	PANX2	pannexin 2 [Source:HGNC Symbol;Acc:8600]	2531	133	48	3.78095	0.960842	-1.97638	Down	2.01694e-18	9.35972e-18		ENSAPLT00000001694	FOXI2	forkhead box I2 [Source:HGNC Symbol;Acc:32448]	591	0	209	0.001	20.2374	14.3047	Up	2.19572e-52
ENSAPLT00000007037			558	50	97	5.12781	12.5077	1.2864	Up	1.28655e-07	7.73399e-07		ENSAPLT00000002718		p53 apoptosis effector related to PMP-22 [Source:UniProtKB/TrEMBL;Acc:R0LQD4]	817	1432	279	100.304	17.3016	-2.5354	Down	1.18324e-218	3.48566e-217		ENSAPLT00000002725	HELLS	helicase, lymphoid-specific [Source:HGNC Symbol;Acc:4861]	3018	795	422	18.9535	7.08429	-1.41977	Down	9.0643e-64	9.83745e-63		ENSAPLT00000001695		Carbohydrate sulfotransferase 5 [Source:UniProtKB/TrEMBL;Acc:R0JC80]	1182	133	368	8.38685	17.8167	1.08703	Up	5.672e-15
ENSAPLT00000007081	SLC6A11	solute carrier family 6 (neurotransmitter transporter, GABA), member 11 [Source:HGNC Symbol;Acc:11044]	1881	0	22	0.001	0.84154	9.71689	Up	1.47368e-08	9.96625e-08		ENSAPLT00000002722	NMNAT3	nicotinamide nucleotide adenylyltransferase 3 [Source:HGNC Symbol;Acc:20989]	846	10	0	0.676435	0.001	-9.40181	Down	0.000489704	0.000973444		ENSAPLT00000002740	FERMT2	fermitin family member 2 [Source:HGNC Symbol;Acc:15767]	2055	1297	4194	45.4119	103.4	1.18709	Up	2.48364e-167	5.76843e-166		ENSAPLT00000001699			768	7	362	0.679363	26.9739	5.31124	Up	1.62631e-78
ENSAPLT00000007124			2159	1031	381	27.3277	12.6974	-1.10583	Down	4.47506e-41	1.35769e-39		ENSAPLT00000002723	PANX2	pannexin 2 [Source:HGNC Symbol;Acc:8600]	2531	173	48	3.91156	0.960842	-2.02537	Down	1.69312e-21	8.30993e-21		ENSAPLT00000002744			1601	9	0	0.404476	0.001	-8.65991	Down	0.000290124	0.00061166		ENSAPLT00000001706	ATXN1L	ataxin 1-like [Source:HGNC Symbol;Acc:33279]	1773	278	1050	11.6869	33.8904	1.53598	Up	1.56492e-66
ENSAPLT00000007166	TRIM54	tripartite motif containing 54 [Source:HGNC Symbol;Acc:16008]	771	84	7	6.23478	0.653258	-3.25461	Down	1.62896e-14	1.8222e-13		ENSAPLT00000002725	HELLS	helicase, lymphoid-specific [Source:HGNC Symbol;Acc:4861]	3018	1455	422	27.5893	7.08429	-1.96141	Down	1.37045e-161	3.15382e-160		ENSAPLT00000002750			696	37	161	3.82502	11.7198	1.61541	Up	1.34275e-11	4.6787e-11		ENSAPLT00000001707	AGTR1	angiotensin II receptor, type 1 [Source:HGNC Symbol;Acc:336]	1080	128	488	8.83387	25.8579	1.54949	Up	3.44258e-32
ENSAPLT00000007167	ITGB6	integrin, beta 6 [Source:HGNC Symbol;Acc:6161]	2367	80	10	1.93414	0.303978	-2.66965	Down	1.14266e-11	1.03035e-10		ENSAPLT00000002728	DNAI1	dynein, axonemal, intermediate chain 1 [Source:HGNC Symbol;Acc:2954]	2200	23	139	0.598276	3.20107	2.41967	Up	1.10657e-18	4.94407e-18		ENSAPLT00000002751	C17orf105	chromosome 17 open reading frame 105 [Source:HGNC Symbol;Acc:37241]	318	28	139	6.33537	22.1458	1.80553	Up	1.18266e-11	4.13212e-11		ENSAPLT00000001728	TOR4A	torsin family 4, member A [Source:HGNC Symbol;Acc:25981]	1272	62	211	3.63303	9.49274	1.38565	Up	9.69246e-13
ENSAPLT00000007185			1474	28	54	1.08707	2.63595	1.27788	Up	9.05686e-05	0.000365278		ENSAPLT00000002732	TRPC7	transient receptor potential cation channel, subfamily C, member 7 [Source:HGNC Symbol;Acc:20754]	2556	10	0	0.22389	0.001	-7.80665	Down	0.000489704	0.000975082		ENSAPLT00000002752	SCUBE2	signal peptide, CUB domain, EGF-like 2 [Source:HGNC Symbol;Acc:30425]	2952	172	22	4.19231	0.37758	-3.47289	Down	4.35068e-43	3.5848e-42		ENSAPLT00000001738			192	0	99	0.001	29.5074	14.8488	Up	3.6177e-25
ENSAPLT00000007200	KLHL41	kelch-like family member 41 [Source:HGNC Symbol;Acc:16905]	2779	1941	12	39.9699	0.310695	-7.00727	Down	0	0		ENSAPLT00000002736	CACNA1S	calcium channel, voltage-dependent, L type, alpha 1S subunit [Source:HGNC Symbol;Acc:1397]	4989	442	0	5.06997	0.001	-12.3078	Down	7.45282e-146	1.59612e-144		ENSAPLT00000002755			1451	18385	61593	911.669	2150.64	1.23818	Up	0	0		ENSAPLT00000001739	TNFAIP8L3	tumor necrosis factor, alpha-induced protein 8-like 3 [Source:HGNC Symbol;Acc:20620]	591	41	142	5.17084	13.7498	1.41094	Up	3.1886e-09
ENSAPLT00000007206			558	94	223	9.64029	28.7549	1.57666	Up	8.17532e-21	1.33097e-19		ENSAPLT00000002740	FERMT2	fermitin family member 2 [Source:HGNC Symbol;Acc:15767]	2055	1650	4194	45.9482	103.4	1.17015	Up	2.2352e-188	5.83412e-187		ENSAPLT00000002756		Protein NipSnap-like protein 3A [Source:UniProtKB/TrEMBL;Acc:R0LJN9]	744	504	319	48.7415	21.723	-1.16592	Down	1.48002e-30	9.76838e-30		ENSAPLT00000001743	NDUFS8	NADH dehydrogenase (ubiquinone) Fe-S protein 8, 23kDa (NADH-coenzyme Q reductase) [Source:HGNC Symbol;Acc:7715]	111	40	18	26.8597	9.27996	-1.53326	Down	9.43618e-05
ENSAPLT00000007242		C-factor [Source:UniProtKB/TrEMBL;Acc:R0LTY2]	1278	1201	460	53.7785	25.8981	-1.05418	Down	3.64026e-44	1.20179e-42		ENSAPLT00000002744			1601	18	0	0.643395	0.001	-9.32956	Down	1.15793e-06	2.9136e-06		ENSAPLT00000002758			1524	941	2948	44.4269	98.0044	1.14141	Up	3.24952e-111	5.37066e-110		ENSAPLT00000001747		Noggin-2 [Source:UniProtKB/TrEMBL;Acc:R0M2K5]	228	27	10	8.82661	2.50993	-1.81421	Down	0.000306974
ENSAPLT00000007244	DLEC1	deleted in lung and esophageal cancer 1 [Source:HGNC Symbol;Acc:2899]	4986	108	41	1.23956	0.591661	-1.06699	Down	2.7493e-05	0.000121755		ENSAPLT00000002751	C17orf105	chromosome 17 open reading frame 105 [Source:HGNC Symbol;Acc:37241]	318	48	139	8.63795	22.1458	1.35827	Up	2.53066e-09	7.65832e-09		ENSAPLT00000002760	DUSP3	dual specificity phosphatase 3 [Source:HGNC Symbol;Acc:3069]	444	232	887	37.5964	101.215	1.42875	Up	3.02212e-48	2.71894e-47		ENSAPLT00000001754		Feather keratin Cos2-3 [Source:UniProtKB/TrEMBL;Acc:R0JHM4]	306	1	15560	0.243581	2909.94	13.5443	Up	0
ENSAPLT00000007323	SPIRE2	spire homolog 2 (Drosophila) [Source:HGNC Symbol;Acc:30623]	1677	445	883	15.1853	37.8851	1.31896	Up	1.57219e-59	6.65796e-58		ENSAPLT00000002752	SCUBE2	signal peptide, CUB domain, EGF-like 2 [Source:HGNC Symbol;Acc:30425]	2952	372	22	7.21146	0.37758	-4.25544	Down	4.28852e-93	6.05295e-92		ENSAPLT00000002765	RCC1	regulator of chromosome condensation 1 [Source:HGNC Symbol;Acc:1913]	1317	379	203	20.7059	7.80932	-1.40677	Down	6.80072e-31	4.51609e-30		ENSAPLT00000001761	KCTD21	potassium channel tetramerization domain containing 21 [Source:HGNC Symbol;Acc:27452]	783	9	55	0.856733	4.01973	2.23018	Up	6.11978e-07
ENSAPLT00000007338	ALDOB	aldolase B, fructose-bisphosphate [Source:HGNC Symbol;Acc:417]	1587	24	55	0.865428	2.4936	1.52675	Up	6.04998e-06	2.94812e-05		ENSAPLT00000002755			1451	23876	61593	941.652	2150.64	1.1915	Up	0	0		ENSAPLT00000002766	STAMBPL1	STAM binding protein-like 1 [Source:HGNC Symbol;Acc:24105]	1299	44	21	2.43716	0.819055	-1.57317	Down	1.89923e-05	4.45958e-05		ENSAPLT00000001764	GJB3	gap junction protein, beta 3, 31kDa [Source:HGNC Symbol;Acc:4285]	807	10	68	0.923616	4.82205	2.38428	Up	7.11674e-09
ENSAPLT00000007352	PLAG1	pleiomorphic adenoma gene 1 [Source:HGNC Symbol;Acc:9045]	1626	86	25	3.02673	1.10627	-1.45206	Down	2.07528e-06	1.0781e-05		ENSAPLT00000002758			1524	1122	2948	42.1312	98.0044	1.21796	Up	1.47813e-141	3.05947e-140		ENSAPLT00000002768	UCHL5	ubiquitin carboxyl-terminal hydrolase L5 [Source:HGNC Symbol;Acc:19678]	1647	779	473	34.0318	14.5502	-1.22584	Down	4.9684e-50	4.55722e-49		ENSAPLT00000001766		Feather keratin Cos1-1/Cos1-3/Cos2-1 [Source:UniProtKB/TrEMBL;Acc:R0L8X3]	306	0	36192	0.001	6768.42	22.6904	Up	0
ENSAPLT00000007393	UCHL1	ubiquitin carboxyl-terminal esterase L1 (ubiquitin thiolesterase) [Source:HGNC Symbol;Acc:12513]	975	289	105	16.9625	7.74864	-1.13033	Down	5.27714e-13	5.29164e-12		ENSAPLT00000002760	DUSP3	dual specificity phosphatase 3 [Source:HGNC Symbol;Acc:3069]	444	350	887	45.1109	101.215	1.16587	Up	4.86282e-41	3.70226e-40		ENSAPLT00000002771	KIAA1244	KIAA1244 [Source:HGNC Symbol;Acc:21213]	6525	79	28	0.871139	0.21741	-2.00248	Down	1.03184e-11	3.61774e-11		ENSAPLT00000001768		Uncharacterized protein [Source:UniProtKB/TrEMBL;Acc:R0KU80]	288	14	368	3.62327	73.1226	4.33495	Up	1.18016e-71
ENSAPLT00000007443	MYBPC1	myosin binding protein C, slow type [Source:HGNC Symbol;Acc:7549]	3408	3225	13	54.1535	0.274464	-7.6243	Down	0	0		ENSAPLT00000002765	RCC1	regulator of chromosome condensation 1 [Source:HGNC Symbol;Acc:1913]	1317	424	203	18.4237	7.80932	-1.23829	Down	1.89399e-25	1.0179e-24		ENSAPLT00000002773			2685	57	16	1.52747	0.301911	-2.33895	Down	1.7862e-10	5.87539e-10		ENSAPLT00000001770		Feather keratin Cos1-1/Cos1-3/Cos2-1 [Source:UniProtKB/TrEMBL;Acc:R0L8X3]	306	0	5276	0.001	986.688	19.9122	Up	0
ENSAPLT00000007470	ENDOU	endonuclease, polyU-specific [Source:HGNC Symbol;Acc:14369]	987	132	334	7.65338	24.3484	1.66966	Up	6.91e-33	1.74951e-31		ENSAPLT00000002766	STAMBPL1	STAM binding protein-like 1 [Source:HGNC Symbol;Acc:24105]	1299	47	21	2.07055	0.819055	-1.33798	Down	0.000245032	0.000502921		ENSAPLT00000002777		Poly [ADP-ribose] polymerase 12 [Source:UniProtKB/TrEMBL;Acc:R0JR57]	906	70	276	5.55918	15.4342	1.47318	Up	9.81332e-17	4.29786e-16		ENSAPLT00000001774	THRSP	thyroid hormone responsive [Source:HGNC Symbol;Acc:11800]	402	0	5528	0.001	786.934	19.5859	Up	0
ENSAPLT00000007496	COL20A1	collagen, type XX, alpha 1 [Source:HGNC Symbol;Acc:14670]	5403	695	168	7.36116	2.23725	-1.7182	Down	3.48078e-53	1.35693e-51		ENSAPLT00000002771	KIAA1244	KIAA1244 [Source:HGNC Symbol;Acc:21213]	6525	136	28	1.19276	0.21741	-2.45582	Down	1.7816e-21	8.73511e-21		ENSAPLT00000002785	ZBTB20	zinc finger and BTB domain containing 20 [Source:HGNC Symbol;Acc:13503]	2238	64	41	2.0576	0.928168	-1.1485	Down	5.2319e-05	0.000118261		ENSAPLT00000001776	GJB5	gap junction protein, beta 5, 31.1kDa [Source:HGNC Symbol;Acc:4287]	702	0	22	0.001	1.79342	10.8085	Up	4.07598e-06
ENSAPLT00000007497			1326	606	219	26.1532	11.8834	-1.13804	Down	6.71104e-26	1.34306e-24		ENSAPLT00000002772	ADAMTS10	ADAM metallopeptidase with thrombospondin type 1 motif, 10 [Source:HGNC Symbol;Acc:13201]	3327	934	440	16.0654	6.70043	-1.26163	Down	1.32162e-55	1.25272e-54		ENSAPLT00000002786	F2RL1	coagulation factor II (thrombin) receptor-like 1 [Source:HGNC Symbol;Acc:3538]	927	20	2	1.55236	0.109308	-3.82798	Down	1.61491e-06	4.12594e-06		ENSAPLT00000001779	SSTR5	somatostatin receptor 5 [Source:HGNC Symbol;Acc:11334]	1113	0	16	0.001	0.822662	9.68416	Up	0.000124391
ENSAPLT00000007549	SMC2	structural maintenance of chromosomes 2 [Source:HGNC Symbol;Acc:14011]	3593	1845	732	29.3857	14.6587	-1.00336	Down	7.17548e-62	3.16099e-60		ENSAPLT00000002773			2685	70	16	1.49194	0.301911	-2.30499	Down	5.6709e-11	1.86478e-10		ENSAPLT00000002787	ETV4	ets variant 4 [Source:HGNC Symbol;Acc:3493]	1455	91	32	4.50007	1.11427	-2.01385	Down	2.29496e-13	8.73262e-13		ENSAPLT00000001793	NPEPL1	aminopeptidase-like 1 [Source:HGNC Symbol;Acc:16244]	2184	2727	1562	93.0673	40.9284	-1.18517	Down	6.8793e-155
ENSAPLT00000007600			183	6	105	1.87628	41.2838	4.45963	Up	4.94114e-30	1.14882e-28		ENSAPLT00000002779	HINT3	histidine triad nucleotide binding protein 3 [Source:HGNC Symbol;Acc:18468]	2018	1208	3243	34.2564	81.4195	1.249	Up	1.06666e-161	2.45869e-160		ENSAPLT00000002792	KLHDC7A	kelch domain containing 7A [Source:HGNC Symbol;Acc:26791]	1626	34	4	1.50453	0.124636	-3.59352	Down	7.76536e-10	2.47739e-09		ENSAPLT00000001795	SCG2	secretogranin II [Source:HGNC Symbol;Acc:10575]	1884	11	203	0.435188	6.16611	3.82465	Up	6.54552e-37
ENSAPLT00000007610		Dual specificity testis-specific protein kinase 2 [Source:UniProtKB/TrEMBL;Acc:R0K5A2]	954	34	63	2.03952	4.75153	1.22017	Up	4.52744e-05	0.000192589		ENSAPLT00000002786	F2RL1	coagulation factor II (thrombin) receptor-like 1 [Source:HGNC Symbol;Acc:3538]	927	27	2	1.66679	0.109308	-3.9306	Down	1.67239e-07	4.47957e-07		ENSAPLT00000002800	HIP1R	huntingtin interacting protein 1 related [Source:HGNC Symbol;Acc:18415]	3120	1599	573	36.8752	9.30471	-1.98662	Down	2.1228e-204	5.98545e-203		ENSAPLT00000001796	C8orf82	chromosome 8 open reading frame 82 [Source:HGNC Symbol;Acc:33826]	153	113	52	55.0493	19.4495	-1.50099	Down	9.31174e-11
ENSAPLT00000007650	SMTNL2	smoothelin-like 2 [Source:HGNC Symbol;Acc:24764]	3044	254	15	4.77513	0.354558	-3.75145	Down	2.53776e-46	8.8288e-45		ENSAPLT00000002787	ETV4	ets variant 4 [Source:HGNC Symbol;Acc:3493]	1455	118	32	4.64104	1.11427	-2.05835	Down	2.0323e-15	8.1355e-15		ENSAPLT00000002806	PKD2	polycystic kidney disease 2 (autosomal dominant) [Source:HGNC Symbol;Acc:9009]	2328	702	3047	21.6968	66.312	1.61179	Up	6.54642e-192	1.7091e-190		ENSAPLT00000001799		Claudin-3 [Source:UniProtKB/TrEMBL;Acc:R0LEE6]	645	0	2007	0.001	178.067	17.4421	Up	0
ENSAPLT00000007655			618	72	116	6.66715	13.5055	1.0184	Up	1.71425e-06	9.01074e-06		ENSAPLT00000002794	SOX11	SRY (sex determining region Y)-box 11 [Source:HGNC Symbol;Acc:11191]	1044	30	2	1.64444	0.0970582	-4.0826	Down	2.09008e-08	5.9473e-08		ENSAPLT00000002814	PLBD1	phospholipase B domain containing 1 [Source:HGNC Symbol;Acc:26215]	1710	1255	605	52.8067	17.9251	-1.55874	Down	2.04466e-114	3.44804e-113		ENSAPLT00000001802	KCNE4	potassium voltage-gated channel, Isk-related family, member 4 [Source:HGNC Symbol;Acc:6244]	492	26	270	3.93888	31.4047	2.99512	Up	1.21762e-39
ENSAPLT00000007684			8330	2020	32	13.8772	0.276405	-5.64979	Down	0	0		ENSAPLT00000002800	HIP1R	huntingtin interacting protein 1 related [Source:HGNC Symbol;Acc:18415]	3120	1494	573	27.4026	9.30471	-1.55828	Down	1.74577e-120	3.12982e-119		ENSAPLT00000002820			1602	128	867	5.74895	27.4195	2.25383	Up	6.42962e-86	8.79193e-85		ENSAPLT00000001804	SOD3	superoxide dismutase 3, extracellular [Source:HGNC Symbol;Acc:11181]	684	243	1128	26.4798	94.3734	1.83349	Up	6.20318e-91
ENSAPLT00000007687	GDF5	growth differentiation factor 5 [Source:HGNC Symbol;Acc:4220]	1497	32	2	1.22328	0.0961279	-3.66965	Down	1.03168e-06	5.58379e-06		ENSAPLT00000002806	PKD2	polycystic kidney disease 2 (autosomal dominant) [Source:HGNC Symbol;Acc:9009]	2328	1113	3047	27.3595	66.312	1.27723	Up	2.35458e-157	5.27329e-156		ENSAPLT00000002824	PTPRT	protein tyrosine phosphatase, receptor type, T [Source:HGNC Symbol;Acc:9682]	4302	24	75	0.401404	0.883271	1.1378	Up	0.000433886	0.000896515		ENSAPLT00000001807	EVA1B	eva-1 homolog B (C. elegans) [Source:HGNC Symbol;Acc:25558]	159	15	85	7.03168	30.5927	2.12125	Up	1.48189e-09
ENSAPLT00000007707	ADRA1A	adrenoceptor alpha 1A [Source:HGNC Symbol;Acc:277]	1404	27	71	1.10051	3.63858	1.72521	Up	1.88008e-08	1.25125e-07		ENSAPLT00000002820			1602	146	867	5.21539	27.4195	2.39436	Up	2.95424e-107	4.80495e-106		ENSAPLT00000002825	CDK5R1	cyclin-dependent kinase 5, regulatory subunit 1 (p35) [Source:HGNC Symbol;Acc:1775]	552	86	26	11.2099	2.38637	-2.23188	Down	2.54892e-14	1.00686e-13		ENSAPLT00000001812	CHAC1	ChaC, cation transport regulator homolog 1 (E. coli) [Source:HGNC Symbol;Acc:28680]	405	361	104	66.4381	14.6952	-2.17667	Down	4.49336e-51
ENSAPLT00000007762	MEST	mesoderm specific transcript [Source:HGNC Symbol;Acc:7028]	1055	17	55	0.922132	3.75104	2.02424	Up	3.47832e-08	2.23849e-07		ENSAPLT00000002826	CD9	CD9 molecule [Source:HGNC Symbol;Acc:1709]	1083	4199	1376	221.878	64.3714	-1.78527	Down	0	0		ENSAPLT00000002826	CD9	CD9 molecule [Source:HGNC Symbol;Acc:1709]	1083	5806	1376	385.736	64.3714	-2.58312	Down	0	0		ENSAPLT00000001821			231	29	279	9.35731	69.1176	2.88489	Up	1.7933e-39
ENSAPLT00000007829	UCP3	uncoupling protein 3 (mitochondrial, proton carrier) [Source:HGNC Symbol;Acc:12519]	954	53	5	3.17924	0.377105	-3.07564	Down	3.62968e-09	2.619e-08		ENSAPLT00000002827	VWC2	von Willebrand factor C domain containing 2 [Source:HGNC Symbol;Acc:30200]	1120	17	2	0.868615	0.0904721	-3.26317	Down	0.000144635	0.000303797		ENSAPLT00000002832	DAPK2	death-associated protein kinase 2 [Source:HGNC Symbol;Acc:2675]	1107	93	376	6.04472	17.2085	1.50937	Up	5.14216e-23	2.78717e-22		ENSAPLT00000001822		Absent in melanoma 1 protein [Source:UniProtKB/TrEMBL;Acc:R0K0T4]	624	0	392	0.001	35.9499	15.1337	Up	1.15511e-97
ENSAPLT00000007844	PENK	proenkephalin [Source:HGNC Symbol;Acc:8831]	1110	2906	121	149.82	7.84338	-4.25561	Down	0	0		ENSAPLT00000002835	RBPMS	RNA binding protein with multiple splicing [Source:HGNC Symbol;Acc:19097]	507	92	310	10.3843	30.9782	1.57685	Up	2.10738e-23	1.08534e-22		ENSAPLT00000002838	TMTC4	transmembrane and tetratricopeptide repeat containing 4 [Source:HGNC Symbol;Acc:25904]	2280	121	80	3.81849	1.7777	-1.10299	Down	7.37478e-08	2.06166e-07		ENSAPLT00000001825			1692	0	383	0.001	12.9537	13.6611	Up	1.9474e-95
ENSAPLT00000007874	FMOD	fibromodulin [Source:HGNC Symbol;Acc:3774]	1146	26	49	1.29833	3.07647	1.24462	Up	0.000260694	0.000966749		ENSAPLT00000002838	TMTC4	transmembrane and tetratricopeptide repeat containing 4 [Source:HGNC Symbol;Acc:25904]	2280	183	80	4.59317	1.7777	-1.36948	Down	1.34882e-13	5.02016e-13		ENSAPLT00000002843	B4GALNT3	beta-1,4-N-acetyl-galactosaminyl transferase 3 [Source:HGNC Symbol;Acc:24137]	2718	122	12	3.22962	0.223684	-3.85183	Down	1.01288e-33	7.16125e-33		ENSAPLT00000001826	KCNS3	potassium voltage-gated channel, delayed-rectifier, subfamily S, member 3 [Source:HGNC Symbol;Acc:6302]	1485	4	31	0.20077	1.19463	2.57294	Up	5.9663e-05
ENSAPLT00000007903	ABRA	actin-binding Rho activating protein [Source:HGNC Symbol;Acc:30655]	1182	64	2	3.09855	0.121746	-4.66965	Down	2.72498e-14	3.00339e-13		ENSAPLT00000002843	B4GALNT3	beta-1,4-N-acetyl-galactosaminyl transferase 3 [Source:HGNC Symbol;Acc:24137]	2718	234	12	4.92678	0.223684	-4.46111	Down	6.08522e-61	6.18497e-60		ENSAPLT00000002850	TFRC	transferrin receptor (p90, CD71) [Source:HGNC Symbol;Acc:11763]	2442	717	3622	21.1259	75.146	1.83069	Up	3.06006e-271	1.04457e-269		ENSAPLT00000001833	WIBG	within bgcn homolog (Drosophila) [Source:HGNC Symbol;Acc:30258]	144	10	52	5.1761	20.6651	1.99726	Up	6.12794e-06
ENSAPLT00000007920	TSPAN1	tetraspanin 1 [Source:HGNC Symbol;Acc:20657]	657	479	815	41.7221	89.2552	1.09712	Up	1.71709e-41	5.28842e-40		ENSAPLT00000002850	TFRC	transferrin receptor (p90, CD71) [Source:HGNC Symbol;Acc:11763]	2442	1082	3622	25.3558	75.146	1.56738	Up	3.49424e-253	1.15652e-251		ENSAPLT00000002856	EPHA7	EPH receptor A7 [Source:HGNC Symbol;Acc:3390]	2979	14	2	0.338142	0.0340144	-3.31341	Down	0.000178639	0.000384261		ENSAPLT00000001835	HSD17B2	hydroxysteroid (17-beta) dehydrogenase 2 [Source:HGNC Symbol;Acc:5211]	1173	0	21	0.001	1.02451	10.0007	Up	7.2054e-06
ENSAPLT00000007939	MB	myoglobin [Source:HGNC Symbol;Acc:6915]	465	57	2	7.01485	0.30947	-4.50254	Down	1.31748e-12	1.28312e-11		ENSAPLT00000002881			2481	147	3	3.39068	0.0612629	-5.79042	Down	4.4368e-44	3.54719e-43		ENSAPLT00000002866		Myosin-M heavy chain [Source:UniProtKB/TrEMBL;Acc:R0LQW4]	1389	122	86	6.31973	3.13689	-1.01053	Down	4.96768e-07	1.31966e-06		ENSAPLT00000001836	EFEMP1	EGF containing fibulin-like extracellular matrix protein 1 [Source:HGNC Symbol;Acc:3218]	1353	635	6547	34.9817	276.911	2.98475	Up	0
ENSAPLT00000007958			501	238	89	27.1854	12.7818	-1.08874	Down	2.11914e-10	1.69782e-09		ENSAPLT00000002888	ZC3H12C	zinc finger CCCH-type containing 12C [Source:HGNC Symbol;Acc:29362]	2733	180	562	3.76903	10.4184	1.46686	Up	3.57098e-37	2.51012e-36		ENSAPLT00000002871			1024	13	0	0.913449	0.001	-9.83518	Down	8.45678e-06	2.04255e-05		ENSAPLT00000001837	YOD1	YOD1 deubiquitinase [Source:HGNC Symbol;Acc:25035]	720	120	888	12.4226	70.5792	2.50627	Up	2.506e-105
ENSAPLT00000007979	FBN3	fibrillin 3 [Source:HGNC Symbol;Acc:18794]	8088	3993	997	28.2523	8.86942	-1.67146	Down	8.8625e-286	1.21254e-283		ENSAPLT00000002892	WEE1	WEE1 homolog (S. pombe) [Source:HGNC Symbol;Acc:12761]	2328	441	120	10.8406	2.61157	-2.05345	Down	2.87904e-53	2.64079e-52		ENSAPLT00000002872	SMPDL3B	sphingomyelin phosphodiesterase, acid-like 3B [Source:HGNC Symbol;Acc:21416]	1107	90	40	5.84973	1.83069	-1.67598	Down	1.41954e-10	4.70001e-10		ENSAPLT00000001849	OTUD1	OTU domain containing 1 [Source:HGNC Symbol;Acc:27346]	522	484	65	69.1098	7.12589	-3.27775	Down	1.25201e-106
ENSAPLT00000008018			1428	110	214	4.4082	10.7827	1.29046	Up	3.54348e-15	4.12604e-14		ENSAPLT00000002897	SH3TC2	SH3 domain and tetratricopeptide repeats 2 [Source:HGNC Symbol;Acc:29427]	4012	112	374	1.59755	4.72295	1.56383	Up	1.33363e-27	7.59575e-27		ENSAPLT00000002874	VWA3A	von Willebrand factor A domain containing 3A [Source:HGNC Symbol;Acc:27088]	3399	35	2	0.740897	0.0298114	-4.63534	Down	7.63984e-12	2.69671e-11		ENSAPLT00000001855	ZBTB45	zinc finger and BTB domain containing 45 [Source:HGNC Symbol;Acc:23715]	276	5	30	1.35029	6.22026	2.20371	Up	0.000308654
ENSAPLT00000008032	SOSTDC1	sclerostin domain containing 1 [Source:HGNC Symbol;Acc:21748]	642	778	267	69.3491	29.9238	-1.21258	Down	4.46006e-36	1.21808e-34		ENSAPLT00000002902	RASL11B	RAS-like, family 11, member B [Source:HGNC Symbol;Acc:23804]	606	139	39	13.1262	3.26058	-2.00925	Down	2.14308e-17	9.18491e-17		ENSAPLT00000002878			6112	164	575	1.93064	4.76637	1.30381	Up	5.8503e-28	3.64461e-27		ENSAPLT00000001856	SLITRK4	SLIT and NTRK-like family, member 4 [Source:HGNC Symbol;Acc:23502]	2514	74	23	2.19397	0.523551	-2.06714	Down	5.3167e-11
ENSAPLT00000008034	UNC45B	unc-45 homolog B (C. elegans) [Source:HGNC Symbol;Acc:14304]	3360	207	6	3.52555	0.128485	-4.77818	Down	2.67322e-44	8.88721e-43		ENSAPLT00000002904	HERC4	HECT and RLD domain containing E3 ubiquitin protein ligase 4 [Source:HGNC Symbol;Acc:24521]	4350	4817	12174	63.37	141.79	1.16189	Up	0	0		ENSAPLT00000002881			2481	412	3	11.9484	0.0612629	-7.60759	Down	1.43514e-152	3.12715e-151		ENSAPLT00000001864			1770	171	762	7.20091	24.6364	1.77454	Up	2.25144e-59
ENSAPLT00000008040		Tubulin alpha-8 chain [Source:UniProtKB/TrEMBL;Acc:R0LRQ7]	1815	4	24	0.126119	0.951427	2.91531	Up	7.4963e-06	3.59989e-05		ENSAPLT00000002909	EPHA1	EPH receptor A1 [Source:HGNC Symbol;Acc:3385]	3880	1072	41	15.811	0.535371	-4.88425	Down	7.13212e-289	2.66497e-287		ENSAPLT00000002886	NRP2	neuropilin 2 [Source:HGNC Symbol;Acc:8005]	2839	628	2060	15.9161	36.7625	1.20775	Up	2.25576e-85	3.05786e-84		ENSAPLT00000001873	CXCR4	chemokine (C-X-C motif) receptor 4 [Source:HGNC Symbol;Acc:2561]	1059	86	239	6.05295	12.9151	1.09335	Up	2.6778e-10
ENSAPLT00000008066	SRPK3	SRSF protein kinase 3 [Source:HGNC Symbol;Acc:11402]	1668	100	4	3.43084	0.172546	-4.31351	Down	8.29556e-21	1.349e-19		ENSAPLT00000002922	APOBEC2	apolipoprotein B mRNA editing enzyme, catalytic polypeptide-like 2 [Source:HGNC Symbol;Acc:605]	681	1061	1	89.1589	0.0743971	-10.2269	Down	0	0		ENSAPLT00000002888	ZC3H12C	zinc finger CCCH-type containing 12C [Source:HGNC Symbol;Acc:29362]	2733	180	562	4.73886	10.4184	1.13652	Up	2.10702e-22	1.11756e-21		ENSAPLT00000001875	SPPL3	signal peptide peptidase like 3 [Source:HGNC Symbol;Acc:30424]	1646	283	839	12.8151	29.1695	1.18662	Up	9.45594e-37
ENSAPLT00000008089	CRB1	crumbs homolog 1 (Drosophila) [Source:HGNC Symbol;Acc:2343]	4218	53	101	0.719061	1.72288	1.26064	Up	1.13322e-07	6.87321e-07		ENSAPLT00000002925			727	52145	139004	4104.64	9687.14	1.23882	Up	0	0		ENSAPLT00000002892	WEE1	WEE1 homolog (S. pombe) [Source:HGNC Symbol;Acc:12761]	2328	251	120	7.75768	2.61157	-1.57071	Down	1.58291e-24	8.9478e-24		ENSAPLT00000001880			258	75	201	21.6674	44.5834	1.04098	Up	2.64758e-08
ENSAPLT00000008102	EDARADD	EDAR-associated death domain [Source:HGNC Symbol;Acc:14341]	1062	175	66	9.42996	4.47157	-1.07647	Down	6.99968e-08	4.35118e-07		ENSAPLT00000002929	TSPO2	translocator protein 2 [Source:HGNC Symbol;Acc:21256]	516	28	3	3.10531	0.29456	-3.3981	Down	4.88758e-07	1.26548e-06		ENSAPLT00000002897	SH3TC2	SH3 domain and tetratricopeptide repeats 2 [Source:HGNC Symbol;Acc:29427]	4012	68	374	1.21952	4.72295	1.95338	Up	5.21836e-32	3.55575e-31		ENSAPLT00000001882	MTERFD3	MTERF domain containing 3 [Source:HGNC Symbol;Acc:30779]	1161	136	63	8.73115	3.10531	-1.49144	Down	1.50239e-12
ENSAPLT00000008121	CHRNA1	cholinergic receptor, nicotinic, alpha 1 (muscle) [Source:HGNC Symbol;Acc:1955]	1380	203	4	8.41809	0.208556	-5.33499	Down	8.52446e-46	2.93691e-44		ENSAPLT00000002930	GRHL2	grainyhead-like 2 (Drosophila) [Source:HGNC Symbol;Acc:2799]	1863	493	0	15.1436	0.001	-13.8864	Down	1.34885e-162	3.12946e-161		ENSAPLT00000002902	RASL11B	RAS-like, family 11, member B [Source:HGNC Symbol;Acc:23804]	606	134	39	15.9101	3.26058	-2.28674	Down	4.1573e-22	2.18448e-21		ENSAPLT00000001888	FAM47E-STBD1	FAM47E-STBD1 readthrough [Source:HGNC Symbol;Acc:44667]	327	1868	728	425.788	127.403	-1.74074	Down	5.53616e-190
ENSAPLT00000008124			867	643	1071	42.4413	88.8815	1.06642	Up	1.33787e-51	5.04947e-50		ENSAPLT00000002933	PMEPA1	prostate transmembrane protein, androgen induced 1 [Source:HGNC Symbol;Acc:14107]	759	144	398	10.8572	26.5671	1.29099	Up	2.32154e-22	1.16479e-21		ENSAPLT00000002904	HERC4	HECT and RLD domain containing E3 ubiquitin protein ligase 4 [Source:HGNC Symbol;Acc:24521]	4350	3103	12174	51.3255	141.79	1.46601	Up	0	0		ENSAPLT00000001890	ANKRD22	ankyrin repeat domain 22 [Source:HGNC Symbol;Acc:28321]	776	0	186	0.001	13.7166	13.7436	Up	1.07739e-46
ENSAPLT00000008151			333	4210	1127	723.493	243.512	-1.57098	Down	6.80012e-276	9.1282e-274		ENSAPLT00000002941	RHBDF2	rhomboid 5 homolog 2 (Drosophila) [Source:HGNC Symbol;Acc:20788]	2292	297	796	7.41546	17.5955	1.2466	Up	6.31244e-41	4.80077e-40		ENSAPLT00000002909	EPHA1	EPH receptor A1 [Source:HGNC Symbol;Acc:3385]	3880	1178	41	21.8451	0.535371	-5.35063	Down	0	0		ENSAPLT00000001897	41153	septin 12 [Source:HGNC Symbol;Acc:26348]	1053	34	294	2.40666	15.9777	2.73096	Up	2.58918e-39
ENSAPLT00000008198			1677	249	802	8.49694	34.4098	2.0178	Up	4.87162e-99	3.13657e-97		ENSAPLT00000002944	AKR1D1	aldo-keto reductase family 1, member D1 [Source:HGNC Symbol;Acc:388]	1104	3173	1531	164.474	70.2601	-1.22708	Down	1.4047e-176	3.43294e-175		ENSAPLT00000002918	HPGD	hydroxyprostaglandin dehydrogenase 15-(NAD) [Source:HGNC Symbol;Acc:5154]	933	76	239	5.86102	12.9783	1.14688	Up	1.77383e-10	5.8415e-10		ENSAPLT00000001899	GDF10	growth differentiation factor 10 [Source:HGNC Symbol;Acc:4215]	1119	7	378	0.466265	19.3312	5.37364	Up	2.40798e-82
ENSAPLT00000008264	ASIP	agouti signaling protein [Source:HGNC Symbol;Acc:745]	463	55	6	6.79795	0.932419	-2.86605	Down	6.24932e-09	4.39988e-08		ENSAPLT00000002946	ARVCF	armadillo repeat gene deleted in velocardiofacial syndrome [Source:HGNC Symbol;Acc:728]	3289	706	363	12.2839	5.59172	-1.13541	Down	3.69412e-36	2.53151e-35		ENSAPLT00000002930	GRHL2	grainyhead-like 2 (Drosophila) [Source:HGNC Symbol;Acc:2799]	1863	228	0	8.80568	0.001	-13.1042	Down	2.51544e-88	3.51464e-87		ENSAPLT00000001901	ACKR4	atypical chemokine receptor 4 [Source:HGNC Symbol;Acc:1611]	1074	113	558	7.84222	29.7322	1.92269	Up	9.97478e-49
ENSAPLT00000008275		Sodium/glucose cotransporter 1 [Source:UniProtKB/TrEMBL;Acc:R0L4F1]	2887	98	37	1.94257	0.922138	-1.07491	Down	5.93348e-05	0.000247298		ENSAPLT00000002949	VWF	von Willebrand factor [Source:HGNC Symbol;Acc:12726]	8451	10372	23462	70.2346	140.657	1.00192	Up	0	0		ENSAPLT00000002953			1389	2815	1	145.82	0.0364754	-11.965	Down	0	0		ENSAPLT00000001902		Tripartite motif-containing protein 32 [Source:UniProtKB/TrEMBL;Acc:R0K4D0]	261	0	36	0.001	7.8933	12.9464	Up	1.40045e-09
ENSAPLT00000008288	MCF2L2	MCF.2 cell line derived transforming sequence-like 2 [Source:HGNC Symbol;Acc:30319]	2658	113	31	2.43288	0.839166	-1.53563	Down	1.34111e-08	9.1217e-08		ENSAPLT00000002951	ABHD8	abhydrolase domain containing 8 [Source:HGNC Symbol;Acc:23759]	1017	16	2	0.900317	0.099635	-3.17571	Down	0.000278626	0.000568666		ENSAPLT00000002970	ACTA2	actin, alpha 2, smooth muscle, aorta [Source:HGNC Symbol;Acc:130]	1408	16710	5753	853.915	207.012	-2.04438	Down	0	0		ENSAPLT00000001903	COL28A1	collagen, type XXVIII, alpha 1 [Source:HGNC Symbol;Acc:22442]	3462	21	441	0.452123	7.28967	4.01107	Up	2.68632e-81
ENSAPLT00000008411	PRUNE2	prune homolog 2 (Drosophila) [Source:HGNC Symbol;Acc:25209]	8043	217	469	1.54397	4.19562	1.44224	Up	5.8368e-37	1.62211e-35		ENSAPLT00000002953			1389	1550	1	63.8596	0.0364754	-10.7738	Down	0	0		ENSAPLT00000002971	KCNA6	potassium voltage-gated channel, shaker-related subfamily, member 6 [Source:HGNC Symbol;Acc:6225]	1413	21	6	1.06935	0.215135	-2.31341	Down	0.000134167	0.000291581		ENSAPLT00000001908	ERBB4	v-erb-b2 avian erythroblastic leukemia viral oncogene homolog 4 [Source:HGNC Symbol;Acc:3432]	3789	118	21	2.32125	0.317169	-2.87158	Down	5.50308e-24
ENSAPLT00000008437	LRRC31	leucine rich repeat containing 31 [Source:HGNC Symbol;Acc:26261]	1653	15	50	0.519296	2.1764	2.06731	Up	9.874e-08	6.04549e-07		ENSAPLT00000002956	ITGB1BP2	integrin beta 1 binding protein (melusin) 2 [Source:HGNC Symbol;Acc:6154]	1138	39	0	1.96119	0.001	-10.9375	Down	1.47832e-13	5.49208e-13		ENSAPLT00000002972	SEC61G	Sec61 gamma subunit [Source:HGNC Symbol;Acc:18277]	207	420	235	145.989	57.5176	-1.34379	Down	7.76528e-32	5.26828e-31		ENSAPLT00000001910	COL28A1	collagen, type XXVIII, alpha 1 [Source:HGNC Symbol;Acc:22442]	3381	0	19	0.001	0.321592	8.32909	Up	2.2517e-05
ENSAPLT00000008448	MATN4	matrilin 4 [Source:HGNC Symbol;Acc:6910]	2394	105	196	2.50993	5.89078	1.23081	Up	4.00442e-13	4.07574e-12		ENSAPLT00000002961	KCNA5	potassium voltage-gated channel, shaker-related subfamily, member 5 [Source:HGNC Symbol;Acc:6224]	1443	15	0	0.594869	0.001	-9.21643	Down	1.11822e-05	2.58803e-05		ENSAPLT00000002983	SYBU	syntabulin (syntaxin-interacting) [Source:HGNC Symbol;Acc:26011]	1776	281	1034	11.3843	29.4972	1.37354	Up	7.2717e-53	6.92211e-52		ENSAPLT00000001912			129	7	55	4.04458	24.3989	2.59275	Up	5.32282e-08
ENSAPLT00000008463	ADAMTS18	ADAM metallopeptidase with thrombospondin type 1 motif, 18 [Source:HGNC Symbol;Acc:17110]	3699	233	74	3.60469	1.43942	-1.32438	Down	2.28952e-13	2.36412e-12		ENSAPLT00000002970	ACTA2	actin, alpha 2, smooth muscle, aorta [Source:HGNC Symbol;Acc:130]	1408	16415	5753	667.167	207.012	-1.68834	Down	0	0		ENSAPLT00000002984	HDC	histidine decarboxylase [Source:HGNC Symbol;Acc:4855]	2130	77	40	2.60107	0.951444	-1.45091	Down	9.83504e-08	2.72673e-07		ENSAPLT00000001913		Uncharacterized protein [Source:UniProtKB/TrEMBL;Acc:R0KQN1]	186	107	3	42.8781	0.923006	-5.53776	Down	6.26558e-35
ENSAPLT00000008470			1920	688	1170	20.5061	43.8456	1.09638	Up	9.8807e-59	4.11089e-57		ENSAPLT00000002972	SEC61G	Sec61 gamma subunit [Source:HGNC Symbol;Acc:18277]	207	619	235	171.126	57.5176	-1.57299	Down	1.14578e-51	1.03164e-50		ENSAPLT00000002989	ORC5	origin recognition complex, subunit 5 [Source:HGNC Symbol;Acc:8491]	2118	144	76	4.8919	1.81799	-1.42805	Down	5.84176e-13	2.1828e-12		ENSAPLT00000001919	FHDC1	FH2 domain containing 1 [Source:HGNC Symbol;Acc:29363]	3201	50	1372	1.16426	24.5282	4.39696	Up	1.97428e-265
ENSAPLT00000008483	GLDN	gliomedin [Source:HGNC Symbol;Acc:29514]	1389	254	52	10.4647	2.69366	-1.9579	Down	4.6505e-24	8.81118e-23		ENSAPLT00000002973	TMOD1	tropomodulin 1 [Source:HGNC Symbol;Acc:11871]	1065	211	22	11.3378	1.04659	-3.43738	Down	2.07842e-45	1.70784e-44		ENSAPLT00000002994	FRAS1	Fraser syndrome 1 [Source:HGNC Symbol;Acc:19185]	11868	641	142	3.88617	0.606197	-2.68049	Down	5.26508e-120	9.2668e-119		ENSAPLT00000001921	TNFAIP8	tumor necrosis factor, alpha-induced protein 8 [Source:HGNC Symbol;Acc:17260]	567	70	305	9.20195	30.7832	1.74213	Up	3.9116e-24
ENSAPLT00000008499	SRMS	src-related kinase lacking C-terminal regulatory tyrosine and N-terminal myristylation sites [Source:HGNC Symbol;Acc:11298]	1455	272	574	10.698	28.3851	1.40779	Up	2.71586e-43	8.72324e-42		ENSAPLT00000002975			2142	32	8	0.854923	0.189223	-2.17571	Down	2.19908e-05	4.96814e-05		ENSAPLT00000002998	SYNDIG1	synapse differentiation inducing 1 [Source:HGNC Symbol;Acc:15885]	774	66	1	6.13542	0.0654579	-6.55045	Down	1.54496e-24	8.74032e-24		ENSAPLT00000001922	TIRAP	toll-interleukin 1 receptor (TIR) domain containing adaptor protein [Source:HGNC Symbol;Acc:17192]	693	7	38	0.752887	3.13796	2.05932	Up	8.94302e-05
ENSAPLT00000008529		Uncharacterized protein [Source:UniProtKB/TrEMBL;Acc:R0LG38]	1053	7520	12522	408.682	855.631	1.06601	Up	0	0		ENSAPLT00000002980	SEPHS2	selenophosphate synthetase 2 [Source:HGNC Symbol;Acc:19686]	513	2054	1099	229.129	108.538	-1.07795	Down	1.01725e-93	1.45165e-92		ENSAPLT00000003008	ZBTB16	zinc finger and BTB domain containing 16 [Source:HGNC Symbol;Acc:12930]	2237	201	2656	6.46504	60.1541	3.21793	Up	0	0		ENSAPLT00000001925	FUT7	fucosyltransferase 7 (alpha (1,3) fucosyltransferase) [Source:HGNC Symbol;Acc:4018]	1044	12	56	0.856733	3.06962	1.84114	Up	8.46728e-06
ENSAPLT00000008531	PLK3	polo-like kinase 3 [Source:HGNC Symbol;Acc:2154]	1914	561	1011	16.7733	38.0058	1.18006	Up	3.20264e-57	1.30201e-55		ENSAPLT00000002983	SYBU	syntabulin (syntaxin-interacting) [Source:HGNC Symbol;Acc:26011]	1776	385	1034	12.4055	29.4972	1.2496	Up	7.62478e-53	6.95339e-52		ENSAPLT00000003015	LMCD1	LIM and cysteine-rich domains 1 [Source:HGNC Symbol;Acc:6633]	1092	613	1983	40.3905	92.0032	1.18767	Up	3.62216e-80	4.66349e-79		ENSAPLT00000001927	SUPT6H	suppressor of Ty 6 homolog (S. cerevisiae) [Source:HGNC Symbol;Acc:11470]	5193	1076	3816	15.444	42.052	1.44513	Up	8.32496e-217
ENSAPLT00000008566			351	2372	5431	386.727	1113.3	1.52546	Up	0	0		ENSAPLT00000002984	HDC	histidine decarboxylase [Source:HGNC Symbol;Acc:4855]	2130	80	40	2.14935	0.951444	-1.17571	Down	1.46326e-05	3.35002e-05		ENSAPLT00000003016	F10	coagulation factor X [Source:HGNC Symbol;Acc:3528]	1455	315	198	15.5772	6.89454	-1.17591	Down	5.8831e-20	2.86494e-19		ENSAPLT00000001928	KCNJ2	potassium inwardly-rectifying channel, subfamily J, member 2 [Source:HGNC Symbol;Acc:6263]	1284	509	83	29.5473	3.69921	-2.99773	Down	1.13269e-102
ENSAPLT00000008618	UGT8	UDP glycosyltransferase 8 [Source:HGNC Symbol;Acc:12555]	1628	438	133	15.3963	5.87812	-1.38916	Down	1.6631e-25	3.27306e-24		ENSAPLT00000002987	RNF213	ring finger protein 213 [Source:HGNC Symbol;Acc:14539]	12630	697	1707	3.1581	6.84752	1.11652	Up	2.5494e-72	2.90988e-71		ENSAPLT00000003019	GPR162	G protein-coupled receptor 162 [Source:HGNC Symbol;Acc:16693]	1002	281	113	20.1781	5.71365	-1.8203	Down	2.36654e-33	1.65658e-32		ENSAPLT00000001930	NKPD1	NTPase, KAP family P-loop domain containing 1 [Source:HGNC Symbol;Acc:24739]	498	19	81	2.84373	9.30791	1.71067	Up	3.10286e-07
ENSAPLT00000008656			11022	331	2	1.71856	0.013056	-7.04034	Down	9.23014e-81	4.97484e-79		ENSAPLT00000002989	ORC5	origin recognition complex, subunit 5 [Source:HGNC Symbol;Acc:8491]	2118	238	76	6.43054	1.81799	-1.8226	Down	2.30606e-25	1.23748e-24		ENSAPLT00000003040	SLC26A8	solute carrier family 26, member 8 [Source:HGNC Symbol;Acc:14468]	2277	23	89	0.726785	1.98029	1.44611	Up	3.86904e-06	9.63195e-06		ENSAPLT00000001933		C-C chemokine receptor type 5 [Source:UniProtKB/TrEMBL;Acc:R0K0J0]	1071	20	73	1.39189	3.90059	1.48664	Up	1.13954e-05
ENSAPLT00000008657	CDCA7	cell division cycle associated 7 [Source:HGNC Symbol;Acc:14628]	1448	319	110	12.6072	5.46594	-1.2057	Down	1.42784e-15	1.71017e-14		ENSAPLT00000002993	BBOX1	butyrobetaine (gamma), 2-oxoglutarate dioxygenase (gamma-butyrobetaine hydroxylase) 1 [Source:HGNC Symbol;Acc:964]	1248	25	108	1.14636	4.38442	1.93532	Up	1.4206e-11	4.79465e-11		ENSAPLT00000003041	DBF4B	DBF4 homolog B (S. cerevisiae) [Source:HGNC Symbol;Acc:17883]	779	37	19	3.41747	1.23572	-1.46758	Down	0.000197236	0.000422717		ENSAPLT00000001935	KCNJ16	potassium inwardly-rectifying channel, subfamily J, member 16 [Source:HGNC Symbol;Acc:6262]	1281	0	34	0.001	1.51889	10.5688	Up	4.37644e-09
ENSAPLT00000008671	RAPSN	receptor-associated protein of the synapse [Source:HGNC Symbol;Acc:9863]	1450	30	0	1.18399	0.001	-10.2094	Down	2.64514e-08	1.72492e-07		ENSAPLT00000002994	FRAS1	Fraser syndrome 1 [Source:HGNC Symbol;Acc:19185]	11868	954	142	4.6001	0.606197	-2.92381	Down	7.60952e-171	1.82205e-169		ENSAPLT00000003044	SSX2IP	synovial sarcoma, X breakpoint 2 interacting protein [Source:HGNC Symbol;Acc:16509]	1819	16	1	0.63289	0.0278529	-4.50606	Down	6.54792e-06	1.60043e-05		ENSAPLT00000001939	GJC1	gap junction protein, gamma 1, 45kDa [Source:HGNC Symbol;Acc:4280]	1182	88	301	5.54919	14.5729	1.39294	Up	1.07597e-17
ENSAPLT00000008673	LHX9	LIM homeobox 9 [Source:HGNC Symbol;Acc:14222]	1573	4	42	0.145522	1.92115	3.72267	Up	2.30778e-11	2.0245e-10		ENSAPLT00000002998	SYNDIG1	synapse differentiation inducing 1 [Source:HGNC Symbol;Acc:15885]	774	48	1	3.54892	0.0654579	-5.76067	Down	4.43038e-15	1.74985e-14		ENSAPLT00000003083	NHSL1	NHS-like 1 [Source:HGNC Symbol;Acc:21021]	4566	815	529	12.8429	5.86979	-1.12959	Down	5.15464e-46	4.47201e-45		ENSAPLT00000001940			1173	0	324	0.001	15.8068	13.9483	Up	7.7195e-81
ENSAPLT00000008724	PNLIPRP3	pancreatic lipase-related protein 3 [Source:HGNC Symbol;Acc:23492]	1416	103	296	4.16265	15.0408	1.8533	Up	9.94256e-34	2.54906e-32		ENSAPLT00000003008	ZBTB16	zinc finger and BTB domain containing 16 [Source:HGNC Symbol;Acc:12930]	2237	808	2656	20.6701	60.1541	1.54112	Up	1.01384e-181	2.55239e-180		ENSAPLT00000003089	DUSP26	dual specificity phosphatase 26 (putative) [Source:HGNC Symbol;Acc:28161]	686	41	2	4.30032	0.14771	-4.86361	Down	5.08922e-14	1.98637e-13		ENSAPLT00000001943	SPTSSB	serine palmitoyltransferase, small subunit B [Source:HGNC Symbol;Acc:24045]	234	0	14	0.001	3.4238	11.7414	Up	0.000388724
ENSAPLT00000008757	ANKRD29	ankyrin repeat domain 29 [Source:HGNC Symbol;Acc:27110]	906	27	4	1.70542	0.317668	-2.42454	Down	0.00025378	0.000944555		ENSAPLT00000003015	LMCD1	LIM and cysteine-rich domains 1 [Source:HGNC Symbol;Acc:6633]	1092	713	1983	37.3649	92.0032	1.3	Up	6.97526e-106	1.11659e-104		ENSAPLT00000003090	EAF2	ELL associated factor 2 [Source:HGNC Symbol;Acc:23115]	1496	1174	178	56.4648	6.02825	-3.22754	Down	2.55364e-265	8.55136e-264		ENSAPLT00000001945			966	126	45	9.72206	2.66583	-1.86668	Down	1.19027e-15
ENSAPLT00000008758			1740	213	541	7.0053	22.3712	1.67512	Up	1.85452e-52	7.13187e-51		ENSAPLT00000003016	F10	coagulation factor X [Source:HGNC Symbol;Acc:3528]	1455	474	198	18.6428	6.89454	-1.4351	Down	4.48664e-35	3.02497e-34		ENSAPLT00000003097	TNN	tenascin N [Source:HGNC Symbol;Acc:22942]	4647	21	90	0.325153	0.981234	1.59348	Up	6.22608e-07	1.63882e-06		ENSAPLT00000001952		Exostosin-2 [Source:UniProtKB/TrEMBL;Acc:R0J6A9]	561	115	321	15.2792	32.7445	1.09969	Up	1.82624e-13
ENSAPLT00000008797	TNNC1	troponin C type 1 (slow) [Source:HGNC Symbol;Acc:11943]	1060	11514	57	621.608	3.8691	-7.32786	Down	0	0		ENSAPLT00000003019	GPR162	G protein-coupled receptor 162 [Source:HGNC Symbol;Acc:16693]	1002	266	113	15.1918	5.71365	-1.41081	Down	6.67e-20	3.11026e-19		ENSAPLT00000003106	CDH1	cadherin 1, type 1, E-cadherin (epithelial) [Source:HGNC Symbol;Acc:1748]	1869	1265	4	48.6993	0.108431	-8.81098	Down	0	0		ENSAPLT00000001962	PVRL1	poliovirus receptor-related 1 (herpesvirus entry mediator C) [Source:HGNC Symbol;Acc:9706]	1566	48	312	2.28462	11.4014	2.31919	Up	6.49842e-35
ENSAPLT00000008831	ATXN1	ataxin 1 [Source:HGNC Symbol;Acc:10548]	2100	124	41	3.37908	1.40477	-1.2663	Down	2.58728e-07	1.49349e-06		ENSAPLT00000003040	SLC26A8	solute carrier family 26, member 8 [Source:HGNC Symbol;Acc:14468]	2277	11	89	0.276456	1.98029	2.84059	Up	1.47554e-14	5.69017e-14		ENSAPLT00000003110			612	13	1	1.52839	0.082785	-4.2065	Down	7.79316e-05	0.000173677		ENSAPLT00000001963	NFU1	NFU1 iron-sulfur cluster scaffold homolog (S. cerevisiae) [Source:HGNC Symbol;Acc:16287]	2412	2889	1797	89.2761	42.6351	-1.06623	Down	2.30076e-138
ENSAPLT00000008847		Ras-like protein family member 11A-like [Source:UniProtKB/TrEMBL;Acc:R0KF75]	950	246	81	14.8186	6.13483	-1.27232	Down	2.77224e-13	2.8399e-12		ENSAPLT00000003048	CPA6	carboxypeptidase A6 [Source:HGNC Symbol;Acc:17245]	1295	15	0	0.662854	0.001	-9.37255	Down	1.11822e-05	2.5931e-05		ENSAPLT00000003112	LHCGR	luteinizing hormone/choriogonadotropin receptor [Source:HGNC Symbol;Acc:6585]	2040	6	35	0.211623	0.869242	2.03826	Up	0.00030964	0.000649792		ENSAPLT00000001966	NTS	neurotensin [Source:HGNC Symbol;Acc:8038]	1709	22	999	0.959501	33.4518	5.12366	Up	9.49888e-211
ENSAPLT00000008915	HAP1	huntingtin-associated protein 1 [Source:HGNC Symbol;Acc:4812]	1467	3	28	0.117027	1.37331	3.55274	Up	1.03467e-07	6.32402e-07		ENSAPLT00000003055	SSUH2	ssu-2 homolog (C. elegans) [Source:HGNC Symbol;Acc:24809]	1053	19	2	1.03258	0.0962287	-3.42364	Down	3.8437e-05	8.51165e-05		ENSAPLT00000003113	APMAP	adipocyte plasma membrane associated protein [Source:HGNC Symbol;Acc:13238]	1849	3407	13672	132.579	374.626	1.49859	Up	0	0		ENSAPLT00000001967	NUDT8	nudix (nucleoside diphosphate linked moiety X)-type motif 8 [Source:HGNC Symbol;Acc:8055]	201	82	232	30.4076	66.0524	1.11918	Up	2.29616e-10
ENSAPLT00000008929	DBI	diazepam binding inhibitor (GABA receptor modulator, acyl-CoA binding protein) [Source:HGNC Symbol;Acc:2690]	138	5231	1795	2169.21	935.894	-1.21275	Down	2.0947e-232	2.36551e-230		ENSAPLT00000003058	USP46	ubiquitin specific peptidase 46 [Source:HGNC Symbol;Acc:20075]	1107	95	35	4.91103	1.60186	-1.61628	Down	1.69225e-09	5.17292e-09		ENSAPLT00000003114		Annexin A8 [Source:UniProtKB/TrEMBL;Acc:R0JPX9]	1174	268	37	16.4251	1.59675	-3.36269	Down	2.35906e-64	2.57814e-63		ENSAPLT00000001968	GSG1	germ cell associated 1 [Source:HGNC Symbol;Acc:19716]	1059	4	75	0.281533	4.05286	3.84757	Up	1.89158e-14
ENSAPLT00000008946	CEP135	centrosomal protein 135kDa [Source:HGNC Symbol;Acc:29086]	3444	215	56	3.5725	1.16995	-1.61049	Down	4.0786e-16	5.03334e-15		ENSAPLT00000003075	CENPM	centromere protein M [Source:HGNC Symbol;Acc:18352]	393	219	78	31.8895	10.0555	-1.66509	Down	7.59218e-21	3.6444e-20		ENSAPLT00000003116	FAM132A	family with sequence similarity 132, member A [Source:HGNC Symbol;Acc:32308]	972	87	4	6.44012	0.208495	-4.949	Down	1.13967e-28	7.23739e-28		ENSAPLT00000001971	CSRNP1	cysteine-serine-rich nuclear protein 1 [Source:HGNC Symbol;Acc:14300]	1734	128	657	5.50206	21.6827	1.9785	Up	3.40638e-59
ENSAPLT00000008949	GEN1	GEN1 Holliday junction 5' flap endonuclease [Source:HGNC Symbol;Acc:26881]	2037	172	67	4.83208	2.3666	-1.02983	Down	2.5297e-07	1.46441e-06		ENSAPLT00000003083	NHSL1	NHS-like 1 [Source:HGNC Symbol;Acc:21021]	4566	984	529	12.3326	5.86979	-1.0711	Down	2.20088e-45	1.80638e-44		ENSAPLT00000003118	RBM38	RNA binding motif protein 38 [Source:HGNC Symbol;Acc:15818]	588	120	78	14.684	6.72079	-1.12754	Down	4.8546e-08	1.37513e-07		ENSAPLT00000001973	C3AR1	complement component 3a receptor 1 [Source:HGNC Symbol;Acc:1319]	1404	42	175	2.2297	7.13292	1.67764	Up	8.54458e-14
ENSAPLT00000008951	DNASE1L2	deoxyribonuclease I-like 2 [Source:HGNC Symbol;Acc:2958]	837	103	222	7.0422	19.084	1.43826	Up	2.88196e-18	4.10074e-17		ENSAPLT00000003089	DUSP26	dual specificity phosphatase 26 (putative) [Source:HGNC Symbol;Acc:28161]	686	41	2	3.42024	0.14771	-4.53326	Down	9.0405e-12	3.07758e-11		ENSAPLT00000003119	CTHRC1	collagen triple helix repeat containing 1 [Source:HGNC Symbol;Acc:18831]	862	176	45	14.6908	2.64489	-2.47364	Down	2.84776e-31	1.90726e-30		ENSAPLT00000001974	UQCRC1	ubiquinol-cytochrome c reductase core protein I [Source:HGNC Symbol;Acc:12585]	1383	13576	7934	731.669	328.297	-1.15619	Down	0
ENSAPLT00000008970	ADRB3	adrenoceptor beta 3 [Source:HGNC Symbol;Acc:288]	1071	160	22	8.54923	1.478	-2.53215	Down	6.86616e-21	1.1204e-19		ENSAPLT00000003090	EAF2	ELL associated factor 2 [Source:HGNC Symbol;Acc:23115]	1496	832	178	31.8264	6.02825	-2.40041	Down	5.79668e-120	1.03661e-118		ENSAPLT00000003120	C5orf63	chromosome 5 open reading frame 63 [Source:HGNC Symbol;Acc:40051]	270	88	26	23.4509	4.87879	-2.26505	Down	7.24356e-15	2.93616e-14		ENSAPLT00000001975	CAV1	caveolin 1, caveolae protein, 22kDa [Source:HGNC Symbol;Acc:1527]	351	569	2706	120.829	441.181	1.86841	Up	4.96362e-221
ENSAPLT00000008981	ALDH1A2	aldehyde dehydrogenase 1 family, member A2 [Source:HGNC Symbol;Acc:15472]	3790	980	2517	14.7973	47.7843	1.6912	Up	1.77586e-240	2.07121e-238		ENSAPLT00000003098	MBTD1	mbt domain containing 1 [Source:HGNC Symbol;Acc:19866]	3046	1424	611	26.7532	10.1628	-1.39641	Down	8.79178e-98	1.29901e-96		ENSAPLT00000003133	OBSCN	obscurin, cytoskeletal calmodulin and titin-interacting RhoGEF [Source:HGNC Symbol;Acc:15719]	26685	25	10	0.0674084	0.0189861	-1.82798	Down	0.000343668	0.000717782		ENSAPLT00000001978	BAG5	BCL2-associated athanogene 5 [Source:HGNC Symbol;Acc:941]	1353	76	240	4.18678	10.151	1.27771	Up	8.26006e-13
ENSAPLT00000008988			468	49	81	5.99165	12.4532	1.05549	Up	3.85218e-05	0.000166049		ENSAPLT00000003106	CDH1	cadherin 1, type 1, E-cadherin (epithelial) [Source:HGNC Symbol;Acc:1748]	1869	1366	4	41.8252	0.108431	-8.59145	Down	0	0		ENSAPLT00000003140	MYO1H	myosin IH [Source:HGNC Symbol;Acc:13879]	3084	16	187	0.37329	3.07206	3.04084	Up	1.15523e-26	6.98092e-26		ENSAPLT00000001981		Feather keratin 4 [Source:UniProtKB/TrEMBL;Acc:R0KVV0]	348	0	10881	0.001	1789.31	20.771	Up	0
ENSAPLT00000008992		Transmembrane protein 182 [Source:UniProtKB/TrEMBL;Acc:R0LNE8]	756	99	0	7.49393	0.001	-12.8715	Down	7.6957e-26	1.5315e-24		ENSAPLT00000003110			612	13	1	1.21559	0.082785	-3.87615	Down	0.000427264	0.000857487		ENSAPLT00000003143	TAGLN3	transgelin 3 [Source:HGNC Symbol;Acc:29868]	1226	29	9	1.70196	0.371925	-2.19411	Down	1.33045e-05	3.15504e-05		ENSAPLT00000001982	GPR85	G protein-coupled receptor 85 [Source:HGNC Symbol;Acc:4536]	1113	471	45	31.5421	2.31374	-3.76898	Down	2.61034e-117
ENSAPLT00000009019	HOXD9	homeobox D9 [Source:HGNC Symbol;Acc:5140]	363	36	77	5.67535	15.2625	1.42721	Up	3.48904e-07	1.989e-06		ENSAPLT00000003113	APMAP	adipocyte plasma membrane associated protein [Source:HGNC Symbol;Acc:13238]	1849	4359	13672	134.911	374.626	1.47345	Up	0	0		ENSAPLT00000003145	MTR	Oxytocin receptor [Source:UniProtKB/TrEMBL;Acc:R0LM99]	1128	47	180	2.99799	8.08474	1.43121	Up	5.58886e-11	1.88632e-10		ENSAPLT00000001987	DRAM2	DNA-damage regulated autophagy modulator 2 [Source:HGNC Symbol;Acc:28769]	1333	255	155	14.2585	6.65423	-1.09948	Down	2.4073e-14
ENSAPLT00000009057	EEF1A2	eukaryotic translation elongation factor 1 alpha 2 [Source:HGNC Symbol;Acc:3192]	1535	3417	136	127.389	6.37487	-4.3207	Down	0	0		ENSAPLT00000003114		Annexin A8 [Source:UniProtKB/TrEMBL;Acc:R0JPX9]	1174	287	37	13.9898	1.59675	-3.13116	Down	3.12094e-56	2.98011e-55		ENSAPLT00000003170	IQGAP2	IQ motif containing GTPase activating protein 2 [Source:HGNC Symbol;Acc:6111]	4854	1456	995	21.5825	10.3855	-1.0553	Down	1.99063e-72	2.39046e-71		ENSAPLT00000001991	ANAPC2	anaphase promoting complex subunit 2 [Source:HGNC Symbol;Acc:19989]	2352	715	1891	22.6586	46.0098	1.02188	Up	7.15864e-64
ENSAPLT00000009074	PHF19	PHD finger protein 19 [Source:HGNC Symbol;Acc:24566]	1500	159	52	6.066	2.49433	-1.2821	Down	3.69098e-09	2.66053e-08		ENSAPLT00000003115	ASAP3	ArfGAP with SH3 domain, ankyrin repeat and PH domain 3 [Source:HGNC Symbol;Acc:14987]	1755	74	168	2.41296	4.84993	1.00716	Up	2.31848e-07	6.14525e-07		ENSAPLT00000003172	CDS1	CDP-diacylglycerol synthase (phosphatidate cytidylyltransferase) 1 [Source:HGNC Symbol;Acc:1800]	1269	434	50	24.6076	1.99623	-3.62375	Down	2.86768e-110	4.71195e-109		ENSAPLT00000001994		Feather keratin 1 [Source:UniProtKB/TrEMBL;Acc:R0KJF1]	297	0	13866	0.001	2671.72	21.3493	Up	0
ENSAPLT00000009086	MSANTD1	Myb/SANT-like DNA-binding domain containing 1 [Source:HGNC Symbol;Acc:33741]	1241	499	7	23.0105	0.405852	-5.82519	Down	9.4234e-115	6.87618e-113		ENSAPLT00000003116	FAM132A	family with sequence similarity 132, member A [Source:HGNC Symbol;Acc:32308]	972	70	4	4.12124	0.208495	-4.30499	Down	9.95034e-19	4.45553e-18		ENSAPLT00000003181	PPRC1	peroxisome proliferator-activated receptor gamma, coactivator-related 1 [Source:HGNC Symbol;Acc:30025]	732	127	89	12.4834	6.16002	-1.01901	Down	2.40152e-07	6.51967e-07		ENSAPLT00000001996	PLVAP	plasmalemma vesicle associated protein [Source:HGNC Symbol;Acc:13635]	342	58	183	12.6406	30.6211	1.27647	Up	4.43568e-10
ENSAPLT00000009094		Pantetheinase [Source:UniProtKB/TrEMBL;Acc:R0M7F2]	1722	17	46	0.564953	1.92205	1.76645	Up	4.3681e-06	2.17169e-05		ENSAPLT00000003119	CTHRC1	collagen triple helix repeat containing 1 [Source:HGNC Symbol;Acc:18831]	862	259	45	17.1945	2.64489	-2.70066	Down	7.2262e-44	5.76432e-43		ENSAPLT00000003199	RAD18	RAD18 homolog (S. cerevisiae) [Source:HGNC Symbol;Acc:18278]	1425	262	104	13.229	3.69761	-1.83904	Down	1.23158e-31	8.30758e-31		ENSAPLT00000001997			312	7	45	1.67228	8.25381	2.30325	Up	4.59186e-06
ENSAPLT00000009113			1506	130	248	4.93986	11.8486	1.26218	Up	8.30738e-17	1.08545e-15		ENSAPLT00000003120	C5orf63	chromosome 5 open reading frame 63 [Source:HGNC Symbol;Acc:40051]	270	66	26	13.9887	4.87879	-1.51966	Down	1.6436e-06	4.08283e-06		ENSAPLT00000003201	ATP6V0D2	ATPase, H+ transporting, lysosomal 38kDa, V0 subunit d2 [Source:HGNC Symbol;Acc:18266]	1145	9	57	0.565559	2.52216	2.15691	Up	1.42e-06	3.6518e-06		ENSAPLT00000001999	LRRC20	leucine rich repeat containing 20 [Source:HGNC Symbol;Acc:23421]	168	223	2	98.9374	0.681267	-7.18215	Down	1.21024e-77
ENSAPLT00000009119	ACTN2	actinin, alpha 2 [Source:HGNC Symbol;Acc:164]	4298	7002	118	93.2292	1.97541	-5.56056	Down	0	0		ENSAPLT00000003133	OBSCN	obscurin, cytoskeletal calmodulin and titin-interacting RhoGEF [Source:HGNC Symbol;Acc:15719]	26685	1188	10	2.54768	0.0189861	-7.0681	Down	0	0		ENSAPLT00000003203	SYT12	synaptotagmin XII [Source:HGNC Symbol;Acc:18381]	1140	31	6	1.95658	0.266655	-2.87529	Down	1.34216e-07	3.69783e-07		ENSAPLT00000002005	MYOG	myogenin (myogenic factor 4) [Source:HGNC Symbol;Acc:7612]	672	244	22	27.0636	1.87348	-3.85256	Down	1.25041e-62
ENSAPLT00000009124			1473	66	110	2.56412	5.37318	1.06731	Up	1.28266e-06	6.85611e-06		ENSAPLT00000003136	CAV3	caveolin 3 [Source:HGNC Symbol;Acc:1529]	459	78	2	9.72475	0.22076	-5.46111	Down	2.16856e-23	1.11644e-22		ENSAPLT00000003217	N6AMT2	N-6 adenine-specific DNA methyltransferase 2 (putative) [Source:HGNC Symbol;Acc:27351]	748	215	128	20.6813	8.66984	-1.25425	Down	1.76805e-15	7.37454e-15		ENSAPLT00000002009	TSHR	thyroid stimulating hormone receptor [Source:HGNC Symbol;Acc:12373]	2310	6	106	0.193599	2.62597	3.76171	Up	1.22458e-19
ENSAPLT00000009163	TM4SF1	transmembrane 4 L six family member 1 [Source:HGNC Symbol;Acc:11853]	696	208	771	17.1021	79.7051	2.2205	Up	1.16574e-107	8.05208e-106		ENSAPLT00000003138	KLHL31	kelch-like family member 31 [Source:HGNC Symbol;Acc:21353]	1902	152	0	4.5733	0.001	-12.159	Down	1.18566e-50	1.05088e-49		ENSAPLT00000003219	SFRP2	secreted frizzled-related protein 2 [Source:HGNC Symbol;Acc:10777]	900	1128	633	90.1795	35.634	-1.33955	Down	3.92176e-82	5.14795e-81		ENSAPLT00000002010	FAM102A	family with sequence similarity 102, member A [Source:HGNC Symbol;Acc:31419]	2017	46	235	1.69987	6.66743	1.9717	Up	4.53332e-22
ENSAPLT00000009164		Feather keratin 4 [Source:UniProtKB/TrEMBL;Acc:R0LYX4]	321	1926	8368	343.358	1875.68	2.44962	Up	0	0		ENSAPLT00000003140	MYO1H	myosin IH [Source:HGNC Symbol;Acc:13879]	3084	18	187	0.334006	3.07206	3.20126	Up	1.51092e-32	9.65072e-32		ENSAPLT00000003230	GRHL3	grainyhead-like 3 (Drosophila) [Source:HGNC Symbol;Acc:25839]	1839	691	0	27.0357	0.001	-14.7226	Down	4.79246e-266	1.60867e-264		ENSAPLT00000002012		Feather keratin 2 [Source:UniProtKB/TrEMBL;Acc:R0J7Y1]	297	0	25311	0.001	4876.96	22.2176	Up	0
ENSAPLT00000009182	CSRP3	cysteine and glycine-rich protein 3 (cardiac LIM protein) [Source:HGNC Symbol;Acc:2472]	673	1129	4	96.0009	0.427648	-7.81048	Down	3.44742e-278	4.67175e-276		ENSAPLT00000003143	TAGLN3	transgelin 3 [Source:HGNC Symbol;Acc:29868]	1226	29	9	1.35364	0.371925	-1.86376	Down	0.000264828	0.000541595		ENSAPLT00000003234	H2AFV	H2A histone family, member V [Source:HGNC Symbol;Acc:20664]	669	4935	3181	530.765	240.902	-1.13963	Down	7.09554e-273	2.43983e-271		ENSAPLT00000002014	WRN	Werner syndrome, RecQ helicase-like [Source:HGNC Symbol;Acc:12791]	4164	413	1088	7.39272	14.9525	1.01621	Up	3.73352e-37
ENSAPLT00000009191	SLC38A4	solute carrier family 38, member 4 [Source:HGNC Symbol;Acc:14679]	1650	2	15	0.0693653	0.654106	3.23724	Up	0.000229314	0.000859792		ENSAPLT00000003145	MTR	Oxytocin receptor [Source:UniProtKB/TrEMBL;Acc:R0LM99]	1128	45	180	2.28297	8.08474	1.82429	Up	4.35942e-17	1.85439e-16		ENSAPLT00000003238	LIMK2	LIM domain kinase 2 [Source:HGNC Symbol;Acc:6614]	2440	1686	957	49.7174	19.8712	-1.32307	Down	1.64389e-119	2.87896e-118		ENSAPLT00000002018	TRIM2	tripartite motif containing 2 [Source:HGNC Symbol;Acc:15974]	2271	35	246	1.14872	6.1989	2.43198	Up	2.43132e-29
ENSAPLT00000009214	AIM1L	absent in melanoma 1-like [Source:HGNC Symbol;Acc:17295]	1509	138	490	5.23343	23.364	2.15846	Up	1.08499e-66	5.23334e-65		ENSAPLT00000003152			1071	136	311	7.26684	14.7121	1.0176	Up	1.17536e-12	4.18164e-12		ENSAPLT00000003243	HEY2	hairy/enhancer-of-split related with YRPW motif 2 [Source:HGNC Symbol;Acc:4881]	834	59	14	5.09011	0.850481	-2.58134	Down	5.80028e-12	2.06028e-11		ENSAPLT00000002032	PARD6G	par-6 partitioning defective 6 homolog gamma (C. elegans) [Source:HGNC Symbol;Acc:16076]	861	69	344	5.97325	22.864	1.93649	Up	6.42492e-31
ENSAPLT00000009233			1282	233	384	10.4007	21.5518	1.05112	Up	3.86778e-19	5.76883e-18		ENSAPLT00000003164		Fibroblast growth factor receptor 4 [Source:UniProtKB/TrEMBL;Acc:R0JDH4]	328	20	0	3.48941	0.001	-11.7688	Down	2.5534e-07	6.74024e-07		ENSAPLT00000003248	CLN6	ceroid-lipofuscinosis, neuronal 6, late infantile, variant [Source:HGNC Symbol;Acc:2077]	1329	1350	670	73.0886	25.5419	-1.51678	Down	4.39594e-118	7.62287e-117		ENSAPLT00000002033	FAM84B	family with sequence similarity 84, member B [Source:HGNC Symbol;Acc:24166]	855	21	166	1.8307	11.1106	2.60147	Up	9.91582e-22
ENSAPLT00000009245			2811	24	2	0.488593	0.051193	-3.25461	Down	6.7194e-05	0.000277776		ENSAPLT00000003169	ADRA1D	adrenoceptor alpha 1D [Source:HGNC Symbol;Acc:280]	1515	27	76	1.01988	2.54158	1.31733	Up	1.79453e-05	4.08537e-05		ENSAPLT00000003261	SAV1	salvador homolog 1 (Drosophila) [Source:HGNC Symbol;Acc:17795]	1089	760	2572	50.2142	119.659	1.25276	Up	3.13052e-112	5.19836e-111		ENSAPLT00000002040	FAM167B	family with sequence similarity 167, member B [Source:HGNC Symbol;Acc:28133]	258	1	22	0.288898	4.87977	4.07818	Up	4.4792e-05
ENSAPLT00000009311	SHCBP1	SHC SH2-domain binding protein 1 [Source:HGNC Symbol;Acc:29547]	1971	388	144	11.2653	5.25675	-1.09964	Down	2.68602e-16	3.37329e-15		ENSAPLT00000003170	IQGAP2	IQ motif containing GTPase activating protein 2 [Source:HGNC Symbol;Acc:6111]	4854	1766	995	20.8203	10.3855	-1.00343	Down	4.7118e-72	5.36941e-71		ENSAPLT00000003268	PLS1	plastin 1 [Source:HGNC Symbol;Acc:9090]	1996	31	131	1.11749	3.32517	1.57317	Up	2.24944e-09	6.94234e-09		ENSAPLT00000002041			303	0	5136	0.001	970.016	19.8876	Up	0
ENSAPLT00000009341	HOXD4	homeobox D4 [Source:HGNC Symbol;Acc:5138]	714	65	142	5.20969	14.3097	1.45773	Up	1.94042e-12	1.8643e-11		ENSAPLT00000003172	CDS1	CDP-diacylglycerol synthase (phosphatidate cytidylyltransferase) 1 [Source:HGNC Symbol;Acc:1800]	1269	313	50	14.1149	1.99623	-2.82187	Down	3.59754e-55	3.38064e-54		ENSAPLT00000003273	EPHA8	EPH receptor A8 [Source:HGNC Symbol;Acc:3391]	3135	0	16	0.001	0.258574	8.01443	Up	0.000231964	0.000493843		ENSAPLT00000002043		Alpha-2A adrenergic receptor [Source:UniProtKB/TrEMBL;Acc:R0K5S9]	1251	0	18	0.001	0.823401	9.68545	Up	3.98048e-05
ENSAPLT00000009350	GDAP1L1	ganglioside induced differentiation associated protein 1-like 1 [Source:HGNC Symbol;Acc:4213]	1116	128	49	6.5636	3.15917	-1.05494	Down	5.94312e-06	2.89803e-05		ENSAPLT00000003174	SCG3	secretogranin III [Source:HGNC Symbol;Acc:13707]	2193	66	19	1.72227	0.438953	-1.97218	Down	8.54194e-09	2.49357e-08		ENSAPLT00000003286	AP3B2	adaptor-related protein complex 3, beta 2 subunit [Source:HGNC Symbol;Acc:567]	2997	88	38	2.1127	0.642391	-1.71756	Down	1.08357e-10	3.61138e-10		ENSAPLT00000002044	TLR1-A	Toll-like receptor 1 type A; Toll-like receptor 6 [Source:UniProtKB/TrEMBL;Acc:M9NJN5]	2463	49	211	1.48285	4.90246	1.72514	Up	6.2017e-17
ENSAPLT00000009361	C9	complement component 9 [Source:HGNC Symbol;Acc:1358]	1761	24	48	0.779917	1.9612	1.33035	Up	0.000140938	0.000549877		ENSAPLT00000003176			372	69	164	10.6146	22.3359	1.07332	Up	7.36752e-08	2.01875e-07		ENSAPLT00000003293	LGR4	leucine-rich repeat containing G protein-coupled receptor 4 [Source:HGNC Symbol;Acc:13299]	2799	1223	774	31.4387	14.0101	-1.16608	Down	1.16683e-71	1.39406e-70		ENSAPLT00000002048		Polyubiquitin [Source:UniProtKB/TrEMBL;Acc:Q7ZSY5]	834	2409	6598	215.296	452.734	1.07234	Up	9.54526e-236
ENSAPLT00000009436	PIF1	PIF1 5'-to-3' DNA helicase [Source:HGNC Symbol;Acc:26220]	1344	68	20	2.89538	1.07071	-1.43519	Down	2.99812e-05	0.000131546		ENSAPLT00000003194	NALCN	sodium leak channel, non-selective [Source:HGNC Symbol;Acc:19082]	5898	169	90	1.63975	0.773109	-1.08473	Down	3.35712e-09	1.0082e-08		ENSAPLT00000003297	IL20RB	interleukin 20 receptor beta [Source:HGNC Symbol;Acc:6004]	924	61	0	4.75006	0.001	-12.2137	Down	3.18174e-24	1.78852e-23		ENSAPLT00000002054	TM2D2	TM2 domain containing 2 [Source:HGNC Symbol;Acc:24127]	240	61	312	18.9445	74.3943	1.97341	Up	7.5573e-29
ENSAPLT00000009470	CACNG1	calcium channel, voltage-dependent, gamma subunit 1 [Source:HGNC Symbol;Acc:1405]	708	81	0	6.54709	0.001	-12.6766	Down	2.89008e-21	4.8097e-20		ENSAPLT00000003199	RAD18	RAD18 homolog (S. cerevisiae) [Source:HGNC Symbol;Acc:18278]	1425	374	104	15.0194	3.69761	-2.02216	Down	1.47652e-44	1.18782e-43		ENSAPLT00000003302	SOX5	SRY (sex determining region Y)-box 5 [Source:HGNC Symbol;Acc:11201]	2286	79	304	2.48652	6.73752	1.43809	Up	1.05875e-17	4.80561e-17		ENSAPLT00000002056	SLC29A3	solute carrier family 29 (equilibrative nucleoside transporter), member 3 [Source:HGNC Symbol;Acc:23096]	1377	19	100	1.02845	4.15587	2.01468	Up	2.05764e-10
ENSAPLT00000009476	TMEM171	transmembrane protein 171 [Source:HGNC Symbol;Acc:27031]	969	37	152	2.18512	11.2865	2.36882	Up	2.71624e-24	5.19481e-23		ENSAPLT00000003203	SYT12	synaptotagmin XII [Source:HGNC Symbol;Acc:18381]	1140	65	6	3.26291	0.266655	-3.61311	Down	1.62641e-15	6.53277e-15		ENSAPLT00000003305	SDR42E2	short chain dehydrogenase/reductase family 42E, member 2 [Source:HGNC Symbol;Acc:35414]	1308	87	3	4.78578	0.116203	-5.36404	Down	8.37634e-30	5.44694e-29		ENSAPLT00000002057	EMP1	epithelial membrane protein 1 [Source:HGNC Symbol;Acc:3333]	992	717	2039	53.8731	117.626	1.12656	Up	3.92334e-80
ENSAPLT00000009483	C7	complement component 7 [Source:HGNC Symbol;Acc:1346]	2544	64	250	1.43966	7.07073	2.29613	Up	1.52076e-37	4.31054e-36		ENSAPLT00000003217	N6AMT2	N-6 adenine-specific DNA methyltransferase 2 (putative) [Source:HGNC Symbol;Acc:27351]	748	286	128	21.8807	8.66984	-1.33558	Down	1.07592e-19	4.98597e-19		ENSAPLT00000003308	TMPRSS7	transmembrane protease, serine 7 [Source:HGNC Symbol;Acc:30846]	2487	7	66	0.202518	1.34453	2.73098	Up	2.6616e-09	8.175e-09		ENSAPLT00000002058	IFNGR1	interferon gamma receptor 1 [Source:HGNC Symbol;Acc:5439]	1242	329	1257	19.7442	57.9175	1.55257	Up	1.62181e-80
ENSAPLT00000009523	SMAD9	SMAD family member 9 [Source:HGNC Symbol;Acc:6774]	1428	168	56	6.73252	2.82164	-1.25461	Down	2.47884e-09	1.81531e-08		ENSAPLT00000003219	SFRP2	secreted frizzled-related protein 2 [Source:HGNC Symbol;Acc:10777]	900	1909	633	121.384	35.634	-1.76825	Down	1.28572e-183	3.27756e-182		ENSAPLT00000003310	CA2	carbonic anhydrase II [Source:HGNC Symbol;Acc:1373]	1604	10675	1065	478.856	33.6394	-3.83137	Down	0	0		ENSAPLT00000002063	C2CD2	C2 calcium-dependent domain containing 2 [Source:HGNC Symbol;Acc:1266]	1824	532	2492	21.7396	78.1843	1.84655	Up	1.52206e-200
ENSAPLT00000009593			891	254	91	16.3137	7.3486	-1.15054	Down	6.86572e-12	6.3068e-11		ENSAPLT00000003222	PRKG1	protein kinase, cGMP-dependent, type I [Source:HGNC Symbol;Acc:9414]	2348	191	97	4.65513	2.09304	-1.15322	Down	3.932e-11	1.30354e-10		ENSAPLT00000003311		Uncharacterized protein [Source:UniProtKB/TrEMBL;Acc:R0JYI5]	681	38	4	4.01493	0.297588	-3.75398	Down	3.36888e-11	1.14971e-10		ENSAPLT00000002066	NUAK1	NUAK family, SNF1-like kinase, 1 [Source:HGNC Symbol;Acc:14311]	1746	105	888	4.48239	29.1048	2.69892	Up	3.97166e-114
ENSAPLT00000009624	ANLN	anillin, actin binding protein [Source:HGNC Symbol;Acc:14082]	3351	1592	605	27.1872	12.9904	-1.06549	Down	5.83386e-59	2.44147e-57		ENSAPLT00000003230	GRHL3	grainyhead-like 3 (Drosophila) [Source:HGNC Symbol;Acc:25839]	1839	825	0	25.6725	0.001	-14.6479	Down	1.38198e-271	4.90568e-270		ENSAPLT00000003319	EPN3	epsin 3 [Source:HGNC Symbol;Acc:18235]	888	159	58	12.8832	3.30916	-1.96096	Down	1.64294e-21	8.44411e-21		ENSAPLT00000002067			3519	452	1245	9.57379	20.2463	1.0805	Up	1.61974e-46
ENSAPLT00000009653	MUSK	Muscle skeletal receptor tyrosine kinase [Source:UniProtKB/TrEMBL;Acc:B4ZD95]	2811	78	4	1.58793	0.102386	-3.95505	Down	1.26168e-15	1.51753e-14		ENSAPLT00000003234	H2AFV	H2A histone family, member V [Source:HGNC Symbol;Acc:20664]	669	5688	3181	486.553	240.902	-1.01415	Down	9.30884e-232	2.92425e-230		ENSAPLT00000003322		N-acetyllactosaminide beta-1,6-N-acetylglucosaminyl-transferase [Source:UniProtKB/TrEMBL;Acc:R0K0V0]	1212	19	1	1.12796	0.0418023	-4.75398	Down	5.36012e-07	1.42097e-06		ENSAPLT00000002072	BDH2	3-hydroxybutyrate dehydrogenase, type 2 [Source:HGNC Symbol;Acc:32389]	954	73	244	5.70347	14.6365	1.35966	Up	3.79892e-14
ENSAPLT00000009714	NR5A2	nuclear receptor subfamily 5, group A, member 2 [Source:HGNC Symbol;Acc:7984]	2580	248	70	5.50083	1.95218	-1.49457	Down	1.2114e-16	1.56416e-15		ENSAPLT00000003238	LIMK2	LIM domain kinase 2 [Source:HGNC Symbol;Acc:6614]	2440	2156	957	50.5656	19.8712	-1.34747	Down	2.53848e-139	5.14913e-138		ENSAPLT00000003336	SAP30	Sin3A-associated protein, 30kDa [Source:HGNC Symbol;Acc:10532]	556	525	344	67.94	31.3463	-1.11597	Down	1.08466e-29	7.03062e-29		ENSAPLT00000002075	TGM2	transglutaminase 2 [Source:HGNC Symbol;Acc:11778]	2037	1094	3344	40.0305	93.9446	1.23071	Up	2.05502e-149
ENSAPLT00000009774			4527	132	47	1.66863	0.747013	-1.15946	Down	6.98194e-07	3.86711e-06		ENSAPLT00000003243	HEY2	hairy/enhancer-of-split related with YRPW motif 2 [Source:HGNC Symbol;Acc:4881]	834	57	14	3.91116	0.850481	-2.20124	Down	9.56312e-09	2.78138e-08		ENSAPLT00000003339	ITPR3	inositol 1,4,5-trisphosphate receptor, type 3 [Source:HGNC Symbol;Acc:6182]	7994	1242	684	11.1789	4.33506	-1.36665	Down	4.8267e-93	6.98633e-92		ENSAPLT00000002077	RGS18	regulator of G-protein signaling 18 [Source:HGNC Symbol;Acc:14261]	923	37	293	2.98789	18.1661	2.60405	Up	2.634e-37
ENSAPLT00000009781	CD48	CD48 molecule [Source:HGNC Symbol;Acc:1683]	570	53	95	5.32105	11.992	1.17228	Up	1.20415e-06	6.46318e-06		ENSAPLT00000003246	PDCD4	programmed cell death 4 (neoplastic transformation inhibitor) [Source:HGNC Symbol;Acc:8763]	1755	5193	2790	169.331	80.5434	-1.07201	Down	7.97506e-232	2.51082e-230		ENSAPLT00000003343			1032	502	1636	34.9998	80.3168	1.19836	Up	2.29594e-67	2.58532e-66		ENSAPLT00000002079		Arylamine N-acetyltransferase, pineal gland isozyme NAT-3 [Source:UniProtKB/TrEMBL;Acc:R0JUP5]	873	75	484	6.40342	31.7269	2.30879	Up	4.9769e-53
ENSAPLT00000009792	RAB25	RAB25, member RAS oncogene family [Source:HGNC Symbol;Acc:18238]	615	206	415	19.1685	48.5528	1.34082	Up	1.37033e-29	3.14491e-28		ENSAPLT00000003262	SPARCL1	SPARC-like 1 (hevin) [Source:HGNC Symbol;Acc:11220]	2313	61	15	1.50921	0.328563	-2.19956	Down	2.91552e-09	8.78181e-09		ENSAPLT00000003353	OCLN	occludin [Source:HGNC Symbol;Acc:8104]	1437	109	66	5.45771	2.32697	-1.22985	Down	2.44862e-08	7.0928e-08		ENSAPLT00000002081	CSF2RB	colony stimulating factor 2 receptor, beta, low-affinity (granulocyte-macrophage) [Source:HGNC Symbol;Acc:2436]	1083	21	175	1.44529	9.24711	2.67764	Up	1.64314e-23
ENSAPLT00000009807	C11orf49	chromosome 11 open reading frame 49 [Source:HGNC Symbol;Acc:28720]	963	26	2	1.54505	0.149432	-3.37009	Down	2.39486e-05	0.000107024		ENSAPLT00000003279	FAS	Fas cell surface death receptor [Source:HGNC Symbol;Acc:11920]	1000	140	78	8.0117	3.95182	-1.01959	Down	3.15664e-07	8.2864e-07		ENSAPLT00000003355	HMGB2	high mobility group box 2 [Source:HGNC Symbol;Acc:5000]	779	2367	469	218.626	30.5027	-2.84146	Down	0	0		ENSAPLT00000002084	CSF2RB	colony stimulating factor 2 receptor, beta, low-affinity (granulocyte-macrophage) [Source:HGNC Symbol;Acc:2436]	1350	21	147	1.15945	6.23132	2.4261	Up	4.75568e-18
ENSAPLT00000009850	HSPB8	heat shock 22kDa protein 8 [Source:HGNC Symbol;Acc:30171]	249	70	213	16.0877	61.549	1.93577	Up	3.8665e-26	7.7927e-25		ENSAPLT00000003283	LHFPL3	lipoma HMGIC fusion partner-like 3 [Source:HGNC Symbol;Acc:6589]	552	23	1	2.38443	0.0917833	-4.69927	Down	3.63028e-07	9.49113e-07		ENSAPLT00000003356			798	476	1518	42.9186	96.3766	1.16708	Up	3.69492e-60	3.82741e-59		ENSAPLT00000002087	CHPT1	choline phosphotransferase 1 [Source:HGNC Symbol;Acc:17852]	1234	589	262	35.5766	12.1502	-1.54995	Down	5.87674e-52
ENSAPLT00000009853	YIPF7	Yip1 domain family, member 7 [Source:HGNC Symbol;Acc:26825]	1057	30	0	1.62421	0.001	-10.6655	Down	2.64514e-08	1.7265e-07		ENSAPLT00000003293	LGR4	leucine-rich repeat containing G protein-coupled receptor 4 [Source:HGNC Symbol;Acc:13299]	2799	1454	774	29.7275	14.0101	-1.08533	Down	1.29418e-67	1.41137e-66		ENSAPLT00000003361	SH2B2	SH2B adaptor protein 2 [Source:HGNC Symbol;Acc:17381]	1545	42	264	1.95597	8.65722	2.14602	Up	9.43746e-26	5.5276e-25		ENSAPLT00000002089		Zinc finger and BTB domain-containing protein 5 [Source:UniProtKB/TrEMBL;Acc:R0LUS1]	2007	9	0	0.334241	0.001	-8.38475	Down	0.000477624
ENSAPLT00000009966	KIF20A	kinesin family member 20A [Source:HGNC Symbol;Acc:9787]	2865	1047	392	20.9131	9.8447	-1.08699	Down	1.34485e-40	4.0542e-39		ENSAPLT00000003295	FZD6	frizzled family receptor 6 [Source:HGNC Symbol;Acc:4044]	2121	2057	1096	55.4996	26.1802	-1.084	Down	1.06961e-94	1.54187e-93		ENSAPLT00000003369	MCOLN3	mucolipin 3 [Source:HGNC Symbol;Acc:13358]	1662	5	32	0.216461	0.975488	2.17202	Up	0.000345654	0.00072161		ENSAPLT00000002096	KCNE3	potassium voltage-gated channel, Isk-related family, member 3 [Source:HGNC Symbol;Acc:6243]	291	30	150	7.6841	29.4981	1.94068	Up	2.52388e-14
ENSAPLT00000009967	MYLK3	myosin light chain kinase 3 [Source:HGNC Symbol;Acc:29826]	2689	458	76	9.747	2.03359	-2.26093	Down	3.33834e-50	1.22426e-48		ENSAPLT00000003297	IL20RB	interleukin 20 receptor beta [Source:HGNC Symbol;Acc:6004]	924	104	0	6.44107	0.001	-12.6531	Down	6.78378e-35	4.55643e-34		ENSAPLT00000003373	ITGA2B	integrin, alpha 2b (platelet glycoprotein IIb of IIb/IIIa complex, antigen CD41) [Source:HGNC Symbol;Acc:6138]	2988	28	86	0.674246	1.45821	1.11285	Up	0.0002088	0.000446618		ENSAPLT00000002097	GPR34	G protein-coupled receptor 34 [Source:HGNC Symbol;Acc:4490]	1140	28	550	1.8307	27.6092	3.91468	Up	2.75558e-99
ENSAPLT00000009994	DRAXIN	dorsal inhibitory axon guidance protein [Source:HGNC Symbol;Acc:25054]	1050	371	96	20.22	6.57844	-1.61996	Down	5.96986e-27	1.25103e-25		ENSAPLT00000003302	SOX5	SRY (sex determining region Y)-box 5 [Source:HGNC Symbol;Acc:11201]	2286	98	304	2.45328	6.73752	1.45751	Up	1.20509e-20	5.74967e-20		ENSAPLT00000003376	MPRIP	myosin phosphatase Rho interacting protein [Source:HGNC Symbol;Acc:30321]	6675	2251	1206	24.2642	9.15375	-1.40639	Down	1.63211e-174	3.91318e-173		ENSAPLT00000002099	TMEM125	transmembrane protein 125 [Source:HGNC Symbol;Acc:28275]	606	0	36	0.001	3.39959	11.7311	Up	1.40045e-09
ENSAPLT00000010038		Selection and upkeep of intraepithelial T-cells protein 4 [Source:UniProtKB/TrEMBL;Acc:R0J8P0]	1479	87	139	3.36626	6.7622	1.00635	Up	2.14184e-07	1.25005e-06		ENSAPLT00000003310	CA2	carbonic anhydrase II [Source:HGNC Symbol;Acc:1373]	1604	7330	1065	261.515	33.6394	-2.95867	Down	0	0		ENSAPLT00000003377	FBXL22	F-box and leucine-rich repeat protein 22 [Source:HGNC Symbol;Acc:27537]	645	67	13	7.47405	1.02114	-2.87171	Down	6.68986e-15	2.71797e-14		ENSAPLT00000002103	TAP1	transporter 1, ATP-binding cassette, sub-family B (MDR/TAP) [Source:HGNC Symbol;Acc:43]	1677	38	121	1.68894	4.12904	1.28968	Up	3.38438e-07
ENSAPLT00000010047	MMD2	monocyte to macrophage differentiation-associated 2 [Source:HGNC Symbol;Acc:30133]	717	13	74	1.03758	7.42598	2.83936	Up	4.16552e-15	4.8188e-14		ENSAPLT00000003311		Uncharacterized protein [Source:UniProtKB/TrEMBL;Acc:R0JYI5]	681	22	4	1.84872	0.297588	-2.63514	Down	9.10664e-05	0.000194825		ENSAPLT00000003378	MATK	megakaryocyte-associated tyrosine kinase [Source:HGNC Symbol;Acc:6906]	1521	20	179	0.94611	5.96248	2.65583	Up	1.71434e-22	9.10999e-22		ENSAPLT00000002104	HUNK	hormonally up-regulated Neu-associated kinase [Source:HGNC Symbol;Acc:13326]	1893	70	247	2.75621	7.46694	1.43783	Up	2.01376e-15
ENSAPLT00000010075	MURC	muscle-related coiled-coil protein [Source:HGNC Symbol;Acc:33742]	1071	132	0	7.05311	0.001	-12.784	Down	3.1577e-34	8.16926e-33		ENSAPLT00000003319	EPN3	epsin 3 [Source:HGNC Symbol;Acc:18235]	888	128	58	8.24885	3.30916	-1.31773	Down	1.91755e-09	5.85031e-09		ENSAPLT00000003382	OBSL1	obscurin-like 1 [Source:HGNC Symbol;Acc:29092]	1116	0	26	0.001	1.18035	10.205	Up	1.12294e-06	2.90908e-06		ENSAPLT00000002105			249	34	7	10.1776	1.60877	-2.66136	Down	2.46272e-07
ENSAPLT00000010081	GALNT14	UDP-N-acetyl-alpha-D-galactosamine:polypeptide N-acetylgalactosaminyltransferase 14 (GalNAc-T14) [Source:HGNC Symbol;Acc:22946]	1533	51	102	1.90381	4.78739	1.33035	Up	2.70948e-08	1.76122e-07		ENSAPLT00000003322		N-acetyllactosaminide beta-1,6-N-acetylglucosaminyl-transferase [Source:UniProtKB/TrEMBL;Acc:R0K0V0]	1212	28	1	1.32206	0.0418023	-4.98306	Down	9.89078e-09	2.87491e-08		ENSAPLT00000003390	TFAP2A	transcription factor AP-2 alpha (activating enhancer binding protein 2 alpha) [Source:HGNC Symbol;Acc:11742]	432	295	1	49.1337	0.117279	-8.71063	Down	8.41984e-112	1.39486e-110		ENSAPLT00000002106	DNAJB5	DnaJ (Hsp40) homolog, subfamily B, member 5 [Source:HGNC Symbol;Acc:14887]	600	111	19	13.7891	1.81217	-2.92774	Down	4.37564e-23
ENSAPLT00000010084	SLC50A1	solute carrier family 50 (sugar efflux transporter), member 1 [Source:HGNC Symbol;Acc:30657]	558	61	110	6.25593	14.184	1.18097	Up	1.47056e-07	8.77344e-07		ENSAPLT00000003325	SCRG1	stimulator of chondrogenesis 1 [Source:HGNC Symbol;Acc:17036]	297	10	0	1.92681	0.001	-10.912	Down	0.000489704	0.000973989		ENSAPLT00000003409	LRRC73	leucine rich repeat containing 73 [Source:HGNC Symbol;Acc:21375]	1001	64	3	4.60031	0.151841	-4.92109	Down	2.34724e-21	1.20201e-20		ENSAPLT00000002108	FGFBP1	fibroblast growth factor binding protein 1 [Source:HGNC Symbol;Acc:19695]	690	0	645	0.001	53.4942	15.7071	Up	2.90972e-160
ENSAPLT00000010102			960	24	51	1.43066	3.82243	1.41781	Up	3.77908e-05	0.000163244		ENSAPLT00000003336	SAP30	Sin3A-associated protein, 30kDa [Source:HGNC Symbol;Acc:10532]	556	616	344	63.4019	31.3463	-1.01623	Down	9.01018e-27	5.01708e-26		ENSAPLT00000003413	BMPR1B	bone morphogenetic protein receptor, type IB [Source:HGNC Symbol;Acc:1077]	1931	30	147	1.11784	3.8569	1.78673	Up	4.2652e-12	1.52268e-11		ENSAPLT00000002111			2565	3	39	0.0871763	0.870109	3.31919	Up	2.82294e-07
ENSAPLT00000010123	CIT	citron (rho-interacting, serine/threonine kinase 21) [Source:HGNC Symbol;Acc:1985]	7625	830	269	6.22923	2.53836	-1.29516	Down	2.51384e-42	7.89612e-41		ENSAPLT00000003339	ITPR3	inositol 1,4,5-trisphosphate receptor, type 3 [Source:HGNC Symbol;Acc:6182]	7994	1521	684	10.8883	4.33506	-1.32866	Down	9.01796e-97	1.31735e-95		ENSAPLT00000003424	GATM	glycine amidinotransferase (L-arginine:glycine amidinotransferase) [Source:HGNC Symbol;Acc:4175]	2011	40	0	1.43116	0.001	-10.483	Down	3.65932e-16	1.56663e-15		ENSAPLT00000002120	TMEM229B	transmembrane protein 229B [Source:HGNC Symbol;Acc:20130]	504	8	63	1.18311	7.1533	2.59603	Up	5.24928e-09
ENSAPLT00000010129	HAO2	hydroxyacid oxidase 2 (long chain) [Source:HGNC Symbol;Acc:4810]	1119	29	3	1.48308	0.1929	-2.94267	Down	2.5491e-05	0.000113383		ENSAPLT00000003343			1032	654	1636	36.2656	80.3168	1.1471	Up	2.25202e-72	2.57252e-71		ENSAPLT00000003426	SRGAP3	SLIT-ROBO Rho GTPase activating protein 3 [Source:HGNC Symbol;Acc:19744]	2856	544	2531	13.7051	44.899	1.71197	Up	1.14415e-173	2.7293e-172		ENSAPLT00000002123	MC5R	melanocortin 5 receptor [Source:HGNC Symbol;Acc:6933]	1017	78	390	5.71661	21.9452	1.94068	Up	6.09884e-35
ENSAPLT00000010191		C-C motif chemokine 3 [Source:UniProtKB/TrEMBL;Acc:R0KBW6]	273	34	65	7.1271	17.1314	1.26525	Up	2.01168e-05	9.08705e-05		ENSAPLT00000003344			689	3688	24881	306.315	1829.58	2.57843	Up	0	0		ENSAPLT00000003430	FAM162B	family with sequence similarity 162, member B [Source:HGNC Symbol;Acc:21549]	312	6	40	1.38369	6.49544	2.23091	Up	4.27492e-05	9.77105e-05		ENSAPLT00000002126	SOGA1	suppressor of glucose, autophagy associated 1 [Source:HGNC Symbol;Acc:16111]	3873	318	937	6.1199	13.8449	1.17777	Up	2.16308e-40
ENSAPLT00000010246		Spondin-1 [Source:UniProtKB/TrEMBL;Acc:R0JHC0]	828	174	46	12.0258	3.99732	-1.58903	Down	4.38308e-13	4.45159e-12		ENSAPLT00000003355	HMGB2	high mobility group box 2 [Source:HGNC Symbol;Acc:5000]	779	4076	469	299.428	30.5027	-3.2952	Down	0	0		ENSAPLT00000003449			4680	80	12	1.22994	0.129909	-3.24302	Down	1.25297e-19	6.03704e-19		ENSAPLT00000002132	COL7A1	collagen, type VII, alpha 1 [Source:HGNC Symbol;Acc:2214]	3456	0	140	0.001	2.3182	11.1788	Up	2.59398e-35
ENSAPLT00000010255	HSPA12A	heat shock 70kDa protein 12A [Source:HGNC Symbol;Acc:19022]	2052	148	45	4.12744	1.57789	-1.38725	Down	1.54053e-09	1.14705e-08		ENSAPLT00000003361	SH2B2	SH2B adaptor protein 2 [Source:HGNC Symbol;Acc:17381]	1545	79	264	2.92614	8.65722	1.5649	Up	5.97538e-20	2.7891e-19		ENSAPLT00000003451	ATL1	atlastin GTPase 1 [Source:HGNC Symbol;Acc:11231]	1677	1475	6477	63.2849	195.679	1.62855	Up	0	0		ENSAPLT00000002134	CMKLR1	chemokine-like receptor 1 [Source:HGNC Symbol;Acc:2121]	1089	15	109	1.02666	5.72789	2.48004	Up	4.91212e-14
ENSAPLT00000010269	RNASEL	ribonuclease L (2',5'-oligoisoadenylate synthetase-dependent) [Source:HGNC Symbol;Acc:10050]	2058	71	14	1.97428	0.489467	-2.01204	Down	6.6897e-08	4.16759e-07		ENSAPLT00000003363	ATP13A5	ATPase type 13A5 [Source:HGNC Symbol;Acc:31789]	3549	104	25	1.67696	0.356892	-2.23229	Down	4.29658e-15	1.69842e-14		ENSAPLT00000003455	ULK2	unc-51 like autophagy activating kinase 2 [Source:HGNC Symbol;Acc:13480]	3048	1905	13189	44.9698	219.23	2.28542	Up	0	0		ENSAPLT00000002141			120	15	96	9.31697	45.7811	2.29682	Up	1.43955e-11
ENSAPLT00000010340			1267	104	176	4.69735	9.99487	1.08934	Up	4.6408e-10	3.62426e-09		ENSAPLT00000003373	ITGA2B	integrin, alpha 2b (platelet glycoprotein IIb of IIb/IIIa complex, antigen CD41) [Source:HGNC Symbol;Acc:6138]	2988	38	86	0.727779	1.45821	1.00263	Up	0.000238702	0.000490567		ENSAPLT00000003459	PKP4	plakophilin 4 [Source:HGNC Symbol;Acc:9026]	3693	2375	1686	46.2728	23.1303	-1.00038	Down	3.79286e-107	6.04884e-106		ENSAPLT00000002142	MED19	mediator complex subunit 19 [Source:HGNC Symbol;Acc:29600]	135	7	46	3.86482	19.4994	2.33495	Up	2.97078e-06
ENSAPLT00000010344	CENPF	centromere protein F, 350/400kDa [Source:HGNC Symbol;Acc:1857]	8364	1729	566	11.8298	4.86904	-1.28072	Down	7.67208e-85	4.2643e-83		ENSAPLT00000003377	FBXL22	F-box and leucine-rich repeat protein 22 [Source:HGNC Symbol;Acc:27537]	645	120	13	10.6468	1.02114	-3.38216	Down	4.35114e-26	2.37989e-25		ENSAPLT00000003462	TM2D1	TM2 domain containing 1 [Source:HGNC Symbol;Acc:24142]	441	440	1339	71.7885	153.831	1.09952	Up	1.29119e-48	1.16538e-47		ENSAPLT00000002143			123	0	21	0.001	9.77036	13.2542	Up	7.2054e-06
ENSAPLT00000010350	GJA9	gap junction protein, alpha 9, 59kDa [Source:HGNC Symbol;Acc:19155]	1503	16	0	0.609197	0.001	-9.25076	Down	9.5613e-05	0.000384316		ENSAPLT00000003378	MATK	megakaryocyte-associated tyrosine kinase [Source:HGNC Symbol;Acc:6906]	1521	59	179	2.21983	5.96248	1.42546	Up	2.203e-12	7.73119e-12		ENSAPLT00000003467	DLK2	delta-like 2 homolog (Drosophila) [Source:HGNC Symbol;Acc:21113]	1107	304	107	19.7591	4.8971	-2.01252	Down	5.16062e-41	4.13143e-40		ENSAPLT00000002150	RBP3	retinol binding protein 3, interstitial [Source:HGNC Symbol;Acc:9921]	3711	0	22	0.001	0.339256	8.40623	Up	4.07598e-06
ENSAPLT00000010359	FAM69C	family with sequence similarity 69, member C [Source:HGNC Symbol;Acc:31729]	1080	76	22	4.02704	1.46568	-1.45815	Down	7.82226e-06	3.74757e-05		ENSAPLT00000003382	OBSL1	obscurin-like 1 [Source:HGNC Symbol;Acc:29092]	1116	5	26	0.256391	1.18035	2.2028	Up	0.000417352	0.000838068		ENSAPLT00000003479	KIFC3	kinesin family member C3 [Source:HGNC Symbol;Acc:6326]	2448	1433	781	42.1188	16.1638	-1.3817	Down	7.42506e-109	1.19769e-107		ENSAPLT00000002153	METTL14	methyltransferase like 14 [Source:HGNC Symbol;Acc:29330]	1227	188	588	11.4203	27.4239	1.26383	Up	8.85692e-29
ENSAPLT00000010365	IYD	iodotyrosine deiodinase [Source:HGNC Symbol;Acc:21071]	879	1966	418	127.994	34.2159	-1.90334	Down	6.34416e-169	6.0994e-167		ENSAPLT00000003390	TFAP2A	transcription factor AP-2 alpha (activating enhancer binding protein 2 alpha) [Source:HGNC Symbol;Acc:11742]	432	307	1	40.6678	0.117279	-8.4378	Down	2.54764e-99	3.83605e-98		ENSAPLT00000003481	AUH	AU RNA binding protein/enoyl-CoA hydratase [Source:HGNC Symbol;Acc:890]	442	103	293	16.767	33.5852	1.0022	Up	2.2763e-10	7.45096e-10		ENSAPLT00000002154		Ephrin-A3 [Source:UniProtKB/TrEMBL;Acc:R0JNM1]	267	0	36	0.001	7.71592	12.9136	Up	1.40045e-09
ENSAPLT00000010376	NOL10	nucleolar protein 10 [Source:HGNC Symbol;Acc:25862]	2721	62	20	1.30395	0.528862	-1.30192	Down	0.000217352	0.000817959		ENSAPLT00000003403	JAKMIP3	Janus kinase and microtubule interacting protein 3 [Source:HGNC Symbol;Acc:23523]	2526	0	27	0.001	0.541543	9.08093	Up	3.89194e-08	1.08804e-07		ENSAPLT00000003484	LNX1	ligand of numb-protein X 1, E3 ubiquitin protein ligase [Source:HGNC Symbol;Acc:6657]	2199	584	3	19.1086	0.0691192	-8.11092	Down	3.86136e-218	1.13648e-216		ENSAPLT00000002155	HIC2	hypermethylated in cancer 2 [Source:HGNC Symbol;Acc:18595]	1713	51	352	2.2191	11.7593	2.40575	Up	7.59836e-41
ENSAPLT00000010383	GRIA3	glutamate receptor, ionotropic, AMPA 3 [Source:HGNC Symbol;Acc:4573]	2922	146	22	2.85936	0.541731	-2.40004	Down	3.91906e-18	5.55421e-17		ENSAPLT00000003409	LRRC73	leucine rich repeat containing 73 [Source:HGNC Symbol;Acc:21375]	1001	96	3	5.48825	0.151841	-5.17571	Down	7.1136e-28	4.0827e-27		ENSAPLT00000003485		Gap junction gamma-1 protein [Source:UniProtKB/TrEMBL;Acc:R0L417]	951	130	409	9.83567	21.7894	1.14753	Up	6.05122e-17	2.67346e-16		ENSAPLT00000002164	CCDC40	coiled-coil domain containing 40 [Source:HGNC Symbol;Acc:26090]	2784	60	176	1.60637	3.61776	1.17129	Up	1.07183e-08
ENSAPLT00000010411	CACNA1I	calcium channel, voltage-dependent, T type, alpha 1I subunit [Source:HGNC Symbol;Acc:1396]	5904	41	6	0.397406	0.0731216	-2.44224	Down	4.72746e-06	2.34298e-05		ENSAPLT00000003411	SLC25A47	solute carrier family 25, member 47 [Source:HGNC Symbol;Acc:20115]	885	41	13	2.65117	0.744223	-1.83282	Down	1.67902e-05	3.82672e-05		ENSAPLT00000003493			312	24	0	5.53475	0.001	-12.4343	Down	5.06892e-10	1.63341e-09		ENSAPLT00000002167			1551	32	99	1.53781	3.65275	1.2481	Up	7.0767e-06
ENSAPLT00000010413	S100A14	S100 calcium binding protein A14 [Source:HGNC Symbol;Acc:18901]	315	460	874	83.5687	199.637	1.25635	Up	9.6986e-55	3.84405e-53		ENSAPLT00000003413	BMPR1B	bone morphogenetic protein receptor, type IB [Source:HGNC Symbol;Acc:1077]	1931	29	147	0.859433	3.8569	2.16598	Up	2.0901e-17	8.96325e-17		ENSAPLT00000003495	ENDOD1	endonuclease domain containing 1 [Source:HGNC Symbol;Acc:29129]	1404	1042	255	53.4001	9.20187	-2.53684	Down	5.44618e-182	1.34939e-180		ENSAPLT00000002170			822	48	211	4.35245	14.6895	1.75488	Up	2.65804e-17
ENSAPLT00000010434	S100A4	S100 calcium binding protein A4 [Source:HGNC Symbol;Acc:10494]	303	1462	3301	276.122	783.87	1.50531	Up	1.45669e-265	1.90158e-263		ENSAPLT00000003424	GATM	glycine amidinotransferase (L-arginine:glycine amidinotransferase) [Source:HGNC Symbol;Acc:4175]	2011	155	0	4.41079	0.001	-12.1068	Down	1.22776e-51	1.10475e-50		ENSAPLT00000003496			484	244	43	36.2732	4.50118	-3.01053	Down	7.93894e-53	7.54199e-52		ENSAPLT00000002172	VSIG8	V-set and immunoglobulin domain containing 8 [Source:HGNC Symbol;Acc:32063]	165	0	589	0.001	204.281	17.6402	Up	2.08788e-146
ENSAPLT00000010482	PPEF1	protein phosphatase, EF-hand calcium binding domain 1 [Source:HGNC Symbol;Acc:9243]	2171	356	685	9.38397	22.7024	1.27457	Up	3.08498e-44	1.02322e-42		ENSAPLT00000003426	SRGAP3	SLIT-ROBO Rho GTPase activating protein 3 [Source:HGNC Symbol;Acc:19744]	2856	941	2531	18.8551	44.899	1.25173	Up	4.72258e-127	8.92888e-126		ENSAPLT00000003520	TFPI	tissue factor pathway inhibitor (lipoprotein-associated coagulation inhibitor) [Source:HGNC Symbol;Acc:11760]	1024	103	48	7.23733	2.37489	-1.60759	Down	2.79124e-11	9.55815e-11		ENSAPLT00000002173	RNF103	ring finger protein 103 [Source:HGNC Symbol;Acc:12859]	2064	204	577	7.36691	15.9979	1.11875	Up	1.27719e-23
ENSAPLT00000010511	CPZ	carboxypeptidase Z [Source:HGNC Symbol;Acc:2333]	1944	2718	784	80.011	29.0176	-1.46327	Down	2.1474e-161	1.99708e-159		ENSAPLT00000003427	PLSCR5	phospholipid scramblase family, member 5 [Source:HGNC Symbol;Acc:19952]	669	13	0	1.11202	0.001	-10.119	Down	5.07094e-05	0.000110875		ENSAPLT00000003531	SCNN1D	sodium channel, non-voltage-gated 1, delta subunit [Source:HGNC Symbol;Acc:10601]	1704	37	2	1.56233	0.0594653	-4.71551	Down	1.4444e-12	5.26862e-12		ENSAPLT00000002178	FZD2	frizzled family receptor 2 [Source:HGNC Symbol;Acc:4040]	1104	897	183	60.5603	9.4859	-2.67452	Down	7.07776e-159
ENSAPLT00000010541	MOGAT1	monoacylglycerol O-acyltransferase 1 [Source:HGNC Symbol;Acc:18210]	1366	154	399	6.45159	21.0166	1.70381	Up	4.59896e-40	1.37188e-38		ENSAPLT00000003449			4680	141	12	1.72413	0.129909	-3.7303	Down	6.2037e-33	4.00757e-32		ENSAPLT00000003533	GGCT	gamma-glutamylcyclotransferase [Source:HGNC Symbol;Acc:21705]	714	480	292	48.3709	20.7199	-1.22312	Down	2.1998e-31	1.47891e-30		ENSAPLT00000002206			345	3	35	0.648137	5.80558	3.16307	Up	2.0632e-06
ENSAPLT00000010555	SHROOM3	shroom family member 3 [Source:HGNC Symbol;Acc:30422]	5577	254	663	2.60633	8.5537	1.71453	Up	5.36752e-66	2.54581e-64		ENSAPLT00000003451	ATL1	atlastin GTPase 1 [Source:HGNC Symbol;Acc:11231]	1677	2637	6477	89.9857	195.679	1.12072	Up	1.23383e-270	4.34719e-269		ENSAPLT00000003534	TPH2	tryptophan hydroxylase 2 [Source:HGNC Symbol;Acc:20692]	1427	10	0	0.504217	0.001	-8.9779	Down	0.000119878	0.000262347		ENSAPLT00000002211	CLDN17	claudin 17 [Source:HGNC Symbol;Acc:2038]	576	0	88	0.001	8.74292	13.0939	Up	1.90598e-22
ENSAPLT00000010561			1662	119	43	4.09744	1.86157	-1.13821	Down	3.49444e-06	1.76196e-05		ENSAPLT00000003455	ULK2	unc-51 like autophagy activating kinase 2 [Source:HGNC Symbol;Acc:13480]	3048	2920	13189	54.8232	219.23	1.99959	Up	0	0		ENSAPLT00000003535			2838	398	242	10.0905	4.32022	-1.22382	Down	2.50192e-26	1.49395e-25		ENSAPLT00000002212		Scale keratin [Source:UniProtKB/TrEMBL;Acc:R0J9V9]	324	0	632	0.001	111.627	16.7683	Up	4.79058e-157
ENSAPLT00000010590	S100A6	S100 calcium binding protein A6 [Source:HGNC Symbol;Acc:10496]	425	2939	5044	395.737	853.94	1.10959	Up	1.19826e-251	1.45727e-249		ENSAPLT00000003462	TM2D1	TM2 domain containing 1 [Source:HGNC Symbol;Acc:24142]	441	451	1339	58.524	153.831	1.39425	Up	5.1296e-80	6.3556e-79		ENSAPLT00000003537	NDUFB6	NADH dehydrogenase (ubiquinone) 1 beta subcomplex, 6, 17kDa [Source:HGNC Symbol;Acc:7701]	207	671	476	233.235	116.504	-1.00141	Down	1.30837e-31	8.82132e-31		ENSAPLT00000002213	PIM1	pim-1 oncogene [Source:HGNC Symbol;Acc:8986]	739	5	63	0.504302	4.87857	3.2741	Up	5.62692e-11
ENSAPLT00000010608			380	59	99	8.88515	18.7453	1.07706	Up	3.69678e-06	1.85609e-05		ENSAPLT00000003467	DLK2	delta-like 2 homolog (Drosophila) [Source:HGNC Symbol;Acc:21113]	1107	390	107	20.1611	4.8971	-2.04157	Down	5.88148e-47	4.95615e-46		ENSAPLT00000003544	COL21A1	collagen, type XXI, alpha 1 [Source:HGNC Symbol;Acc:17025]	2880	565	72	14.1155	1.26661	-3.47824	Down	5.86706e-138	1.17491e-136		ENSAPLT00000002214	GPR132	G protein-coupled receptor 132 [Source:HGNC Symbol;Acc:17482]	867	2	46	0.17194	3.03623	4.14231	Up	1.10046e-09
ENSAPLT00000010632	EXOC3L4	exocyst complex component 3-like 4 [Source:HGNC Symbol;Acc:20120]	2293	7	36	0.174699	1.12964	2.69292	Up	1.2284e-07	7.40947e-07		ENSAPLT00000003477	LIPA	lipase A, lysosomal acid, cholesterol esterase [Source:HGNC Symbol;Acc:6617]	2890	4885	12253	96.7304	214.807	1.151	Up	0	0		ENSAPLT00000003546		WAP four-disulfide core domain protein 3 [Source:UniProtKB/TrEMBL;Acc:R0L9N6]	360	53	0	10.5929	0.001	-13.3708	Down	3.74474e-21	1.89972e-20		ENSAPLT00000002218	MYCT1	myc target 1 [Source:HGNC Symbol;Acc:23172]	537	111	358	15.4068	38.1509	1.30815	Up	5.06928e-19
ENSAPLT00000010650	CALHM2	calcium homeostasis modulator 2 [Source:HGNC Symbol;Acc:23493]	960	72	137	4.29198	10.2681	1.25846	Up	6.77092e-10	5.19372e-09		ENSAPLT00000003484	LNX1	ligand of numb-protein X 1, E3 ubiquitin protein ligase [Source:HGNC Symbol;Acc:6657]	2199	274	3	7.13053	0.0691192	-6.68878	Down	5.63532e-85	7.38154e-84		ENSAPLT00000003550	CDCA8	cell division cycle associated 8 [Source:HGNC Symbol;Acc:14629]	883	198	22	16.1341	1.26231	-3.67598	Down	8.20556e-52	7.70699e-51		ENSAPLT00000002219	PRSS35	protease, serine, 35 [Source:HGNC Symbol;Acc:21387]	1266	308	952	18.1335	43.0328	1.24678	Up	1.13263e-44
ENSAPLT00000010724	PALB2	partner and localizer of BRCA2 [Source:HGNC Symbol;Acc:26144]	1605	52	87	1.85406	3.90019	1.07285	Up	1.53439e-05	7.06109e-05		ENSAPLT00000003485		Gap junction gamma-1 protein [Source:UniProtKB/TrEMBL;Acc:R0L417]	951	150	409	9.02625	21.7894	1.27143	Up	1.94609e-22	9.78834e-22		ENSAPLT00000003553	AMZ1	archaelysin family metallopeptidase 1 [Source:HGNC Symbol;Acc:22231]	1512	428	16	20.3673	0.536131	-5.24752	Down	7.47726e-140	1.51457e-138		ENSAPLT00000002226	MYADML2	myeloid-associated differentiation marker-like 2 [Source:HGNC Symbol;Acc:34548]	906	768	18	63.1826	1.13695	-5.79629	Down	3.66362e-247
ENSAPLT00000010740	TRIM63	tripartite motif containing 63, E3 ubiquitin protein ligase [Source:HGNC Symbol;Acc:16007]	1068	187	0	10.02	0.001	-13.2906	Down	3.32078e-48	1.19021e-46		ENSAPLT00000003493			312	11	0	2.0176	0.001	-10.9784	Down	0.00022996	0.000473905		ENSAPLT00000003554	CACYBP	calcyclin binding protein [Source:HGNC Symbol;Acc:30423]	774	3012	10739	279.998	702.952	1.32801	Up	0	0		ENSAPLT00000002227	DDX39A	DEAD (Asp-Glu-Ala-Asp) box polypeptide 39A [Source:HGNC Symbol;Acc:17821]	120	105	349	65.2188	166.433	1.35159	Up	1.89336e-19
ENSAPLT00000010745		S-adenosylmethionine synthetase isoform type-2 [Source:UniProtKB/TrEMBL;Acc:R0LJ76]	1185	271	92	13.0872	5.58612	-1.22824	Down	8.51054e-14	9.05733e-13		ENSAPLT00000003495	ENDOD1	endonuclease domain containing 1 [Source:HGNC Symbol;Acc:29129]	1404	820	255	33.4228	9.20187	-1.86084	Down	1.09611e-85	1.44913e-84		ENSAPLT00000003561	SSBP3	single stranded DNA binding protein 3 [Source:HGNC Symbol;Acc:15674]	1722	1461	842	61.0461	24.7732	-1.30112	Down	3.53056e-101	5.47567e-100		ENSAPLT00000002236	UQCRC2	ubiquinol-cytochrome c reductase core protein II [Source:HGNC Symbol;Acc:12586]	2251	11111	3716	367.911	94.4706	-1.96142	Down	0
ENSAPLT00000010761	SLC6A14	solute carrier family 6 (amino acid transporter), member 14 [Source:HGNC Symbol;Acc:11047]	2310	72	121	1.78368	3.7689	1.07929	Up	2.96236e-07	1.70171e-06		ENSAPLT00000003496			484	571	43	67.513	4.50118	-3.90679	Down	1.58386e-133	3.10625e-132		ENSAPLT00000003569	CA12	carbonic anhydrase XII [Source:HGNC Symbol;Acc:1371]	1032	393	2	27.4002	0.0981868	-8.12444	Down	3.14812e-147	6.59468e-146		ENSAPLT00000002238	LRRC3B	leucine rich repeat containing 3B [Source:HGNC Symbol;Acc:28105]	780	545	143	52.0795	10.4915	-2.31149	Down	4.4092e-82
ENSAPLT00000010780	TMEM30C	transmembrane protein 30C [Source:HGNC Symbol;Acc:30443]	1503	145	51	5.52084	2.44147	-1.17714	Down	1.39472e-07	8.34893e-07		ENSAPLT00000003520	TFPI	tissue factor pathway inhibitor (lipoprotein-associated coagulation inhibitor) [Source:HGNC Symbol;Acc:11760]	1024	222	48	12.4065	2.37489	-2.38516	Down	5.3871e-33	3.48639e-32		ENSAPLT00000003577	SYDE2	synapse defective 1, Rho GTPase, homolog 2 (C. elegans) [Source:HGNC Symbol;Acc:25841]	2820	775	3257	19.774	58.5156	1.56522	Up	1.12208e-196	3.00743e-195		ENSAPLT00000002240			390	51	6	9.74699	0.880406	-3.46872	Down	4.24972e-13
ENSAPLT00000010841			615	104	28	9.67731	3.27585	-1.56274	Down	3.46756e-08	2.23258e-07		ENSAPLT00000003530	WWC1	WW and C2 domain containing 1 [Source:HGNC Symbol;Acc:29435]	3615	524	1546	8.29506	21.6673	1.38519	Up	3.21754e-91	4.47462e-90		ENSAPLT00000003584	DDAH1	dimethylarginine dimethylaminohydrolase 1 [Source:HGNC Symbol;Acc:2715]	777	52	250	4.8153	16.3013	1.75929	Up	3.10346e-19	1.47564e-18		ENSAPLT00000002245			207	30	2	10.8023	0.552912	-4.28814	Down	2.09704e-09
ENSAPLT00000010847	ECT2	epithelial cell transforming sequence 2 oncogene [Source:HGNC Symbol;Acc:3155]	2745	445	166	9.27714	4.35118	-1.09227	Down	2.724e-18	3.88375e-17		ENSAPLT00000003531	SCNN1D	sodium channel, non-voltage-gated 1, delta subunit [Source:HGNC Symbol;Acc:10601]	1704	57	2	1.91426	0.0594653	-5.0086	Down	9.35252e-17	3.93588e-16		ENSAPLT00000003585	HGF	hepatocyte growth factor (hepapoietin A; scatter factor) [Source:HGNC Symbol;Acc:4893]	2196	43	161	1.40889	3.71447	1.3986	Up	1.13407e-09	3.57757e-09		ENSAPLT00000002252			105	2	24	1.41973	13.0803	3.20371	Up	9.54268e-05
ENSAPLT00000010850	LAMA1	laminin, alpha 1 [Source:HGNC Symbol;Acc:6481]	9222	106	31	0.657775	0.241868	-1.44338	Down	1.48351e-07	8.84696e-07		ENSAPLT00000003533	GGCT	gamma-glutamylcyclotransferase [Source:HGNC Symbol;Acc:21705]	714	558	292	44.7232	20.7199	-1.11001	Down	6.02652e-28	3.4658e-27		ENSAPLT00000003590	BMP7	bone morphogenetic protein 7 [Source:HGNC Symbol;Acc:1074]	1116	331	93	21.3405	4.22203	-2.33759	Down	1.19587e-53	1.15238e-52		ENSAPLT00000002253	MRF4	Myogenic factor 6 [Source:UniProtKB/TrEMBL;Acc:R0M523]	468	728	15	115.945	1.83418	-5.98216	Down	2.83312e-237
ENSAPLT00000010853		Thrombospondin type-1 domain-containing protein 4 [Source:UniProtKB/TrEMBL;Acc:R0KV09]	1230	492	159	22.8906	9.30107	-1.29928	Down	7.29454e-26	1.45778e-24		ENSAPLT00000003534	TPH2	tryptophan hydroxylase 2 [Source:HGNC Symbol;Acc:20692]	1427	10	0	0.401026	0.001	-8.64755	Down	0.000489704	0.000975903		ENSAPLT00000003593	TIAM1	T-cell lymphoma invasion and metastasis 1 [Source:HGNC Symbol;Acc:11805]	4569	1579	484	24.8658	5.36694	-2.21199	Down	2.6102e-232	8.14128e-231		ENSAPLT00000002254	ACN9	ACN9 homolog (S. cerevisiae) [Source:HGNC Symbol;Acc:21752]	201	108	47	40.0491	13.3813	-1.58155	Down	4.61022e-11
ENSAPLT00000010863	ARHGEF37	Rho guanine nucleotide exchange factor (GEF) 37 [Source:HGNC Symbol;Acc:34430]	2192	321	596	8.38033	19.5635	1.22309	Up	2.24532e-36	6.17962e-35		ENSAPLT00000003544	COL21A1	collagen, type XXI, alpha 1 [Source:HGNC Symbol;Acc:17025]	2880	1147	72	22.7912	1.26661	-4.16943	Down	1.35957e-279	4.96259e-278		ENSAPLT00000003608	ITGBL1	integrin, beta-like 1 (with EGF-like repeat domains) [Source:HGNC Symbol;Acc:6164]	1179	291	126	17.7591	5.41452	-1.71365	Down	8.82736e-32	5.98308e-31		ENSAPLT00000002257	LIPE	lipase, hormone-sensitive [Source:HGNC Symbol;Acc:6621]	192	3	366	1.16462	109.088	6.54949	Up	2.171e-85
ENSAPLT00000010894	RHOBTB1	Rho-related BTB domain containing 1 [Source:HGNC Symbol;Acc:18738]	2088	123	40	3.3711	1.37839	-1.29024	Down	1.94058e-07	1.13632e-06		ENSAPLT00000003546		WAP four-disulfide core domain protein 3 [Source:UniProtKB/TrEMBL;Acc:R0L9N6]	360	16	0	2.5434	0.001	-11.3125	Down	5.25102e-06	1.2512e-05		ENSAPLT00000003616	FMO4	flavin containing monooxygenase 4 [Source:HGNC Symbol;Acc:3772]	1599	1	28	0.0449979	0.887181	4.3013	Up	5.02004e-06	1.23901e-05		ENSAPLT00000002258		Uncharacterized protein [Source:UniProtKB/TrEMBL;Acc:R0M4Q2]	255	85	24	24.8453	5.38601	-2.20568	Down	2.18668e-13
ENSAPLT00000010897		Contactin-associated protein-like 2 [Source:UniProtKB/TrEMBL;Acc:R0KBW8]	2646	40	3	0.8651	0.0815779	-3.40662	Down	9.58758e-08	5.88532e-07		ENSAPLT00000003550	CDCA8	cell division cycle associated 8 [Source:HGNC Symbol;Acc:14629]	883	371	22	24.0442	1.26231	-4.25155	Down	8.6251e-93	1.21255e-91		ENSAPLT00000003619		Cytoplasmic polyadenylation element-binding protein 1 [Source:UniProtKB/TrEMBL;Acc:R0LBG2]	1710	442	39	18.598	1.1555	-4.00856	Down	7.9407e-122	1.42246e-120		ENSAPLT00000002261			291	0	20549	0.001	4041.05	21.9463	Up	0
ENSAPLT00000010898	PYGB	phosphorylase, glycogen; brain [Source:HGNC Symbol;Acc:9723]	2538	1228	2396	27.6887	67.926	1.29467	Up	8.14704e-154	7.20026e-152		ENSAPLT00000003553	AMZ1	archaelysin family metallopeptidase 1 [Source:HGNC Symbol;Acc:22231]	1512	300	16	11.3544	0.536131	-4.40453	Down	4.2861e-77	5.16624e-76		ENSAPLT00000003623	PBK	PDZ binding kinase [Source:HGNC Symbol;Acc:18282]	840	277	47	23.7269	2.83479	-3.06521	Down	7.81808e-61	8.19474e-60		ENSAPLT00000002266		Feather beta keratin [Source:UniProtKB/TrEMBL;Acc:R0JKB9]	315	0	1796	0.001	326.281	18.3158	Up	0
ENSAPLT00000010901	SDCBP2	syndecan binding protein (syntenin) 2 [Source:HGNC Symbol;Acc:15756]	852	129	241	8.66456	20.3525	1.23201	Up	8.10156e-16	9.86961e-15		ENSAPLT00000003561	SSBP3	single stranded DNA binding protein 3 [Source:HGNC Symbol;Acc:15674]	1722	1655	842	54.9998	24.7732	-1.15065	Down	3.8536e-84	4.99245e-83		ENSAPLT00000003627	PRELID1	PRELI domain containing 1 [Source:HGNC Symbol;Acc:30255]	488	6944	3414	1023.84	354.443	-1.53036	Down	0	0		ENSAPLT00000002270		Feather keratin 1 [Source:UniProtKB/TrEMBL;Acc:R0JL08]	315	0	2486	0.001	451.634	18.7848	Up	0
ENSAPLT00000010955	MDFI	MyoD family inhibitor [Source:HGNC Symbol;Acc:6967]	513	103	288	11.4899	40.3939	1.81377	Up	6.1039e-32	1.50785e-30		ENSAPLT00000003569	CA12	carbonic anhydrase XII [Source:HGNC Symbol;Acc:1371]	1032	357	2	19.7963	0.0981868	-7.65549	Down	1.09139e-113	1.85367e-112		ENSAPLT00000003630	BRCA1	breast cancer 1, early onset [Source:HGNC Symbol;Acc:1100]	6306	645	360	7.35947	2.89235	-1.34736	Down	3.66068e-48	3.28715e-47		ENSAPLT00000002272	UQCRFS1	ubiquinol-cytochrome c reductase, Rieske iron-sulfur polypeptide 1 [Source:HGNC Symbol;Acc:12587]	621	5431	2020	651.858	186.147	-1.80811	Down	0
ENSAPLT00000010985			363	47	12	7.40948	2.37857	-1.63928	Down	0.000143531	0.000558617		ENSAPLT00000003577	SYDE2	synapse defective 1, Rho GTPase, homolog 2 (C. elegans) [Source:HGNC Symbol;Acc:25841]	2820	1023	3257	20.7598	58.5156	1.49503	Up	8.86994e-213	2.56506e-211		ENSAPLT00000003635	SLC15A1	solute carrier family 15 (oligopeptide transporter), member 1 [Source:HGNC Symbol;Acc:10920]	2798	28	2	0.720031	0.0362147	-4.31341	Down	2.47938e-09	7.63028e-09		ENSAPLT00000002277	AAK1	AP2 associated kinase 1 [Source:HGNC Symbol;Acc:19679]	3464	309	896	6.64883	14.8022	1.15464	Up	1.48525e-37
ENSAPLT00000010989	KCNT2	potassium channel, subfamily T, member 2 [Source:HGNC Symbol;Acc:18866]	4568	8	40	0.100221	0.63005	2.65228	Up	3.12012e-08	2.01618e-07		ENSAPLT00000003584	DDAH1	dimethylarginine dimethylaminohydrolase 1 [Source:HGNC Symbol;Acc:2715]	777	77	250	5.67108	16.3013	1.52329	Up	2.67198e-18	1.17971e-17		ENSAPLT00000003638	CYR61	cysteine-rich, angiogenic inducer, 61 [Source:HGNC Symbol;Acc:2654]	1228	1235	7594	72.3618	313.311	2.11429	Up	0	0		ENSAPLT00000002278	MAPK13	mitogen-activated protein kinase 13 [Source:HGNC Symbol;Acc:6875]	1355	18	490	0.990143	20.6944	4.38546	Up	1.25613e-95
ENSAPLT00000010996		T-cell surface glycoprotein CD3 delta chain [Source:UniProtKB/TrEMBL;Acc:R0KF32]	773	117	197	8.66169	18.337	1.08204	Up	5.515e-11	4.69336e-10		ENSAPLT00000003586	MCM4	minichromosome maintenance complex component 4 [Source:HGNC Symbol;Acc:6947]	2590	1794	966	39.6387	18.8965	-1.06879	Down	5.54382e-81	6.94151e-80		ENSAPLT00000003648	ENTPD3	ectonucleoside triphosphate diphosphohydrolase 3 [Source:HGNC Symbol;Acc:3365]	1539	123	10	5.75053	0.329203	-4.12664	Down	9.46492e-36	6.93176e-35		ENSAPLT00000002287	LRRN3	leucine rich repeat neuronal 3 [Source:HGNC Symbol;Acc:17200]	2127	17	67	0.595726	1.80262	1.59737	Up	9.65608e-06
ENSAPLT00000011001		Troponin C, skeletal muscle [Source:UniProtKB/TrEMBL;Acc:R0L5U9]	285	969	3	194.57	0.757386	-8.00504	Down	8.00572e-240	9.26125e-238		ENSAPLT00000003588			818	95	5	6.6461	0.309685	-4.42364	Down	2.12776e-25	1.14267e-24		ENSAPLT00000003676	PCBD1	Pterin-4-alpha-carbinolamine dehydratase [Source:UniProtKB/TrEMBL;Acc:R0JDR4]	315	39	3	8.90831	0.482518	-4.2065	Down	2.32606e-12	8.40841e-12		ENSAPLT00000002290		Feather keratin 2 [Source:UniProtKB/TrEMBL;Acc:R0L6D6]	321	0	13494	0.001	2405.65	21.198	Up	0
ENSAPLT00000011034	WNT7B	wingless-type MMTV integration site family, member 7B [Source:HGNC Symbol;Acc:12787]	1047	91	24	4.97383	1.64932	-1.59248	Down	1.74542e-07	1.02924e-06		ENSAPLT00000003590	BMP7	bone morphogenetic protein 7 [Source:HGNC Symbol;Acc:1074]	1116	509	93	26.1006	4.22203	-2.62807	Down	3.95144e-82	5.01399e-81		ENSAPLT00000003690	DEGS2	delta(4)-desaturase, sphingolipid 2 [Source:HGNC Symbol;Acc:20113]	891	167	0	13.4859	0.001	-13.7192	Down	6.53334e-65	7.17344e-64		ENSAPLT00000002297	C1orf159	chromosome 1 open reading frame 159 [Source:HGNC Symbol;Acc:26062]	983	13	92	0.985722	5.35588	2.44187	Up	7.38206e-12
ENSAPLT00000011037	TGM6	transglutaminase 6 [Source:HGNC Symbol;Acc:16255]	2133	902	1561	24.1998	52.6566	1.12162	Up	1.29825e-80	6.97088e-79		ENSAPLT00000003593	TIAM1	T-cell lymphoma invasion and metastasis 1 [Source:HGNC Symbol;Acc:11805]	4569	2328	484	29.158	5.36694	-2.44172	Down	0	0		ENSAPLT00000003709	FMNL1	formin-like 1 [Source:HGNC Symbol;Acc:1212]	3198	659	391	14.8268	6.19443	-1.25917	Down	2.22712e-44	1.88012e-43		ENSAPLT00000002302	RAD54L2	RAD54-like 2 (S. cerevisiae) [Source:HGNC Symbol;Acc:29123]	4140	447	1233	8.0477	17.0435	1.08257	Up	3.19234e-46
ENSAPLT00000011068	SLITRK3	SLIT and NTRK-like family, member 3 [Source:HGNC Symbol;Acc:23501]	1854	22	1	0.679062	0.0388089	-4.12908	Down	3.19466e-05	0.000139481		ENSAPLT00000003608	ITGBL1	integrin, beta-like 1 (with EGF-like repeat domains) [Source:HGNC Symbol;Acc:6164]	1179	1314	126	63.779	5.41452	-3.55818	Down	1.32263e-282	4.85273e-281		ENSAPLT00000003710	TSPAN4	tetraspanin 4 [Source:HGNC Symbol;Acc:11859]	720	52	158	5.19651	11.118	1.09728	Up	5.8336e-07	1.54214e-06		ENSAPLT00000002305		Feather keratin 2 [Source:UniProtKB/TrEMBL;Acc:R0JF00]	336	0	23527	0.001	4007.04	21.9341	Up	0
ENSAPLT00000011137			2868	405	148	8.08113	3.71299	-1.12198	Down	1.88393e-17	2.55056e-16		ENSAPLT00000003616	FMO4	flavin containing monooxygenase 4 [Source:HGNC Symbol;Acc:3772]	1599	0	28	0.001	0.887181	9.79309	Up	2.06432e-08	5.87754e-08		ENSAPLT00000003715	CYTH3	cytohesin 3 [Source:HGNC Symbol;Acc:9504]	1322	594	1733	32.3293	66.4156	1.03868	Up	4.24172e-57	4.26532e-56		ENSAPLT00000002309	ACKR3	atypical chemokine receptor 3 [Source:HGNC Symbol;Acc:23692]	1086	490	3512	33.6303	185.064	2.46019	Up	0
ENSAPLT00000011179	SLC18A2	solute carrier family 18 (vesicular monoamine), member 2 [Source:HGNC Symbol;Acc:10935]	1554	147	47	5.41331	2.17615	-1.31474	Down	7.51914e-09	5.23434e-08		ENSAPLT00000003619		Cytoplasmic polyadenylation element-binding protein 1 [Source:UniProtKB/TrEMBL;Acc:R0LBG2]	1710	230	39	7.69712	1.1555	-2.7358	Down	1.14312e-39	8.40996e-39		ENSAPLT00000003735	IL22RA1	interleukin 22 receptor, alpha 1 [Source:HGNC Symbol;Acc:13700]	978	25	0	1.83926	0.001	-10.8449	Down	2.09446e-10	6.8701e-10		ENSAPLT00000002310	ADORA1	adenosine A1 receptor [Source:HGNC Symbol;Acc:262]	984	5	528	0.378739	30.7068	6.34121	Up	1.43696e-121
ENSAPLT00000011243	KPNA7	karyopherin alpha 7 (importin alpha 8) [Source:HGNC Symbol;Acc:21839]	1584	59	120	2.13154	5.45089	1.3546	Up	9.5779e-10	7.25687e-09		ENSAPLT00000003623	PBK	PDZ binding kinase [Source:HGNC Symbol;Acc:18282]	840	371	47	25.275	2.83479	-3.1564	Down	9.02192e-73	1.03475e-71		ENSAPLT00000003745	FKBP5	FK506 binding protein 5 [Source:HGNC Symbol;Acc:3721]	1517	586	3925	27.7941	131.086	2.23766	Up	0	0		ENSAPLT00000002315	SIAH1	siah E3 ubiquitin protein ligase 1 [Source:HGNC Symbol;Acc:10857]	849	553	330	48.5492	22.2435	-1.12607	Down	2.24356e-30
ENSAPLT00000011265		Photoreceptor outer segment membrane glycoprotein 2 [Source:UniProtKB/TrEMBL;Acc:R0L2K7]	1095	146	12	7.63019	0.788512	-3.27451	Down	1.97717e-24	3.80177e-23		ENSAPLT00000003627	PRELID1	PRELI domain containing 1 [Source:HGNC Symbol;Acc:30255]	488	6497	3414	761.885	354.443	-1.10402	Down	1.2e-303	4.69388e-302		ENSAPLT00000003748	EVL	Enah/Vasp-like [Source:HGNC Symbol;Acc:20234]	1773	292	196	11.8499	5.6008	-1.08117	Down	1.97321e-16	8.54635e-16		ENSAPLT00000002322			737	118	676	11.9338	52.4899	2.13698	Up	5.84514e-67
ENSAPLT00000011272	CAMK1G	calcium/calmodulin-dependent protein kinase IG [Source:HGNC Symbol;Acc:14585]	1625	634	2080	22.3271	92.0982	2.04438	Up	3.62722e-258	4.52734e-256		ENSAPLT00000003629	IFNLR1	interferon, lambda receptor 1 [Source:HGNC Symbol;Acc:18584]	963	22	1	1.30735	0.052611	-4.63514	Down	7.43208e-07	1.89696e-06		ENSAPLT00000003752	EVL	Enah/Vasp-like [Source:HGNC Symbol;Acc:20234]	2291	104	37	3.26625	0.818238	-1.99704	Down	6.46256e-15	2.62865e-14		ENSAPLT00000002324	CLASP1	cytoplasmic linker associated protein 1 [Source:HGNC Symbol;Acc:17088]	5094	1279	740	18.7144	8.31322	-1.17067	Down	2.9232e-72
ENSAPLT00000011275	KREMEN1	kringle containing transmembrane protein 1 [Source:HGNC Symbol;Acc:17550]	1329	142	56	6.11448	3.03182	-1.01204	Down	3.95776e-06	1.97666e-05		ENSAPLT00000003630	BRCA1	breast cancer 1, early onset [Source:HGNC Symbol;Acc:1100]	6306	1090	360	9.89165	2.89235	-1.77397	Down	3.83818e-106	6.158e-105		ENSAPLT00000003756			621	100	19	11.5864	1.55012	-2.90199	Down	9.13148e-22	4.73467e-21		ENSAPLT00000002325	TNF-A	Lipopolysaccharide-induced tumor necrosis factor-alpha factor-like protein [Source:UniProtKB/TrEMBL;Acc:R0KR32]	638	26	75	3.03751	6.72724	1.14713	Up	0.00026388
ENSAPLT00000011290	MYOM1	myomesin 1 [Source:HGNC Symbol;Acc:7613]	5487	1512	180	15.7693	2.36036	-2.74004	Down	5.85224e-201	6.21429e-199		ENSAPLT00000003638	CYR61	cysteine-rich, angiogenic inducer, 61 [Source:HGNC Symbol;Acc:2654]	1228	1208	7594	56.2944	313.311	2.47653	Up	0	0		ENSAPLT00000003765	DENND2D	DENN/MADD domain containing 2D [Source:HGNC Symbol;Acc:26192]	1916	504	186	18.9268	4.91836	-1.94418	Down	7.09278e-64	7.71559e-63		ENSAPLT00000002330	SMYD1	SET and MYND domain containing 1 [Source:HGNC Symbol;Acc:20986]	1758	4575	428	193.971	13.9323	-3.79934	Down	0
ENSAPLT00000011302	SLC6A1	solute carrier family 6 (neurotransmitter transporter, GABA), member 1 [Source:HGNC Symbol;Acc:11042]	1946	30	94	0.882216	3.47557	1.97805	Up	1.10778e-12	1.08783e-11		ENSAPLT00000003642	H2AFZ	H2A histone family, member Z [Source:HGNC Symbol;Acc:4741]	763	2816	1535	211.205	101.926	-1.05112	Down	1.11522e-122	2.03274e-121		ENSAPLT00000003770		Gap junction delta-2 protein [Source:UniProtKB/TrEMBL;Acc:R0JBF6]	681	16	3	1.6905	0.223191	-2.92109	Down	0.000154787	0.000335154		ENSAPLT00000002344		Suppressor of cytokine signaling 1 [Source:UniProtKB/TrEMBL;Acc:R0KA39]	393	31	10	5.87941	1.45614	-2.01352	Down	3.27164e-05
ENSAPLT00000011328	EPB42	erythrocyte membrane protein band 4.2 [Source:HGNC Symbol;Acc:3381]	2097	233	62	6.35849	2.12733	-1.57964	Down	6.50632e-17	8.54045e-16		ENSAPLT00000003648	ENTPD3	ectonucleoside triphosphate diphosphohydrolase 3 [Source:HGNC Symbol;Acc:3365]	1539	148	10	5.50325	0.329203	-4.06323	Down	9.73236e-37	6.78399e-36		ENSAPLT00000003772			3732	433	176	8.34809	2.38932	-1.80485	Down	6.83434e-50	6.24841e-49		ENSAPLT00000002345	SMDT1	single-pass membrane protein with aspartate-rich tail 1 [Source:HGNC Symbol;Acc:25055]	138	409	194	220.907	80.4487	-1.4573	Down	1.61226e-33
ENSAPLT00000011342	SLMO1	slowmo homolog 1 (Drosophila) [Source:HGNC Symbol;Acc:24639]	1056	201	332	10.8925	22.6212	1.05434	Up	7.8236e-17	1.02318e-15		ENSAPLT00000003654	TNMD	tenomodulin [Source:HGNC Symbol;Acc:17757]	883	264	148	17.1096	8.49188	-1.01065	Down	3.01916e-12	1.05355e-11		ENSAPLT00000003775	TFAP2C	transcription factor AP-2 gamma (activating enhancer binding protein 2 gamma) [Source:HGNC Symbol;Acc:11744]	552	148	1	19.2914	0.0917833	-7.71551	Down	1.13449e-55	1.1216e-54		ENSAPLT00000002346	CCDC102B	coiled-coil domain containing 102B [Source:HGNC Symbol;Acc:26295]	1281	27	105	1.57101	4.69069	1.57811	Up	3.46228e-08
ENSAPLT00000011343	CORIN	corin, serine peptidase [Source:HGNC Symbol;Acc:19012]	3066	366	16	6.83133	0.375482	-4.18535	Down	1.85454e-71	9.32447e-70		ENSAPLT00000003658			4485	4040	9702	51.5484	109.598	1.08822	Up	0	0		ENSAPLT00000003788	BAG2	BCL2-associated athanogene 2 [Source:HGNC Symbol;Acc:938]	513	1462	79	205.055	7.80212	-4.716	Down	0	0		ENSAPLT00000002349	GAP43	growth associated protein 43 [Source:HGNC Symbol;Acc:4140]	414	0	73	0.001	10.0906	13.3007	Up	9.80636e-19
ENSAPLT00000011346			2646	43	71	0.929983	1.93068	1.05383	Up	0.000119052	0.0004699		ENSAPLT00000003676	PCBD1	Pterin-4-alpha-carbinolamine dehydratase [Source:UniProtKB/TrEMBL;Acc:R0JDR4]	315	112	3	20.3472	0.482518	-5.3981	Down	6.21042e-33	4.01008e-32		ENSAPLT00000003791			2091	64	32	2.20225	0.775352	-1.50606	Down	5.83496e-07	1.54221e-06		ENSAPLT00000002351	PAQR9	progestin and adipoQ receptor family member IX [Source:HGNC Symbol;Acc:30131]	792	29	12	2.72921	0.867067	-1.65427	Down	0.00045226
ENSAPLT00000011357	SGPP2	sphingosine-1-phosphate phosphatase 2 [Source:HGNC Symbol;Acc:19953]	969	135	252	7.97272	18.7119	1.23081	Up	1.89973e-16	2.41135e-15		ENSAPLT00000003690	DEGS2	delta(4)-desaturase, sphingolipid 2 [Source:HGNC Symbol;Acc:20113]	891	68	0	4.36745	0.001	-12.0926	Down	4.46278e-23	2.28021e-22		ENSAPLT00000003794			1110	90	3	5.83392	0.136931	-5.41295	Down	6.51488e-31	4.33035e-30		ENSAPLT00000002352		Kallikrein-6 [Source:UniProtKB/TrEMBL;Acc:R0JGZ4]	2493	2	1141	0.059796	26.1915	8.77483	Up	6.8016e-278
ENSAPLT00000011385			2784	21	54	0.431665	1.39561	1.69292	Up	1.34566e-06	7.17402e-06		ENSAPLT00000003715	CYTH3	cytohesin 3 [Source:HGNC Symbol;Acc:9504]	1322	756	1733	32.7255	66.4156	1.02111	Up	9.86042e-64	1.0257e-62		ENSAPLT00000003795	CPLX1	complexin 1 [Source:HGNC Symbol;Acc:2309]	402	10	0	1.78984	0.001	-10.8056	Down	0.000119878	0.000262184		ENSAPLT00000002355	NPDC1	neural proliferation, differentiation and control, 1 [Source:HGNC Symbol;Acc:7899]	831	145	484	13.0056	33.3304	1.3577	Up	1.48455e-26
ENSAPLT00000011413	ASB2	ankyrin repeat and SOCS box containing 2 [Source:HGNC Symbol;Acc:16012]	3445	101	186	1.67776	3.88477	1.2113	Up	2.9866e-12	2.82743e-11		ENSAPLT00000003722			525	43	18	4.68711	1.73707	-1.43205	Down	0.000222746	0.000459972		ENSAPLT00000003798			960	25	9	1.87374	0.474979	-1.97999	Down	0.000157531	0.000340887		ENSAPLT00000002356	DOCK3	dedicator of cytokinesis 3 [Source:HGNC Symbol;Acc:2989]	4974	114	48	1.7083	0.552245	-1.62918	Down	4.75962e-12
ENSAPLT00000011414	PLP1	proteolipid protein 1 [Source:HGNC Symbol;Acc:9086]	1161	121	36	5.96416	2.23106	-1.41859	Down	2.90362e-08	1.88055e-07		ENSAPLT00000003735	IL22RA1	interleukin 22 receptor, alpha 1 [Source:HGNC Symbol;Acc:13700]	978	33	0	1.93095	0.001	-10.9151	Down	1.37866e-11	4.65643e-11		ENSAPLT00000003800	ZNF385B	zinc finger protein 385B [Source:HGNC Symbol;Acc:26332]	2045	36	6	1.26663	0.148649	-3.09102	Down	3.50588e-09	1.06774e-08		ENSAPLT00000002359	COL6A1	collagen, type VI, alpha 1 [Source:HGNC Symbol;Acc:2211]	4516	10339	118150	170.643	1497.19	3.1332	Up	0
ENSAPLT00000011424	FAM83A	family with sequence similarity 83, member A [Source:HGNC Symbol;Acc:28210]	1320	228	461	9.88456	25.1286	1.34608	Up	7.1006e-33	1.79457e-31		ENSAPLT00000003740	BEND6	BEN domain containing 6 [Source:HGNC Symbol;Acc:20871]	834	52	124	3.56807	7.53284	1.07805	Up	2.71888e-06	6.64579e-06		ENSAPLT00000003801	HACL1	2-hydroxyacyl-CoA lyase 1 [Source:HGNC Symbol;Acc:17856]	1864	548	1620	21.1532	44.0324	1.05769	Up	4.97566e-55	4.88148e-54		ENSAPLT00000002360	PLN	phospholamban [Source:HGNC Symbol;Acc:9080]	156	355	36	169.617	13.2061	-3.683	Down	3.59024e-87
ENSAPLT00000011444	OTOF	otoferlin [Source:HGNC Symbol;Acc:8515]	5940	90	162	0.867067	1.96232	1.17834	Up	1.89185e-10	1.52516e-09		ENSAPLT00000003752	EVL	Enah/Vasp-like [Source:HGNC Symbol;Acc:20234]	2291	96	37	2.39796	0.818238	-1.55122	Down	4.1581e-09	1.2414e-08		ENSAPLT00000003802	ATP13A4	ATPase type 13A4 [Source:HGNC Symbol;Acc:25422]	3879	485	0	8.99628	0.001	-13.1351	Down	5.65652e-187	1.44467e-185		ENSAPLT00000002370	ZBTB18	zinc finger and BTB domain containing 18 [Source:HGNC Symbol;Acc:13030]	1569	975	315	46.3176	11.489	-2.0113	Down	8.52694e-122
ENSAPLT00000011447	KCNH7	potassium voltage-gated channel, subfamily H (eag-related), member 7 [Source:HGNC Symbol;Acc:18863]	3297	26	71	0.451285	1.54946	1.77966	Up	9.07106e-09	6.27173e-08		ENSAPLT00000003756			621	135	19	12.4405	1.55012	-3.0046	Down	3.24016e-26	1.77702e-25		ENSAPLT00000003813	DLG2	discs, large homolog 2 (Drosophila) [Source:HGNC Symbol;Acc:2901]	2133	183	77	6.17307	1.82895	-1.75497	Down	3.06816e-21	1.56211e-20		ENSAPLT00000002374			468	42	779	6.68911	95.2551	3.83191	Up	8.75524e-138
ENSAPLT00000011529	PGM5	phosphoglucomutase 5 [Source:HGNC Symbol;Acc:8908]	2205	2019	3991	52.3991	130.231	1.31346	Up	1.32376e-260	1.69691e-258		ENSAPLT00000003765	DENND2D	DENN/MADD domain containing 2D [Source:HGNC Symbol;Acc:26192]	1916	399	186	11.9172	4.91836	-1.27679	Down	3.78198e-25	2.01881e-24		ENSAPLT00000003814	SULF1	sulfatase 1 [Source:HGNC Symbol;Acc:20391]	3291	1506	6392	32.9259	98.4038	1.57949	Up	0	0		ENSAPLT00000002385	TPRN	taperin [Source:HGNC Symbol;Acc:26894]	1340	28	380	1.55746	16.2284	3.38125	Up	1.4693e-61
ENSAPLT00000011535			546	397	128	41.6097	16.8678	-1.30265	Down	3.03646e-21	5.03564e-20		ENSAPLT00000003772			3732	610	176	9.35373	2.38932	-1.96894	Down	3.66096e-69	4.04844e-68		ENSAPLT00000003815	ST8SIA4	ST8 alpha-N-acetyl-neuraminide alpha-2,8-sialyltransferase 4 [Source:HGNC Symbol;Acc:10871]	774	20	82	1.85922	5.36755	1.52957	Up	3.9409e-06	9.80392e-06		ENSAPLT00000002386	STRIP2	striatin interacting protein 2 [Source:HGNC Symbol;Acc:22209]	2280	634	114	20.7262	2.86132	-2.8567	Down	3.24824e-121
ENSAPLT00000011541	PAH	phenylalanine hydroxylase [Source:HGNC Symbol;Acc:8582]	1341	94	30	4.0114	1.60966	-1.31735	Down	3.94324e-06	1.97148e-05		ENSAPLT00000003775	TFAP2C	transcription factor AP-2 gamma (activating enhancer binding protein 2 gamma) [Source:HGNC Symbol;Acc:11744]	552	237	1	24.57	0.0917833	-8.06445	Down	1.88211e-76	2.25901e-75		ENSAPLT00000003818	TPM1	tropomyosin 1 (alpha) [Source:HGNC Symbol;Acc:12010]	2217	23586	12971	765.473	296.422	-1.3687	Down	0	0		ENSAPLT00000002387	TNFAIP3	tumor necrosis factor, alpha-induced protein 3 [Source:HGNC Symbol;Acc:11896]	2376	24	315	0.752887	7.58683	3.33299	Up	1.1707e-50
ENSAPLT00000011567			948	29	4	1.7506	0.303594	-2.52763	Down	0.000100336	0.000401032		ENSAPLT00000003776		Phenylserine dehydratase [Source:UniProtKB/TrEMBL;Acc:R0LEP7]	1314	46	14	2.00336	0.539803	-1.89192	Down	3.12022e-06	7.5863e-06		ENSAPLT00000003824	TANGO2	transport and golgi organization 2 homolog (Drosophila) [Source:HGNC Symbol;Acc:25439]	1026	863	3144	60.5208	155.252	1.35911	Up	1.24466e-154	2.74174e-153		ENSAPLT00000002390	MLIP	muscular LMNA-interacting protein [Source:HGNC Symbol;Acc:21355]	1362	504	110	27.5815	4.62181	-2.57717	Down	2.0925e-86
ENSAPLT00000011580			12035	153	507	0.727515	3.03112	2.0588	Up	6.19184e-65	2.86983e-63		ENSAPLT00000003788	BAG2	BCL2-associated athanogene 2 [Source:HGNC Symbol;Acc:938]	513	864	79	96.3813	7.80212	-3.62682	Down	1.70255e-189	4.47677e-188		ENSAPLT00000003829	TAF4B	TAF4b RNA polymerase II, TATA box binding protein (TBP)-associated factor, 105kDa [Source:HGNC Symbol;Acc:11538]	2235	21	5	0.676056	0.113343	-2.57645	Down	4.73278e-05	0.000107548		ENSAPLT00000002392	UNC5C	unc-5 homolog C (C. elegans) [Source:HGNC Symbol;Acc:12569]	3293	2	71	0.0452692	1.23385	4.76849	Up	1.61803e-15
ENSAPLT00000011581	GLA	galactosidase, alpha [Source:HGNC Symbol;Acc:4296]	810	142	238	10.0323	21.1414	1.07542	Up	7.4485e-13	7.40117e-12		ENSAPLT00000003791			2091	97	32	2.65469	0.775352	-1.77562	Down	7.53138e-11	2.45891e-10		ENSAPLT00000003833	DYSF	dysferlin, limb girdle muscular dystrophy 2B (autosomal recessive) [Source:HGNC Symbol;Acc:3097]	6372	1025	3767	11.5742	29.9518	1.37174	Up	1.89328e-187	4.85299e-186		ENSAPLT00000002401		Afadin [Source:UniProtKB/TrEMBL;Acc:R0J8S5]	3003	108	540	2.68061	10.2905	1.94068	Up	9.06144e-48
ENSAPLT00000011583	HOXC4	homeobox C4 [Source:HGNC Symbol;Acc:5126]	669	11	36	0.940942	3.87184	2.04084	Up	7.69316e-06	3.68945e-05		ENSAPLT00000003794			1110	344	3	17.735	0.136931	-7.01701	Down	1.15855e-107	1.89302e-106		ENSAPLT00000003834	TMEM254	transmembrane protein 254 [Source:HGNC Symbol;Acc:25804]	558	2668	522	344.027	47.3957	-2.85969	Down	0	0		ENSAPLT00000002402	TJP2	tight junction protein 2 [Source:HGNC Symbol;Acc:11828]	3495	341	2433	7.2723	39.8374	2.45364	Up	1.22883e-278
ENSAPLT00000011592	POPDC2	popeye domain containing 2 [Source:HGNC Symbol;Acc:17648]	1212	70	265	3.30515	15.732	2.25091	Up	9.10482e-39	2.67119e-37		ENSAPLT00000003797			900	46	19	2.9249	1.06958	-1.45134	Down	0.000114004	0.000241639		ENSAPLT00000003838	ITGA11	integrin, alpha 11 [Source:HGNC Symbol;Acc:6136]	3564	663	2641	13.385	37.5434	1.48795	Up	1.13122e-148	2.39099e-147		ENSAPLT00000002407	TMED5	transmembrane emp24 protein transport domain containing 5 [Source:HGNC Symbol;Acc:24251]	600	333	989	41.3674	94.3282	1.1892	Up	3.63912e-43
ENSAPLT00000011610	AMICA1	adhesion molecule, interacts with CXADR antigen 1 [Source:HGNC Symbol;Acc:19084]	654	743	1613	65.0141	177.459	1.44866	Up	1.4677e-123	1.11085e-121		ENSAPLT00000003800	ZNF385B	zinc finger protein 385B [Source:HGNC Symbol;Acc:26332]	2045	24	6	0.671606	0.148649	-2.17571	Down	0.000252922	0.000518441		ENSAPLT00000003841	TTC39A	tetratricopeptide repeat domain 39A [Source:HGNC Symbol;Acc:18657]	1692	165	8	7.01657	0.239548	-4.87238	Down	9.85298e-53	9.34145e-52		ENSAPLT00000002409	ABCB9	ATP-binding cassette, sub-family B (MDR/TAP), member 9 [Source:HGNC Symbol;Acc:50]	2322	20	146	0.641996	3.59821	2.48664	Up	2.0998e-18
ENSAPLT00000011642	ANGPTL4	angiopoietin-like 4 [Source:HGNC Symbol;Acc:16039]	936	806	264	49.2783	20.2941	-1.27989	Down	1.94797e-40	5.84761e-39		ENSAPLT00000003801	HACL1	2-hydroxyacyl-CoA lyase 1 [Source:HGNC Symbol;Acc:17856]	1864	712	1620	21.859	44.0324	1.01034	Up	1.07642e-58	1.05919e-57		ENSAPLT00000003842		Claw keratin [Source:UniProtKB/TrEMBL;Acc:R0L0G2]	387	42	0	7.80871	0.001	-12.9309	Down	6.24758e-17	2.75762e-16		ENSAPLT00000002410	ETV3	ets variant 3 [Source:HGNC Symbol;Acc:3492]	1029	44	146	3.18715	8.11959	1.34914	Up	6.39416e-09
ENSAPLT00000011693	SSTR1	somatostatin receptor 1 [Source:HGNC Symbol;Acc:11330]	1134	11	31	0.555106	1.96693	1.82511	Up	0.000119718	0.000472136		ENSAPLT00000003802	ATP13A4	ATPase type 13A4 [Source:HGNC Symbol;Acc:25422]	3879	317	0	4.67666	0.001	-12.1913	Down	8.08182e-105	1.27646e-103		ENSAPLT00000003849	SH3PXD2B	SH3 and PX domains 2B [Source:HGNC Symbol;Acc:29242]	2622	626	2094	17.1784	40.462	1.23597	Up	7.36496e-90	1.03831e-88		ENSAPLT00000002411	PBLD	phenazine biosynthesis-like protein domain containing [Source:HGNC Symbol;Acc:23301]	1447	638	127	32.8637	5.02263	-2.70998	Down	3.28546e-115
ENSAPLT00000011719	MOGAT2	monoacylglycerol O-acyltransferase 2 [Source:HGNC Symbol;Acc:23248]	1008	61	9	3.46311	0.642426	-2.43046	Down	2.07536e-08	1.3767e-07		ENSAPLT00000003804	DPYSL4	dihydropyrimidinase-like 4 [Source:HGNC Symbol;Acc:3016]	1683	12	0	0.408031	0.001	-8.67254	Down	0.000107987	0.000229605		ENSAPLT00000003851	CWH43	cell wall biogenesis 43 C-terminal homolog (S. cerevisiae) [Source:HGNC Symbol;Acc:26133]	2052	63	0	2.20904	0.001	-11.1092	Down	5.43218e-25	3.12074e-24		ENSAPLT00000002419	PAPSS2	3'-phosphoadenosine 5'-phosphosulfate synthase 2 [Source:HGNC Symbol;Acc:8604]	1803	18	168	0.744118	5.33224	2.84114	Up	5.6256e-24
ENSAPLT00000011758	USP13	ubiquitin specific peptidase 13 (isopeptidase T-3) [Source:HGNC Symbol;Acc:12611]	5016	1059	51	12.0819	0.731566	-4.04571	Down	3.41036e-199	3.56809e-197		ENSAPLT00000003813	DLG2	discs, large homolog 2 (Drosophila) [Source:HGNC Symbol;Acc:2901]	2133	317	77	8.50481	1.82895	-2.21726	Down	1.3647e-42	1.06822e-41		ENSAPLT00000003855	NPHP3	nephronophthisis 3 (adolescent) [Source:HGNC Symbol;Acc:7907]	3810	424	1345	8.00722	17.8855	1.15941	Up	5.7703e-53	5.4966e-52		ENSAPLT00000002424	BET1L	Bet1 golgi vesicular membrane trafficking protein-like [Source:HGNC Symbol;Acc:19348]	2380	571	1668	17.8823	40.1066	1.1653	Up	2.05384e-69
ENSAPLT00000011761	CASQ2	calsequestrin 2 (cardiac muscle) [Source:HGNC Symbol;Acc:1513]	2744	1696	11	35.3703	0.288436	-6.93814	Down	0	0		ENSAPLT00000003814	SULF1	sulfatase 1 [Source:HGNC Symbol;Acc:20391]	3291	1163	6392	20.2231	98.4038	2.28271	Up	0	0		ENSAPLT00000003856	F7	coagulation factor VII (serum prothrombin conversion accelerator) [Source:HGNC Symbol;Acc:3544]	1309	13	0	0.71457	0.001	-9.48093	Down	8.45678e-06	2.0429e-05		ENSAPLT00000002427	UNC5B	unc-5 homolog B (C. elegans) [Source:HGNC Symbol;Acc:12568]	2843	160	1454	4.19477	29.2674	2.80263	Up	3.21514e-193
ENSAPLT00000011823	KCNIP1	Kv channel interacting protein 1 [Source:HGNC Symbol;Acc:15521]	928	18	0	1.10999	0.001	-10.1163	Down	2.96634e-05	0.000130433		ENSAPLT00000003815	ST8SIA4	ST8 alpha-N-acetyl-neuraminide alpha-2,8-sialyltransferase 4 [Source:HGNC Symbol;Acc:10871]	774	27	82	1.99627	5.36755	1.42696	Up	2.17646e-06	5.36241e-06		ENSAPLT00000003858	TRIM24	tripartite motif containing 24 [Source:HGNC Symbol;Acc:11812]	3325	1362	426	29.4731	6.49114	-2.18286	Down	2.66422e-197	7.19544e-196		ENSAPLT00000002433	LFNG	LFNG O-fucosylpeptide 3-beta-N-acetylglucosaminyltransferase [Source:HGNC Symbol;Acc:6560]	777	184	933	17.6507	68.7159	1.96092	Up	2.1111e-82
ENSAPLT00000011840	JDP2	Jun dimerization protein 2 [Source:HGNC Symbol;Acc:17546]	492	913	354	106.195	51.7701	-1.03652	Down	4.23358e-33	1.07571e-31		ENSAPLT00000003824	TANGO2	transport and golgi organization 2 homolog (Drosophila) [Source:HGNC Symbol;Acc:25439]	1026	1295	3144	72.2302	155.252	1.10394	Up	2.794e-129	5.35385e-128		ENSAPLT00000003862	PRIM2	primase, DNA, polypeptide 2 (58kDa) [Source:HGNC Symbol;Acc:9370]	1527	121	57	5.70148	1.89121	-1.59203	Down	7.77314e-13	2.88005e-12		ENSAPLT00000002434			1245	0	131	0.001	6.02141	12.5559	Up	4.37322e-33
ENSAPLT00000011935	KITLG	KIT ligand [Source:HGNC Symbol;Acc:6343]	846	179	59	12.1082	5.01791	-1.27082	Down	5.02638e-10	3.91035e-09		ENSAPLT00000003829	TAF4B	TAF4b RNA polymerase II, TATA box binding protein (TBP)-associated factor, 105kDa [Source:HGNC Symbol;Acc:11538]	2235	44	5	1.1266	0.113343	-3.31321	Down	3.31462e-10	1.04914e-09		ENSAPLT00000003865	EFNB2	ephrin-B2 [Source:HGNC Symbol;Acc:3227]	1008	147	96	10.493	4.82518	-1.12077	Down	1.85946e-09	5.77671e-09		ENSAPLT00000002436			792	88	1734	8.28175	125.291	3.9192	Up	0
ENSAPLT00000011960		Mothers against decapentaplegic-like protein 2 [Source:UniProtKB/TrEMBL;Acc:R0K3S5]	219	165	49	43.1158	16.0988	-1.42126	Down	8.13946e-11	6.76893e-10		ENSAPLT00000003833	DYSF	dysferlin, limb girdle muscular dystrophy 2B (autosomal recessive) [Source:HGNC Symbol;Acc:3097]	6372	1364	3767	12.25	29.9518	1.28986	Up	5.13032e-197	1.39818e-195		ENSAPLT00000003879	TOM1L1	target of myb1 (chicken)-like 1 [Source:HGNC Symbol;Acc:11983]	1308	392	178	21.5635	6.8947	-1.64503	Down	6.7961e-40	5.34364e-39		ENSAPLT00000002438	ZCCHC24	zinc finger, CCHC domain containing 24 [Source:HGNC Symbol;Acc:26911]	667	863	490	96.4383	42.0404	-1.19783	Down	3.93066e-51
ENSAPLT00000011982		Feather keratin 1 [Source:UniProtKB/TrEMBL;Acc:R0L262]	315	35341	111915	6420.44	25563.4	1.99334	Up	0	0		ENSAPLT00000003834	TMEM254	transmembrane protein 254 [Source:HGNC Symbol;Acc:25804]	558	2202	522	225.829	47.3957	-2.2524	Down	6.6593e-291	2.5081e-289		ENSAPLT00000003889	NTM	neurotrimin [Source:HGNC Symbol;Acc:17941]	1060	191	6	12.9649	0.28678	-5.49852	Down	1.29673e-64	1.41826e-63		ENSAPLT00000002439			786	123	65	11.664	4.73246	-1.3014	Down	1.36867e-09
ENSAPLT00000011988	PPP1R3B	protein phosphatase 1, regulatory subunit 3B [Source:HGNC Symbol;Acc:14942]	906	61	138	3.85299	10.9595	1.50814	Up	1.09425e-12	1.07603e-11		ENSAPLT00000003838	ITGA11	integrin, alpha 11 [Source:HGNC Symbol;Acc:6136]	3564	686	2641	11.015	37.5434	1.7691	Up	1.8598e-219	5.52455e-218		ENSAPLT00000003892		Ubiquitin-conjugating enzyme E2 R2 [Source:UniProtKB/TrEMBL;Acc:R0L8V2]	951	1255	559	94.952	29.7807	-1.67282	Down	9.4836e-127	1.75921e-125		ENSAPLT00000002440	PSMC6	proteasome (prosome, macropain) 26S subunit, ATPase, 6 [Source:HGNC Symbol;Acc:9553]	1359	3209	1873	176.001	78.8705	-1.15803	Down	2.59762e-175
ENSAPLT00000012070			159	379	929	136.408	420.397	1.62383	Up	5.94084e-85	3.31499e-83		ENSAPLT00000003841	TTC39A	tetratricopeptide repeat domain 39A [Source:HGNC Symbol;Acc:18657]	1692	249	8	8.42162	0.239548	-5.13571	Down	4.7838e-70	5.35265e-69		ENSAPLT00000003893	UBE2V2	ubiquitin-conjugating enzyme E2 variant 2 [Source:HGNC Symbol;Acc:12495]	1382	1106	686	57.5822	25.1489	-1.19513	Down	1.53751e-67	1.73824e-66		ENSAPLT00000002441	TCP11L2	t-complex 11, testis-specific-like 2 [Source:HGNC Symbol;Acc:28627]	1856	266	914	10.6824	28.1815	1.39952	Up	6.61028e-51
ENSAPLT00000012084	MYH7B	myosin, heavy chain 7B, cardiac muscle, beta [Source:HGNC Symbol;Acc:15906]	5790	22537	160	222.748	1.9883	-6.80773	Down	0	0		ENSAPLT00000003842		Claw keratin [Source:UniProtKB/TrEMBL;Acc:R0L0G2]	387	27	0	3.99254	0.001	-11.9631	Down	1.28572e-09	3.95066e-09		ENSAPLT00000003895	ZYX	zyxin [Source:HGNC Symbol;Acc:13200]	1743	1134	3755	46.812	109.148	1.22134	Up	9.47566e-157	2.11708e-155		ENSAPLT00000002444		Protein FAM44B [Source:UniProtKB/TrEMBL;Acc:R0KNT7]	321	275	121	63.8546	21.5713	-1.56568	Down	1.67113e-25
ENSAPLT00000012104	MIS18BP1	MIS18 binding protein 1 [Source:HGNC Symbol;Acc:20190]	2887	344	132	6.8188	3.28979	-1.05152	Down	1.06279e-13	1.12602e-12		ENSAPLT00000003851	CWH43	cell wall biogenesis 43 C-terminal homolog (S. cerevisiae) [Source:HGNC Symbol;Acc:26133]	2052	82	0	2.28682	0.001	-11.1591	Down	1.13153e-27	6.45502e-27		ENSAPLT00000003897	AZIN1	antizyme inhibitor 1 [Source:HGNC Symbol;Acc:16432]	2152	2194	7549	73.356	177.726	1.27667	Up	0	0		ENSAPLT00000002445	TMEM19	transmembrane protein 19 [Source:HGNC Symbol;Acc:25605]	1796	487	1579	20.211	50.3121	1.31577	Up	4.17754e-79
ENSAPLT00000012110	DUSP14	dual specificity phosphatase 14 [Source:HGNC Symbol;Acc:17007]	597	1115	1995	106.88	240.442	1.16969	Up	1.45829e-109	1.01715e-107		ENSAPLT00000003854	CA10	carbonic anhydrase X [Source:HGNC Symbol;Acc:1369]	1528	24	1	0.898844	0.0331573	-4.76067	Down	1.7706e-07	4.72658e-07		ENSAPLT00000003909	DSP	desmoplakin [Source:HGNC Symbol;Acc:3052]	8421	11839	66	101.156	0.397085	-7.99292	Down	0	0		ENSAPLT00000002447	UIMC1	ubiquitin interaction motif containing 1 [Source:HGNC Symbol;Acc:30298]	1860	109	372	4.36796	11.4453	1.38972	Up	1.89112e-21
ENSAPLT00000012111	MAP6	microtubule-associated protein 6 [Source:HGNC Symbol;Acc:6868]	1182	22	80	1.06513	4.86983	2.19284	Up	2.2546e-12	2.15451e-11		ENSAPLT00000003858	TRIM24	tripartite motif containing 24 [Source:HGNC Symbol;Acc:11812]	3325	1331	426	22.9078	6.49114	-1.81929	Down	9.55954e-134	1.8774e-132		ENSAPLT00000003917	KIF18A	kinesin family member 18A [Source:HGNC Symbol;Acc:29441]	2535	84	7	2.3842	0.139902	-4.09102	Down	1.05104e-24	5.97239e-24		ENSAPLT00000002454	SPI1	spleen focus forming virus (SFFV) proviral integration oncogene [Source:HGNC Symbol;Acc:11241]	1516	135	693	6.63742	26.1596	1.97864	Up	2.36946e-62
ENSAPLT00000012148	FN3K	fructosamine 3 kinase [Source:HGNC Symbol;Acc:24822]	930	42	82	2.58442	6.34413	1.29558	Up	1.05607e-06	5.69847e-06		ENSAPLT00000003862	PRIM2	primase, DNA, polypeptide 2 (58kDa) [Source:HGNC Symbol;Acc:9370]	1527	209	57	7.83256	1.89121	-2.05018	Down	4.83738e-26	2.6438e-25		ENSAPLT00000003918	BLVRA	biliverdin reductase A [Source:HGNC Symbol;Acc:1062]	900	43	12	3.43769	0.675525	-2.34736	Down	2.94306e-08	8.47452e-08		ENSAPLT00000002457			1429	4944	194	257.876	7.76901	-5.0528	Down	0
ENSAPLT00000012154	CORO1A	coronin, actin binding protein, 1A [Source:HGNC Symbol;Acc:2252]	579	110	28	10.872	3.47953	-1.64366	Down	4.00624e-09	2.8834e-08		ENSAPLT00000003868	FAM180A	family with sequence similarity 180, member A [Source:HGNC Symbol;Acc:33773]	426	57	210	7.65705	24.9754	1.70565	Up	4.3998e-18	1.92996e-17		ENSAPLT00000003923	ACOT11	acyl-CoA thioesterase 11 [Source:HGNC Symbol;Acc:18156]	900	94	39	7.51496	2.19546	-1.77524	Down	8.44924e-12	2.97347e-11		ENSAPLT00000002459	WWP1	WW domain containing E3 ubiquitin protein ligase 1 [Source:HGNC Symbol;Acc:17004]	3677	6482	2000	131.395	31.1267	-2.07769	Down	0
ENSAPLT00000012162		Beta-keratin-related protein [Source:UniProtKB/TrEMBL;Acc:R0J678]	252	0	1753	0.001	500.521	18.9331	Up	0	0		ENSAPLT00000003878	BDNF	Brain-derived neurotrophic factor [Source:UniProtKB/TrEMBL;Acc:R0JQ80]	828	17	2	1.17494	0.122378	-3.26317	Down	0.000144635	0.000303842		ENSAPLT00000003927	AMPD2	adenosine monophosphate deaminase 2 [Source:HGNC Symbol;Acc:469]	1395	182	582	9.38725	21.1374	1.17102	Up	3.4503e-24	1.9364e-23		ENSAPLT00000002460	IFT27	intraflagellar transport 27 homolog (Chlamydomonas) [Source:HGNC Symbol;Acc:18626]	720	133	368	13.7684	29.249	1.08703	Up	5.672e-15
ENSAPLT00000012181	CACNA1E	calcium channel, voltage-dependent, R type, alpha 1E subunit [Source:HGNC Symbol;Acc:1392]	6084	32	161	0.300994	1.90405	2.66126	Up	3.74214e-29	8.41183e-28		ENSAPLT00000003879	TOM1L1	target of myb1 (chicken)-like 1 [Source:HGNC Symbol;Acc:11983]	1308	382	178	16.7129	6.8947	-1.2774	Down	3.66878e-24	1.91871e-23		ENSAPLT00000003932	ACER1	alkaline ceramidase 1 [Source:HGNC Symbol;Acc:18356]	816	631	0	55.6391	0.001	-15.7638	Down	5.14322e-243	1.64793e-241		ENSAPLT00000002463	ABHD12B	abhydrolase domain containing 12B [Source:HGNC Symbol;Acc:19837]	753	136	1853	13.462	140.824	3.38693	Up	2.44642e-294
ENSAPLT00000012183	ITGA4	integrin, alpha 4 (antigen CD49D, alpha 4 subunit of VLA-4 receptor) [Source:HGNC Symbol;Acc:6140]	2768	526	192	10.8747	4.99087	-1.12361	Down	2.91852e-22	5.12055e-21		ENSAPLT00000003889	NTM	neurotrimin [Source:HGNC Symbol;Acc:17941]	1060	148	6	7.9901	0.28678	-4.8002	Down	9.82742e-41	7.43022e-40		ENSAPLT00000003950			564	167	15	21.3048	1.34746	-3.98287	Down	8.6031e-47	7.57094e-46		ENSAPLT00000002466			1533	109	301	5.29967	11.2362	1.08418	Up	1.84456e-12
ENSAPLT00000012188	KLHL34	kelch-like family member 34 [Source:HGNC Symbol;Acc:26634]	1749	39	0	1.27606	0.001	-10.3175	Down	1.36495e-10	1.11556e-09		ENSAPLT00000003895	ZYX	zyxin [Source:HGNC Symbol;Acc:13200]	1743	1398	3755	45.8993	109.148	1.24974	Up	4.40156e-187	1.14465e-185		ENSAPLT00000003957	PCDHAC2	protocadherin alpha subfamily C, 2 [Source:HGNC Symbol;Acc:8677]	2709	90	345	2.39042	6.45228	1.43254	Up	8.68628e-20	4.20389e-19		ENSAPLT00000002468	RAB27A	RAB27A, member RAS oncogene family [Source:HGNC Symbol;Acc:9766]	759	93	447	9.13284	33.7025	1.88372	Up	2.40652e-38
ENSAPLT00000012212	COL1A2	collagen, type I, alpha 2 [Source:HGNC Symbol;Acc:2198]	4962	461022	166310	5316.93	2411.59	-1.14061	Down	0	0		ENSAPLT00000003896	DERL3	derlin 3 [Source:HGNC Symbol;Acc:14236]	592	236	583	22.8132	49.8942	1.129	Up	3.05764e-26	1.67822e-25		ENSAPLT00000003974	MYOM3	myomesin 3 [Source:HGNC Symbol;Acc:26679]	4245	9	0	0.152548	0.001	-7.25312	Down	0.000290124	0.000610564		ENSAPLT00000002471	MND1	meiotic nuclear divisions 1 homolog (S. cerevisiae) [Source:HGNC Symbol;Acc:24839]	618	44	222	5.30675	20.5571	1.95373	Up	1.0654e-20
ENSAPLT00000012217	PCP4	Purkinje cell protein 4 [Source:HGNC Symbol;Acc:8742]	129	82	140	36.3765	78.0871	1.10208	Up	2.03326e-08	1.35004e-07		ENSAPLT00000003905	CCND1	cyclin D1 [Source:HGNC Symbol;Acc:1582]	1392	1069	437	43.9476	15.9054	-1.46627	Down	2.13828e-79	2.62642e-78		ENSAPLT00000003984	STK17A	serine/threonine kinase 17a [Source:HGNC Symbol;Acc:11395]	1325	753	521	40.8903	19.9216	-1.03742	Down	2.67038e-37	2.01106e-36		ENSAPLT00000002472			3456	336	1454	7.24653	24.0762	1.73224	Up	4.12278e-108
ENSAPLT00000012222	IGSF10	immunoglobulin superfamily, member 10 [Source:HGNC Symbol;Acc:26384]	7776	1124	265	8.27192	2.45206	-1.75423	Down	2.25756e-87	1.31114e-85		ENSAPLT00000003909	DSP	desmoplakin [Source:HGNC Symbol;Acc:3052]	8421	18386	66	124.945	0.397085	-8.29763	Down	0	0		ENSAPLT00000003989	ANO3	anoctamin 3 [Source:HGNC Symbol;Acc:14004]	2940	31	98	0.758674	1.68881	1.15446	Up	4.47156e-05	0.000101974		ENSAPLT00000002474	NNT	nicotinamide nucleotide transhydrogenase [Source:HGNC Symbol;Acc:7863]	3949	7660	2100	144.579	30.4319	-2.24821	Down	0
ENSAPLT00000012270	PTN	pleiotrophin [Source:HGNC Symbol;Acc:9630]	629	377	90	34.2994	10.2952	-1.73622	Down	5.41834e-30	1.25771e-28		ENSAPLT00000003917	KIF18A	kinesin family member 18A [Source:HGNC Symbol;Acc:29441]	2535	164	7	3.70222	0.139902	-4.72591	Down	1.30574e-44	1.05342e-43		ENSAPLT00000004016	TP73	tumor protein p73 [Source:HGNC Symbol;Acc:12003]	1905	193	1	7.28959	0.0265955	-8.09851	Down	7.85722e-73	9.50009e-72		ENSAPLT00000002475	PI4KB	phosphatidylinositol 4-kinase, catalytic, beta [Source:HGNC Symbol;Acc:8984]	2499	478	1472	14.2569	33.7084	1.24144	Up	1.08714e-67
ENSAPLT00000012312			2583	15	0	0.332325	0.001	-8.37645	Down	0.000171658	0.000658008		ENSAPLT00000003918	BLVRA	biliverdin reductase A [Source:HGNC Symbol;Acc:1062]	900	90	12	5.72264	0.675525	-3.0826	Down	2.28996e-18	1.01325e-17		ENSAPLT00000004021	MELK	maternal embryonic leucine zipper kinase [Source:HGNC Symbol;Acc:16870]	849	147	10	12.4581	0.596754	-4.3838	Down	3.15092e-44	2.64415e-43		ENSAPLT00000002481	ILVBL	ilvB (bacterial acetolactate synthase)-like [Source:HGNC Symbol;Acc:6041]	444	43	164	7.21855	21.1377	1.55003	Up	8.7856e-12
ENSAPLT00000012357		Hemoglobin subunit epsilon [Source:UniProtKB/TrEMBL;Acc:R0J7H7]	444	151	15	19.4621	2.4308	-3.00117	Down	2.32338e-23	4.27124e-22		ENSAPLT00000003923	ACOT11	acyl-CoA thioesterase 11 [Source:HGNC Symbol;Acc:18156]	900	99	39	6.2949	2.19546	-1.51966	Down	4.1111e-09	1.22762e-08		ENSAPLT00000004023	DLGAP3	discs, large (Drosophila) homolog-associated protein 3 [Source:HGNC Symbol;Acc:30368]	2343	279	0	8.56787	0.001	-13.0647	Down	6.67634e-108	1.06837e-106		ENSAPLT00000002485	DNAJC7	DnaJ (Hsp40) homolog, subfamily C, member 7 [Source:HGNC Symbol;Acc:12392]	1725	4302	1569	185.886	52.0511	-1.83641	Down	0
ENSAPLT00000012373		C-type lectin domain family 2 member B [Source:UniProtKB/TrEMBL;Acc:R0KQI8]	669	79	19	6.75768	2.04347	-1.72551	Down	2.68166e-07	1.54608e-06		ENSAPLT00000003932	ACER1	alkaline ceramidase 1 [Source:HGNC Symbol;Acc:18356]	816	249	0	17.4625	0.001	-14.092	Down	1.7008e-82	2.16588e-81		ENSAPLT00000004025	SHMT2	serine hydroxymethyltransferase 2 (mitochondrial) [Source:HGNC Symbol;Acc:10852]	1515	855	343	40.6064	11.4706	-1.82377	Down	3.7491e-98	5.70786e-97		ENSAPLT00000002492	HMOX2	heme oxygenase (decycling) 2 [Source:HGNC Symbol;Acc:5014]	939	260	1145	20.6382	69.7809	1.75751	Up	3.29864e-87
ENSAPLT00000012395	EGF	epidermal growth factor [Source:HGNC Symbol;Acc:3229]	3771	48	2	0.728419	0.0381605	-4.25461	Down	1.85325e-10	1.49489e-09		ENSAPLT00000003944		Rho GTPase-activating protein 20 [Source:UniProtKB/TrEMBL;Acc:R0K4L7]	546	25	5	2.62026	0.46396	-2.49764	Down	4.93552e-05	0.000108181		ENSAPLT00000004028		Solute carrier family 2, facilitated glucose transporter member 11 [Source:UniProtKB/TrEMBL;Acc:R0JLZ2]	1497	131	625	6.29637	21.1525	1.74823	Up	1.9377e-45	1.6647e-44		ENSAPLT00000002493		Splicing factor, arginine/serine-rich 4 [Source:UniProtKB/TrEMBL;Acc:R0L0Z1]	771	399	2047	38.573	151.936	1.9778	Up	1.31331e-180
ENSAPLT00000012426	CCDC170	coiled-coil domain containing 170 [Source:HGNC Symbol;Acc:21177]	2103	28	2	0.76193	0.0684277	-3.47701	Down	8.4592e-06	4.03642e-05		ENSAPLT00000003950			564	93	15	9.43627	1.34746	-2.80798	Down	2.41516e-17	1.03385e-16		ENSAPLT00000004033	PIP4K2B	phosphatidylinositol-5-phosphate 4-kinase, type II, beta [Source:HGNC Symbol;Acc:8998]	1539	485	1658	22.6748	54.5819	1.26733	Up	2.81272e-74	3.45115e-73		ENSAPLT00000002499			1056	39	1794	2.75274	97.2198	5.14231	Up	0
ENSAPLT00000012440			589	49000	17235	4760.77	2105.41	-1.17709	Down	0	0		ENSAPLT00000003957	PCDHAC2	protocadherin alpha subfamily C, 2 [Source:HGNC Symbol;Acc:8677]	2709	122	345	2.57719	6.45228	1.32401	Up	2.66694e-20	1.25765e-19		ENSAPLT00000004042	GCHFR	GTP cyclohydrolase I feedback regulator [Source:HGNC Symbol;Acc:4194]	219	15	2	4.9282	0.462689	-3.41295	Down	8.26146e-05	0.000183475		ENSAPLT00000002500	ATF7IP	activating transcription factor 7 interacting protein [Source:HGNC Symbol;Acc:20092]	3300	401	1129	9.05723	19.5784	1.11212	Up	2.88674e-44
ENSAPLT00000012471	SLC5A10	solute carrier family 5 (sodium/glucose cotransporter), member 10 [Source:HGNC Symbol;Acc:23155]	1972	39	83	1.13176	3.02839	1.41999	Up	1.3622e-07	8.16458e-07		ENSAPLT00000003961		Rho GTPase-activating protein 20 [Source:UniProtKB/TrEMBL;Acc:R0K4L7]	1059	49	21	2.64787	1.00468	-1.3981	Down	0.00010732	0.000228358		ENSAPLT00000004052	BARX2	BARX homeobox 2 [Source:HGNC Symbol;Acc:956]	660	467	192	50.9113	14.7387	-1.78837	Down	5.29032e-53	5.04279e-52		ENSAPLT00000002506	NIN	ninein (GSK3B interacting protein) [Source:HGNC Symbol;Acc:14906]	6315	134	853	1.5816	7.72987	2.28906	Up	2.85528e-91
ENSAPLT00000012500			5367	34	6	0.36253	0.0804379	-2.17215	Down	0.000108193	0.000429901		ENSAPLT00000003974	MYOM3	myomesin 3 [Source:HGNC Symbol;Acc:26679]	4245	776	0	10.4612	0.001	-13.3528	Down	1.68382e-255	5.63881e-254		ENSAPLT00000004057	PAK6	p21 protein (Cdc42/Rac)-activated kinase 6 [Source:HGNC Symbol;Acc:16061]	2160	323	98	10.7594	2.29866	-2.22674	Down	2.17966e-49	1.98507e-48		ENSAPLT00000002509	SLC47A2	solute carrier family 47 (multidrug and toxin extrusion), member 2 [Source:HGNC Symbol;Acc:26439]	1740	89	46	3.81246	1.51288	-1.33342	Down	1.5167e-07
ENSAPLT00000012535	TNNT3	troponin T type 3 (skeletal, fast) [Source:HGNC Symbol;Acc:11950]	1064	591	0	31.7865	0.001	-14.9561	Down	7.0068e-151	6.00601e-149		ENSAPLT00000003985	AMDHD1	amidohydrolase domain containing 1 [Source:HGNC Symbol;Acc:28577]	1384	30	73	1.24046	2.67233	1.10723	Up	0.000247048	0.000506766		ENSAPLT00000004064	THBS1	thrombospondin 1 [Source:HGNC Symbol;Acc:11785]	3456	2116	8337	44.0538	122.219	1.47213	Up	0	0		ENSAPLT00000002513			357	15	52	3.13176	8.3355	1.4123	Up	0.000385986
ENSAPLT00000012561	PITX3	paired-like homeodomain 3 [Source:HGNC Symbol;Acc:9006]	891	98	18	6.29426	1.45357	-2.11444	Down	5.09708e-11	4.3481e-10		ENSAPLT00000003989	ANO3	anoctamin 3 [Source:HGNC Symbol;Acc:14004]	2940	28	98	0.545013	1.68881	1.63165	Up	1.07579e-08	3.11738e-08		ENSAPLT00000004065	EMP2	epithelial membrane protein 2 [Source:HGNC Symbol;Acc:3334]	616	976	569	114.001	46.7988	-1.28451	Down	6.93352e-67	7.73941e-66		ENSAPLT00000002515	ZDHHC13	zinc finger, DHHC-type containing 13 [Source:HGNC Symbol;Acc:18413]	1920	120	431	4.65849	12.8461	1.4634	Up	1.89057e-26
ENSAPLT00000012571	DUPD1	dual specificity phosphatase and pro isomerase domain containing 1 [Source:HGNC Symbol;Acc:23481]	694	85	1	7.009	0.103677	-6.07904	Down	1.08762e-20	1.76261e-19		ENSAPLT00000004001	PIK3IP1	phosphoinositide-3-kinase interacting protein 1 [Source:HGNC Symbol;Acc:24942]	519	285	661	31.4249	64.5263	1.03798	Up	5.4507e-26	2.97442e-25		ENSAPLT00000004068			1575	70	23	3.19785	0.739861	-2.11178	Down	3.35988e-11	1.14691e-10		ENSAPLT00000002518		Chromodomain-helicase-DNA-binding protein 1 [Source:UniProtKB/TrEMBL;Acc:R0J7U6]	732	20	2	2.0365	0.156356	-3.70318	Down	4.29996e-06
ENSAPLT00000012598	TMEM45A	transmembrane protein 45A [Source:HGNC Symbol;Acc:25480]	846	331	121	22.39	10.291	-1.12148	Down	1.60444e-14	1.7976e-13		ENSAPLT00000004016	TP73	tumor protein p73 [Source:HGNC Symbol;Acc:12003]	1905	206	1	6.18826	0.0265955	-7.86221	Down	2.46194e-66	2.63628e-65		ENSAPLT00000004075	WNT10A	wingless-type MMTV integration site family, member 10A [Source:HGNC Symbol;Acc:13829]	1044	245	0	16.8852	0.001	-14.0435	Down	7.50336e-95	1.10305e-93		ENSAPLT00000002519	CRYL1	crystallin, lambda 1 [Source:HGNC Symbol;Acc:18246]	960	133	388	10.3263	23.129	1.16338	Up	2.49308e-17
ENSAPLT00000012630	TMPRSS13	transmembrane protease, serine 13 [Source:HGNC Symbol;Acc:29808]	1503	77	232	2.93176	11.1063	1.92154	Up	4.60284e-28	9.96862e-27		ENSAPLT00000004021	MELK	maternal embryonic leucine zipper kinase [Source:HGNC Symbol;Acc:16870]	849	227	10	15.3008	0.596754	-4.68033	Down	6.89912e-61	7.0072e-60		ENSAPLT00000004102	RND2	Rho family GTPase 2 [Source:HGNC Symbol;Acc:18315]	582	371	8	45.8661	0.696418	-6.04133	Down	4.63356e-129	8.73315e-128		ENSAPLT00000002522	GAA	glucosidase, alpha; acid [Source:HGNC Symbol;Acc:4065]	1776	35	162	1.46889	5.21998	1.82931	Up	2.59356e-14
ENSAPLT00000012650	DHX32	DEAH (Asp-Glu-Ala-His) box polypeptide 32 [Source:HGNC Symbol;Acc:16717]	2286	56	16	1.40187	0.503599	-1.47701	Down	0.000113671	0.000450286		ENSAPLT00000004023	DLGAP3	discs, large (Drosophila) homolog-associated protein 3 [Source:HGNC Symbol;Acc:30368]	2343	192	0	4.68949	0.001	-12.1952	Down	8.76392e-64	9.12309e-63		ENSAPLT00000004103	ERH	enhancer of rudimentary homolog (Drosophila) [Source:HGNC Symbol;Acc:3447]	703	1743	1215	178.395	87.5636	-1.02667	Down	1.45186e-82	1.91292e-81		ENSAPLT00000002523	TMEM108	transmembrane protein 108 [Source:HGNC Symbol;Acc:28451]	1320	35	16	1.97633	0.693653	-1.51054	Down	0.000306054
ENSAPLT00000012675	ZNF106	zinc finger protein 106 [Source:HGNC Symbol;Acc:12886]	7527	2526	879	19.2047	8.40249	-1.19257	Down	2.39994e-110	1.69053e-108		ENSAPLT00000004025	SHMT2	serine hydroxymethyltransferase 2 (mitochondrial) [Source:HGNC Symbol;Acc:10852]	1515	830	343	31.3518	11.4706	-1.45061	Down	4.38368e-61	4.46513e-60		ENSAPLT00000004109	PDE8A	phosphodiesterase 8A [Source:HGNC Symbol;Acc:8793]	2999	872	2676	20.9209	45.2077	1.11162	Up	4.87376e-97	7.34869e-96		ENSAPLT00000002524	METTL11B	methyltransferase like 11B [Source:HGNC Symbol;Acc:31932]	2686	1513	12	41.9853	0.255665	-7.35949	Down	0
ENSAPLT00000012678	EPHX2	epoxide hydrolase 2, cytoplasmic [Source:HGNC Symbol;Acc:3402]	1023	1891	550	105.782	38.6837	-1.4513	Down	1.58963e-111	1.14817e-109		ENSAPLT00000004033	PIP4K2B	phosphatidylinositol-5-phosphate 4-kinase, type II, beta [Source:HGNC Symbol;Acc:8998]	1539	624	1658	23.2029	54.5819	1.23412	Up	4.42024e-82	5.60384e-81		ENSAPLT00000004116	SNRPF	small nuclear ribonucleoprotein polypeptide F [Source:HGNC Symbol;Acc:11162]	615	541	238	63.2941	19.6067	-1.69072	Down	1.55186e-56	1.54944e-55		ENSAPLT00000002527	COL3A1	collagen, type III, alpha 1 [Source:HGNC Symbol;Acc:2201]	5679	79471	471192	1043.04	4748.13	2.18656	Up	0
ENSAPLT00000012680	EFHC2	EF-hand domain (C-terminal) containing 2 [Source:HGNC Symbol;Acc:26233]	2250	47	77	1.1954	2.46235	1.04255	Up	7.11156e-05	0.000293051		ENSAPLT00000004036	NRXN1	neurexin 1 [Source:HGNC Symbol;Acc:8008]	4071	136	2	1.91176	0.0248904	-6.26317	Down	5.79592e-42	4.47262e-41		ENSAPLT00000004126	RNF157	ring finger protein 157 [Source:HGNC Symbol;Acc:29402]	1647	18	5	0.786357	0.153808	-2.35405	Down	0.00036208	0.000754338		ENSAPLT00000002529			1110	119	43	7.99077	2.21688	-1.84981	Down	1.07243e-14
ENSAPLT00000012708	PLEKHA6	pleckstrin homology domain containing, family A member 6 [Source:HGNC Symbol;Acc:17053]	2919	388	1149	7.60666	28.3222	1.8966	Up	6.83624e-130	5.40405e-128		ENSAPLT00000004048	COMMD7	COMM domain containing 7 [Source:HGNC Symbol;Acc:16223]	537	362	192	38.5772	18.1146	-1.09059	Down	3.34924e-18	1.47506e-17		ENSAPLT00000004129	LOXL3	lysyl oxidase-like 3 [Source:HGNC Symbol;Acc:13869]	1932	928	3108	34.5607	81.5036	1.23773	Up	9.32094e-133	1.80752e-131		ENSAPLT00000002530	FAM107B	family with sequence similarity 107, member B [Source:HGNC Symbol;Acc:23726]	438	39	261	6.63675	34.1007	2.36125	Up	4.7748e-30
ENSAPLT00000012710	CYP27C1	cytochrome P450, family 27, subfamily C, polypeptide 1 [Source:HGNC Symbol;Acc:33480]	1584	116	10	4.19082	0.454241	-3.2057	Down	2.50322e-19	3.79726e-18		ENSAPLT00000004052	BARX2	BARX homeobox 2 [Source:HGNC Symbol;Acc:956]	660	674	192	58.4403	14.7387	-1.98735	Down	3.66494e-77	4.42504e-76		ENSAPLT00000004131	PANK1	pantothenate kinase 1 [Source:HGNC Symbol;Acc:8598]	1325	276	841	14.9877	32.1576	1.10138	Up	3.1456e-31	2.10373e-30		ENSAPLT00000002531	ADAMTS12	ADAM metallopeptidase with thrombospondin type 1 motif, 12 [Source:HGNC Symbol;Acc:14605]	4805	1330	4701	20.6311	55.9878	1.44029	Up	2.66208e-265
ENSAPLT00000012745	GDPD2	glycerophosphodiester phosphodiesterase domain containing 2 [Source:HGNC Symbol;Acc:25974]	1626	77	182	2.70998	8.05363	1.57136	Up	3.43722e-17	4.58371e-16		ENSAPLT00000004057	PAK6	p21 protein (Cdc42/Rac)-activated kinase 6 [Source:HGNC Symbol;Acc:16061]	2160	396	98	10.4915	2.29866	-2.19036	Down	5.1763e-52	4.68142e-51		ENSAPLT00000004145	PRC1	protein regulator of cytokinesis 1 [Source:HGNC Symbol;Acc:9341]	1608	462	84	20.6727	2.64665	-2.96549	Down	5.542e-97	8.33843e-96		ENSAPLT00000002533	GORAB	golgin, RAB6-interacting [Source:HGNC Symbol;Acc:25676]	1056	83	242	5.8584	13.1144	1.16257	Up	2.46728e-11
ENSAPLT00000012864	TNNI1	troponin I type 1 (skeletal, slow) [Source:HGNC Symbol;Acc:11945]	594	3581	26	344.996	3.1494	-6.77536	Down	0	0		ENSAPLT00000004064	THBS1	thrombospondin 1 [Source:HGNC Symbol;Acc:11785]	3456	3409	8337	56.4481	122.219	1.11447	Up	0	0		ENSAPLT00000004146	RAB40C	RAB40C, member RAS oncogene family [Source:HGNC Symbol;Acc:18285]	699	226	95	23.2634	6.88572	-1.75638	Down	6.92534e-26	4.07655e-25		ENSAPLT00000002534	SUGP1	SURP and G patch domain containing 1 [Source:HGNC Symbol;Acc:18643]	2087	278	857	9.92858	23.4993	1.24296	Up	3.38128e-40
ENSAPLT00000012906	GSC	goosecoid homeobox [Source:HGNC Symbol;Acc:4612]	420	10	43	1.36253	7.36648	2.43468	Up	4.59902e-08	2.92271e-07		ENSAPLT00000004075	WNT10A	wingless-type MMTV integration site family, member 10A [Source:HGNC Symbol;Acc:13829]	1044	141	0	7.72885	0.001	-12.916	Down	4.84234e-47	4.09508e-46		ENSAPLT00000004154		Endonuclease domain-containing 1 protein [Source:UniProtKB/TrEMBL;Acc:R0KUF5]	831	68	0	5.88774	0.001	-12.5235	Down	6.54262e-27	3.98608e-26		ENSAPLT00000002540	MYO9A	myosin IXA [Source:HGNC Symbol;Acc:7608]	7614	494	1753	4.83592	13.1754	1.44599	Up	1.0157e-100
ENSAPLT00000012939	KIF26B	kinesin family member 26B [Source:HGNC Symbol;Acc:25484]	5868	147	42	1.43359	0.514992	-1.47701	Down	2.839e-10	2.25174e-09		ENSAPLT00000004078	KCTD1	potassium channel tetramerization domain containing 1 [Source:HGNC Symbol;Acc:18249]	795	557	290	40.0945	18.4814	-1.11733	Down	3.51312e-28	2.0352e-27		ENSAPLT00000004165	HECW1	HECT, C2 and WW domain containing E3 ubiquitin protein ligase 1 [Source:HGNC Symbol;Acc:22195]	5152	768	32	10.7257	0.314686	-5.09102	Down	8.96912e-246	2.91352e-244		ENSAPLT00000002545	THEMIS2	thymocyte selection associated family member 2 [Source:HGNC Symbol;Acc:16839]	1722	15	57	0.649266	1.89425	1.54475	Up	7.03076e-05
ENSAPLT00000012940	SCNN1A	sodium channel, non-voltage-gated 1 alpha subunit [Source:HGNC Symbol;Acc:10599]	1914	94	21	2.81049	0.789439	-1.83192	Down	4.74268e-09	3.38094e-08		ENSAPLT00000004079	MIS12	MIS12 kinetochore complex component [Source:HGNC Symbol;Acc:24967]	666	178	56	15.2947	4.26007	-1.84409	Down	1.20885e-19	5.59466e-19		ENSAPLT00000004171	ERMP1	endoplasmic reticulum metallopeptidase 1 [Source:HGNC Symbol;Acc:23703]	2373	442	124	13.4019	2.64744	-2.33976	Down	3.92496e-71	4.64602e-70		ENSAPLT00000002551	NCMAP	noncompact myelin associated protein [Source:HGNC Symbol;Acc:29332]	950	2	35	0.156917	2.10834	3.74803	Up	3.52198e-07
ENSAPLT00000012951	SERPINB10	serpin peptidase inhibitor, clade B (ovalbumin), member 10 [Source:HGNC Symbol;Acc:8942]	1227	15	36	0.699589	2.11105	1.59338	Up	0.000163571	0.000628702		ENSAPLT00000004082	TXLNB	taxilin beta [Source:HGNC Symbol;Acc:21617]	2052	141	12	3.93222	0.296283	-3.7303	Down	6.2037e-33	4.00939e-32		ENSAPLT00000004188	MUSTN1	musculoskeletal, embryonic nuclear protein 1 [Source:HGNC Symbol;Acc:22144]	580	757	169	93.9094	14.7626	-2.66933	Down	1.01727e-140	2.06351e-139		ENSAPLT00000002553	ST3GAL4	ST3 beta-galactoside alpha-2,3-sialyltransferase 4 [Source:HGNC Symbol;Acc:10864]	1101	215	874	14.5551	45.4277	1.64204	Up	4.40598e-61
ENSAPLT00000012958			264	54	8	11.7054	2.18035	-2.42454	Down	1.46378e-07	8.73661e-07		ENSAPLT00000004102	RND2	Rho family GTPase 2 [Source:HGNC Symbol;Acc:18315]	582	281	8	27.6299	0.696418	-5.31013	Down	3.84482e-80	4.77208e-79		ENSAPLT00000004194	FAM171B	family with sequence similarity 171, member B [Source:HGNC Symbol;Acc:29412]	2238	71	25	2.28265	0.565956	-2.01195	Down	9.99294e-11	3.33761e-10		ENSAPLT00000002554	PRRX1	paired related homeobox 1 [Source:HGNC Symbol;Acc:9142]	623	45	926	5.3838	85.0588	3.98176	Up	3.84254e-168
ENSAPLT00000013008			1536	97	166	3.61391	7.77603	1.10547	Up	9.12864e-10	6.93124e-09		ENSAPLT00000004116	SNRPF	small nuclear ribonucleoprotein polypeptide F [Source:HGNC Symbol;Acc:11162]	615	530	238	49.3171	19.6067	-1.33074	Down	6.00922e-35	4.04192e-34		ENSAPLT00000004214	GCNT7	glucosaminyl (N-acetyl) transferase family member 7 [Source:HGNC Symbol;Acc:16099]	1218	136	22	8.03402	0.91512	-3.13409	Down	2.46044e-31	1.65099e-30		ENSAPLT00000002556		Uncharacterized protein [Source:UniProtKB/TrEMBL;Acc:R0K3A6]	3156	409	3603	9.65942	65.3317	2.75777	Up	0
ENSAPLT00000013049	NECAB1	N-terminal EF-hand calcium binding protein 1 [Source:HGNC Symbol;Acc:20983]	1954	71	22	2.07936	0.810101	-1.35997	Down	4.17312e-05	0.000178584		ENSAPLT00000004126	RNF157	ring finger protein 157 [Source:HGNC Symbol;Acc:29402]	1647	35	5	1.2161	0.153808	-2.98306	Down	1.08232e-07	2.93896e-07		ENSAPLT00000004220	AGPAT2	1-acylglycerol-3-phosphate O-acyltransferase 2 [Source:HGNC Symbol;Acc:325]	843	101	336	8.62055	20.1936	1.22805	Up	1.33418e-15	5.59135e-15		ENSAPLT00000002559	OSBPL5	oxysterol binding protein-like 5 [Source:HGNC Symbol;Acc:16392]	3848	658	2279	12.7455	33.8927	1.41099	Up	8.8945e-126
ENSAPLT00000013053	SIM1	single-minded homolog 1 (Drosophila) [Source:HGNC Symbol;Acc:10882]	2286	47	12	1.17657	0.377699	-1.63928	Down	0.000143531	0.00055877		ENSAPLT00000004145	PRC1	protein regulator of cytokinesis 1 [Source:HGNC Symbol;Acc:9341]	1608	978	84	34.8056	2.64665	-3.71708	Down	1.1493e-218	3.3927e-217		ENSAPLT00000004221	KIF11	kinesin family member 11 [Source:HGNC Symbol;Acc:6388]	3123	554	100	12.7638	1.6223	-2.97594	Down	2.32964e-116	3.97618e-115		ENSAPLT00000002560	STYX	serine/threonine/tyrosine interacting protein [Source:HGNC Symbol;Acc:11447]	645	669	120	77.3092	10.6468	-2.86022	Down	5.67624e-128
ENSAPLT00000013056		Uncharacterized protein [Source:UniProtKB/TrEMBL;Acc:R0J9T9]	471	272	96	33.0479	14.6653	-1.17215	Down	5.74768e-13	5.73519e-12		ENSAPLT00000004146	RAB40C	RAB40C, member RAS oncogene family [Source:HGNC Symbol;Acc:18285]	699	279	95	22.8414	6.88572	-1.72997	Down	1.66932e-27	9.47348e-27		ENSAPLT00000004223	CYTL1	cytokine-like 1 [Source:HGNC Symbol;Acc:24435]	420	29	2	4.96809	0.241259	-4.36404	Down	1.09111e-09	3.44668e-09		ENSAPLT00000002562	TTYH3	tweety homolog 3 (Drosophila) [Source:HGNC Symbol;Acc:22222]	1568	133	384	6.32223	14.0146	1.14843	Up	7.53954e-17
ENSAPLT00000013072	TENM1	teneurin transmembrane protein 1 [Source:HGNC Symbol;Acc:8117]	8286	19	0	0.131222	0.001	-7.03586	Down	1.65224e-05	7.57158e-05		ENSAPLT00000004154		Endonuclease domain-containing 1 protein [Source:UniProtKB/TrEMBL;Acc:R0KUF5]	831	38	0	2.61685	0.001	-11.3536	Down	3.14812e-13	1.15147e-12		ENSAPLT00000004226	ARHGAP27	Rho GTPase activating protein 27 [Source:HGNC Symbol;Acc:31813]	2418	297	156	8.83774	3.26867	-1.43497	Down	2.83638e-25	1.64354e-24		ENSAPLT00000002565	SPOCK1	sparc/osteonectin, cwcv and kazal-like domains proteoglycan (testican) 1 [Source:HGNC Symbol;Acc:11251]	1278	4	92	0.233289	4.11958	4.14231	Up	2.54514e-18
ENSAPLT00000013128	PHEX	phosphate regulating endopeptidase homolog, X-linked [Source:HGNC Symbol;Acc:8918]	2253	154	9	3.91161	0.287424	-3.76651	Down	1.08391e-28	2.38745e-27		ENSAPLT00000004165	HECW1	HECT, C2 and WW domain containing E3 ubiquitin protein ligase 1 [Source:HGNC Symbol;Acc:22195]	5152	631	32	7.0089	0.314686	-4.4772	Down	3.92728e-162	9.08199e-161		ENSAPLT00000004227	PLEKHD1	pleckstrin homology domain containing, family D (with coiled-coil domains) member 1 [Source:HGNC Symbol;Acc:20148]	1143	2	32	0.1259	1.41843	3.49394	Up	5.06228e-06	1.249e-05		ENSAPLT00000002572	APCDD1L	adenomatosis polyposis coli down-regulated 1-like [Source:HGNC Symbol;Acc:26892]	1341	57	566	3.16819	24.1537	2.93052	Up	9.95236e-80
ENSAPLT00000013135	BCHE	butyrylcholinesterase [Source:HGNC Symbol;Acc:983]	2003	294	93	8.39968	3.34074	-1.33017	Down	1.365e-16	1.75294e-15		ENSAPLT00000004171	ERMP1	endoplasmic reticulum metallopeptidase 1 [Source:HGNC Symbol;Acc:23703]	2373	583	124	14.0594	2.64744	-2.40886	Down	5.97608e-85	7.80629e-84		ENSAPLT00000004242	FRMD7	FERM domain containing 7 [Source:HGNC Symbol;Acc:8079]	2088	10	0	0.344596	0.001	-8.42876	Down	0.000119878	0.000262266		ENSAPLT00000002573		Uncharacterized protein [Source:UniProtKB/TrEMBL;Acc:R0JWI6]	1653	19	733	0.856733	25.3763	4.88849	Up	1.98649e-151
ENSAPLT00000013148	PCGF3	polycomb group ring finger 3 [Source:HGNC Symbol;Acc:10066]	522	110	38	12.0592	5.23786	-1.20308	Down	3.19214e-06	1.61698e-05		ENSAPLT00000004178			1140	119	287	5.97363	12.755	1.09438	Up	4.36018e-13	1.58257e-12		ENSAPLT00000004253			1188	161	39	9.75103	1.66323	-2.55157	Down	9.32668e-30	6.05933e-29		ENSAPLT00000002574			1365	1	101	0.054605	4.23433	6.27696	Up	5.24422e-24
ENSAPLT00000013153	CAPN3	calpain 3, (p94) [Source:HGNC Symbol;Acc:1480]	3389	186	67	3.14078	1.42247	-1.14272	Down	5.46492e-09	3.86675e-08		ENSAPLT00000004188	MUSTN1	musculoskeletal, embryonic nuclear protein 1 [Source:HGNC Symbol;Acc:22144]	580	620	169	61.173	14.7626	-2.05095	Down	4.55502e-74	5.29703e-73		ENSAPLT00000004261		Actin, alpha skeletal muscle [Source:UniProtKB/TrEMBL;Acc:R0LGZ6]	1361	1349	182	71.3173	6.77511	-3.39594	Down	0	0		ENSAPLT00000002575	METAP1D	methionyl aminopeptidase type 1D (mitochondrial) [Source:HGNC Symbol;Acc:32583]	1304	135	78	7.71651	3.42305	-1.17267	Down	5.06618e-09
ENSAPLT00000013165	FAM83G	family with sequence similarity 83, member G [Source:HGNC Symbol;Acc:32554]	2466	549	923	12.7402	26.9308	1.07987	Up	1.31726e-45	4.51646e-44		ENSAPLT00000004194	FAM171B	family with sequence similarity 171, member B [Source:HGNC Symbol;Acc:29412]	2238	170	25	4.34696	0.565956	-2.94124	Down	5.76822e-32	3.62082e-31		ENSAPLT00000004279	LANCL1	LanC lantibiotic synthetase component C-like 1 (bacterial) [Source:HGNC Symbol;Acc:6508]	1376	530	314	27.714	11.5615	-1.26128	Down	4.02464e-36	2.97532e-35		ENSAPLT00000002576	SH3GL1	SH3-domain GRB2-like 1 [Source:HGNC Symbol;Acc:10830]	1068	135	827	9.42166	44.313	2.23368	Up	5.19462e-86
ENSAPLT00000013166	GALM	galactose mutarotase (aldose 1-epimerase) [Source:HGNC Symbol;Acc:24063]	1044	579	219	31.7376	15.0933	-1.07228	Down	1.05873e-22	1.87838e-21		ENSAPLT00000004197	PIBF1	progesterone immunomodulatory binding factor 1 [Source:HGNC Symbol;Acc:23352]	2271	256	135	6.45088	3.01175	-1.09889	Down	1.85963e-13	6.86912e-13		ENSAPLT00000004282	MAPK12	mitogen-activated protein kinase 12 [Source:HGNC Symbol;Acc:6874]	1094	116	376	7.62925	17.413	1.19055	Up	1.53186e-16	6.65932e-16		ENSAPLT00000002581	RALGAPB	Ral GTPase activating protein, beta subunit (non-catalytic) [Source:HGNC Symbol;Acc:29221]	4741	431	1176	6.77598	14.1949	1.06688	Up	3.5529e-43
ENSAPLT00000013183	PPP1R3A	protein phosphatase 1, regulatory subunit 3A [Source:HGNC Symbol;Acc:9291]	3270	34	0	0.595015	0.001	-9.21678	Down	2.54598e-09	1.86256e-08		ENSAPLT00000004214	GCNT7	glucosaminyl (N-acetyl) transferase family member 7 [Source:HGNC Symbol;Acc:16099]	1218	183	22	8.59805	0.91512	-3.23198	Down	1.72241e-37	1.2216e-36		ENSAPLT00000004296		Uncharacterized protein FLJ35848 [Source:UniProtKB/TrEMBL;Acc:R0KY67]	804	10	46	0.894922	2.89871	1.69558	Up	0.00022991	0.00048984		ENSAPLT00000002582	CDH13	cadherin 13, H-cadherin (heart) [Source:HGNC Symbol;Acc:1753]	2887	474	3168	12.2376	62.7964	2.35936	Up	0
ENSAPLT00000013203	EPHA3	EPH receptor A3 [Source:HGNC Symbol;Acc:3387]	3127	344	121	6.29545	2.78419	-1.17705	Down	4.09022e-16	5.03894e-15		ENSAPLT00000004221	KIF11	kinesin family member 11 [Source:HGNC Symbol;Acc:6388]	3123	1401	100	25.6722	1.6223	-3.98409	Down	0	0		ENSAPLT00000004299	CHST9	carbohydrate (N-acetylgalactosamine 4-0) sulfotransferase 9 [Source:HGNC Symbol;Acc:19898]	840	49	0	4.19718	0.001	-12.0352	Down	1.28469e-19	6.17933e-19		ENSAPLT00000002583	GPHN	gephyrin [Source:HGNC Symbol;Acc:15465]	3430	2034	768	44.1999	12.8134	-1.78639	Down	2.45484e-214
ENSAPLT00000013207		Smoothelin [Source:UniProtKB/TrEMBL;Acc:R0KXE3]	2724	983	1971	20.6511	52.062	1.33401	Up	7.26886e-133	5.84342e-131		ENSAPLT00000004223	CYTL1	cytokine-like 1 [Source:HGNC Symbol;Acc:24435]	420	21	2	2.86132	0.241259	-3.56803	Down	1.00536e-05	2.34249e-05		ENSAPLT00000004301	NFKBIZ	nuclear factor of kappa light polypeptide gene enhancer in B-cells inhibitor, zeta [Source:HGNC Symbol;Acc:29805]	2139	1579	475	53.1144	11.2509	-2.23907	Down	6.37286e-236	2.00546e-234		ENSAPLT00000002584	CPS1	carbamoyl-phosphate synthase 1, mitochondrial [Source:HGNC Symbol;Acc:2323]	4738	209	10	3.28788	0.120782	-4.76668	Down	3.6001e-62
ENSAPLT00000013209	IGF2BP1	insulin-like growth factor 2 mRNA binding protein 1 [Source:HGNC Symbol;Acc:28866]	1691	242	64	8.1897	2.72319	-1.58852	Down	1.2207e-17	1.66852e-16		ENSAPLT00000004226	ARHGAP27	Rho GTPase activating protein 27 [Source:HGNC Symbol;Acc:31813]	2418	296	156	7.00538	3.26867	-1.09976	Down	2.40098e-15	9.58165e-15		ENSAPLT00000004316	SEMA4G	sema domain, immunoglobulin domain (Ig), transmembrane domain (TM) and short cytoplasmic domain, (semaphorin) 4G [Source:HGNC Symbol;Acc:10735]	1281	214	60	12.02	2.37304	-2.34063	Down	2.48788e-35	1.80888e-34		ENSAPLT00000002593	LAMC2	laminin, gamma 2 [Source:HGNC Symbol;Acc:6493]	3522	0	321	0.001	5.21569	12.3486	Up	4.26448e-80
ENSAPLT00000013218	SYNPO2	synaptopodin 2 [Source:HGNC Symbol;Acc:17732]	3696	1419	2701	21.9708	52.5816	1.25897	Up	9.08618e-166	8.61915e-164		ENSAPLT00000004227	PLEKHD1	pleckstrin homology domain containing, family D (with coiled-coil domains) member 1 [Source:HGNC Symbol;Acc:20148]	1143	5	32	0.250334	1.41843	2.50236	Up	2.22796e-05	5.03018e-05		ENSAPLT00000004318	CCDC135	coiled-coil domain containing 135 [Source:HGNC Symbol;Acc:25289]	2571	16	0	0.447774	0.001	-8.80663	Down	5.96584e-07	1.57414e-06		ENSAPLT00000002598			2136	22	404	0.767691	10.8237	3.81753	Up	5.45202e-72
ENSAPLT00000013227	MYOZ2	myozenin 2 [Source:HGNC Symbol;Acc:1330]	1154	1295	45	64.2185	2.80574	-4.51654	Down	2.31952e-261	3.0004e-259		ENSAPLT00000004229			5212	502	1326	5.51183	12.8897	1.22561	Up	2.57668e-65	2.74055e-64		ENSAPLT00000004328		Transmembrane protein 45B [Source:UniProtKB/TrEMBL;Acc:R0L6W8]	567	1695	0	215.094	0.001	-17.7146	Down	0	0		ENSAPLT00000002599	ANO8	anoctamin 8 [Source:HGNC Symbol;Acc:29329]	2184	1027	84	35.0496	2.20102	-3.99316	Down	1.46246e-265
ENSAPLT00000013239			1419	69	116	2.78268	5.88189	1.0798	Up	5.15164e-07	2.88366e-06		ENSAPLT00000004236			5277	56	19	0.607292	0.182419	-1.73514	Down	1.2117e-06	3.0392e-06		ENSAPLT00000004332	ATG9B	autophagy related 9B [Source:HGNC Symbol;Acc:21899]	891	524	226	42.315	12.8509	-1.7193	Down	4.10198e-56	4.06965e-55		ENSAPLT00000002601	APOA1	apolipoprotein A-I [Source:HGNC Symbol;Acc:600]	771	7	655	0.676719	48.6165	6.16674	Up	3.12356e-149
ENSAPLT00000013263	WNK2	WNK lysine deficient protein kinase 2 [Source:HGNC Symbol;Acc:14542]	6428	466	845	4.14865	9.45849	1.18897	Up	1.11152e-48	4.01416e-47		ENSAPLT00000004242	FRMD7	FERM domain containing 7 [Source:HGNC Symbol;Acc:8079]	2088	17	0	0.465924	0.001	-8.86395	Down	2.46582e-06	6.04596e-06		ENSAPLT00000004333	HSF2BP	heat shock transcription factor 2 binding protein [Source:HGNC Symbol;Acc:5226]	969	51	167	3.78693	8.73164	1.20522	Up	3.10682e-08	8.93147e-08		ENSAPLT00000002602			720	0	147	0.001	11.6837	13.5122	Up	4.80824e-37
ENSAPLT00000013264	DES	desmin [Source:HGNC Symbol;Acc:2770]	708	1088	3589	87.9411	364.738	2.05225	Up	0	0		ENSAPLT00000004248	PAPLN	papilin, proteoglycan-like sulfated glycoprotein [Source:HGNC Symbol;Acc:19262]	1455	559	255	21.9859	8.87933	-1.30806	Down	7.60892e-36	5.17925e-35		ENSAPLT00000004335	CCDC63	coiled-coil domain containing 63 [Source:HGNC Symbol;Acc:26669]	1308	25	144	1.37522	5.57773	2.02001	Up	1.04699e-13	4.04731e-13		ENSAPLT00000002608	FOXN4	forkhead box N4 [Source:HGNC Symbol;Acc:21399]	1449	2	31	0.102879	1.22431	3.57294	Up	2.76812e-06
ENSAPLT00000013285	HMMR	hyaluronan-mediated motility receptor (RHAMM) [Source:HGNC Symbol;Acc:5012]	2316	1147	417	28.3414	12.955	-1.1294	Down	5.22258e-47	1.84397e-45		ENSAPLT00000004253			1188	305	39	14.692	1.66323	-3.14297	Down	7.14776e-60	7.14223e-59		ENSAPLT00000004338	PTPRF	protein tyrosine phosphatase, receptor type, F [Source:HGNC Symbol;Acc:9670]	2182	1656	20	54.6068	0.464385	-6.87762	Down	0	0		ENSAPLT00000002613	AMOTL2	angiomotin like 2 [Source:HGNC Symbol;Acc:17812]	2067	181	651	6.52684	18.0234	1.46542	Up	3.22672e-39
ENSAPLT00000013299	PPP1R1C	protein phosphatase 1, regulatory (inhibitor) subunit 1C [Source:HGNC Symbol;Acc:14940]	590	43	7	4.17074	0.853664	-2.28856	Down	6.27708e-06	3.04939e-05		ENSAPLT00000004258	MCTP1	multiple C2 domains, transmembrane 1 [Source:HGNC Symbol;Acc:26183]	2953	87	18	1.68598	0.308825	-2.44873	Down	3.34422e-14	1.27373e-13		ENSAPLT00000004342	MFAP3L	microfibrillar-associated protein 3-like [Source:HGNC Symbol;Acc:29083]	1164	61	18	3.77066	0.78347	-2.26687	Down	9.5885e-11	3.20709e-10		ENSAPLT00000002619	SCAF4	SR-related CTD-associated factor 4 [Source:HGNC Symbol;Acc:19304]	3240	413	1387	9.50101	24.4978	1.3665	Up	1.01241e-73
ENSAPLT00000013323	TNNT2	troponin T type 2 (cardiac) [Source:HGNC Symbol;Acc:11949]	891	169	21	10.8544	1.69583	-2.67821	Down	2.7564e-23	5.04124e-22		ENSAPLT00000004261		Actin, alpha skeletal muscle [Source:UniProtKB/TrEMBL;Acc:R0LGZ6]	1361	14420	182	606.322	6.77511	-6.4837	Down	0	0		ENSAPLT00000004343	CCDC148	coiled-coil domain containing 148 [Source:HGNC Symbol;Acc:25191]	1770	144	55	5.8537	1.57432	-1.89462	Down	8.52574e-19	3.99986e-18		ENSAPLT00000002626	WISP1	WNT1 inducible signaling pathway protein 1 [Source:HGNC Symbol;Acc:12769]	1262	55	225	3.24839	10.2028	1.65117	Up	5.49668e-17
ENSAPLT00000013331	PTCH1	patched 1 [Source:HGNC Symbol;Acc:9585]	3927	706	253	10.2882	4.63554	-1.15018	Down	2.1586e-30	5.06844e-29		ENSAPLT00000004275	COLQ	collagen-like tail subunit (single strand of homotrimer) of asymmetric acetylcholinesterase [Source:HGNC Symbol;Acc:2226]	1344	23	0	0.979321	0.001	-9.93564	Down	2.64408e-08	7.46536e-08		ENSAPLT00000004361	P2RX1	purinergic receptor P2X, ligand-gated ion channel, 1 [Source:HGNC Symbol;Acc:8533]	1131	1717	141	109.232	6.31625	-4.11218	Down	0	0		ENSAPLT00000002628	MYO6	myosin VI [Source:HGNC Symbol;Acc:7605]	3858	107	656	2.06722	9.73056	2.23483	Up	1.28188e-68
ENSAPLT00000013363	FREM1	FRAS1 related extracellular matrix 1 [Source:HGNC Symbol;Acc:23399]	6576	370	89	3.21986	0.973799	-1.7253	Down	3.19464e-29	7.22679e-28		ENSAPLT00000004290	KIT	v-kit Hardy-Zuckerman 4 feline sarcoma viral oncogene homolog [Source:HGNC Symbol;Acc:6342]	3409	181	99	3.03842	1.47133	-1.0462	Down	2.8233e-09	8.50765e-09		ENSAPLT00000004364			4532	2831	1221	44.946	13.6499	-1.71931	Down	9.69934e-295	3.63674e-293		ENSAPLT00000002631	LRRC1	leucine rich repeat containing 1 [Source:HGNC Symbol;Acc:14307]	2547	183	1084	5.35534	24.3555	2.1852	Up	2.87346e-109
ENSAPLT00000013384	MYOT	myotilin [Source:HGNC Symbol;Acc:12399]	1953	2467	8	72.2875	0.294733	-7.93819	Down	0	0		ENSAPLT00000004298	STAC3	SH3 and cysteine rich domain 3 [Source:HGNC Symbol;Acc:28423]	1074	67	4	3.56999	0.188694	-4.2418	Down	8.15122e-18	3.54376e-17		ENSAPLT00000004372	JAG2	jagged 2 [Source:HGNC Symbol;Acc:6189]	3880	1684	906	31.2285	11.8304	-1.40037	Down	3.27382e-130	6.22026e-129		ENSAPLT00000002635	PARD3B	par-3 partitioning defective 3 homolog B (C. elegans) [Source:HGNC Symbol;Acc:14446]	2292	370	1416	12.0324	35.3545	1.55497	Up	1.13353e-90
ENSAPLT00000013388			1200	918	2084	43.7782	124.956	1.51314	Up	1.02689e-169	1.00079e-167		ENSAPLT00000004299	CHST9	carbohydrate (N-acetylgalactosamine 4-0) sulfotransferase 9 [Source:HGNC Symbol;Acc:19898]	840	34	0	2.31631	0.001	-11.1776	Down	6.47406e-12	2.22418e-11		ENSAPLT00000004373			1869	562	2838	21.6356	76.9318	1.83018	Up	7.04292e-213	2.03465e-211		ENSAPLT00000002642	TRNAU1AP	tRNA selenocysteine 1 associated protein 1 [Source:HGNC Symbol;Acc:30813]	1934	768	452	29.5985	13.3745	-1.14604	Down	1.12137e-42
ENSAPLT00000013402	CCDC19	coiled-coil domain containing 19 [Source:HGNC Symbol;Acc:17229]	1074	37	86	1.97149	5.7615	1.54716	Up	1.05493e-08	7.24098e-08		ENSAPLT00000004301	NFKBIZ	nuclear factor of kappa light polypeptide gene enhancer in B-cells inhibitor, zeta [Source:HGNC Symbol;Acc:29805]	2139	1651	475	44.1705	11.2509	-1.97305	Down	1.56602e-184	4.0137e-183		ENSAPLT00000004384		Avidin [Source:UniProtKB/TrEMBL;Acc:R0JRS0]	441	1535	1	250.444	0.114885	-11.0901	Down	0	0		ENSAPLT00000002643	MVB12B	multivesicular body subunit 12B [Source:HGNC Symbol;Acc:23368]	708	317	167	33.3727	13.4983	-1.30589	Down	1.67814e-22
ENSAPLT00000013413	ADAM8	ADAM metallopeptidase domain 8 [Source:HGNC Symbol;Acc:215]	2540	36	68	0.811083	1.92627	1.24789	Up	1.60204e-05	7.35575e-05		ENSAPLT00000004312	TRIM66	tripartite motif containing 66 [Source:HGNC Symbol;Acc:29005]	3759	18	2	0.274029	0.0269563	-3.34563	Down	7.47228e-05	0.000161098		ENSAPLT00000004390	NTN4	netrin 4 [Source:HGNC Symbol;Acc:13658]	2343	402	1524	12.3451	32.9546	1.41654	Up	1.20894e-80	1.56652e-79		ENSAPLT00000002645	ANP32E	acidic (leucine-rich) nuclear phosphoprotein 32 family, member E [Source:HGNC Symbol;Acc:16673]	759	576	2454	56.5647	185.024	1.70974	Up	5.9986e-178
ENSAPLT00000013420	KLHL40	kelch-like family member 40 [Source:HGNC Symbol;Acc:30372]	1860	252	5	7.75325	0.193419	-5.325	Down	1.60873e-56	6.52153e-55		ENSAPLT00000004316	SEMA4G	sema domain, immunoglobulin domain (Ig), transmembrane domain (TM) and short cytoplasmic domain, (semaphorin) 4G [Source:HGNC Symbol;Acc:10735]	1281	170	60	7.59445	2.37304	-1.67821	Down	1.09547e-16	4.59787e-16		ENSAPLT00000004397			543	81	16	10.7331	1.49287	-2.84591	Down	1.44871e-17	6.52937e-17		ENSAPLT00000002652			2508	386	1163	11.4716	26.5368	1.20993	Up	8.4431e-52
ENSAPLT00000013424		60S acidic ribosomal protein P0 [Source:UniProtKB/TrEMBL;Acc:R0JH31]	523	817	2226	89.3957	306.242	1.77639	Up	3.32058e-228	3.72036e-226		ENSAPLT00000004318	CCDC135	coiled-coil domain containing 135 [Source:HGNC Symbol;Acc:25289]	2571	16	0	0.356135	0.001	-8.47628	Down	5.25102e-06	1.25183e-05		ENSAPLT00000004401	CDR2	cerebellar degeneration-related protein 2, 62kDa [Source:HGNC Symbol;Acc:1799]	1835	1136	285	44.5434	7.86886	-2.50099	Down	6.15544e-195	1.63735e-193		ENSAPLT00000002654	SYNJ2	synaptojanin 2 [Source:HGNC Symbol;Acc:11504]	4497	1637	854	27.1325	10.8675	-1.32	Down	7.23152e-111
ENSAPLT00000013485	RIMBP2	RIMS binding protein 2 [Source:HGNC Symbol;Acc:30339]	4720	51	2	0.618336	0.030488	-4.34208	Down	3.58416e-11	3.09836e-10		ENSAPLT00000004321			2562	17	0	0.379722	0.001	-8.5688	Down	2.46582e-06	6.04388e-06		ENSAPLT00000004402	BUB1B	BUB1 mitotic checkpoint serine/threonine kinase B [Source:HGNC Symbol;Acc:1149]	3267	567	55	12.4875	0.852936	-3.8719	Down	1.26296e-151	2.73927e-150		ENSAPLT00000002658			1512	202	4808	9.95782	181.974	4.19176	Up	0
ENSAPLT00000013492	CLMN	calmin (calponin-like, transmembrane) [Source:HGNC Symbol;Acc:19972]	777	127	45	9.35361	4.16709	-1.16648	Down	1.01243e-06	5.48376e-06		ENSAPLT00000004328		Transmembrane protein 45B [Source:UniProtKB/TrEMBL;Acc:R0L6W8]	567	991	0	100.02	0.001	-16.6099	Down	0	0		ENSAPLT00000004409	MOB3B	MOB kinase activator 3B [Source:HGNC Symbol;Acc:23825]	651	40	23	4.421	1.78999	-1.30442	Down	0.000404646	0.000837817		ENSAPLT00000002659	ARHGEF5	Rho guanine nucleotide exchange factor (GEF) 5 [Source:HGNC Symbol;Acc:13209]	1668	0	301	0.001	10.3268	13.3341	Up	3.7878e-75
ENSAPLT00000013503	PPP2R3B	protein phosphatase 2, regulatory subunit B'', beta [Source:HGNC Symbol;Acc:13417]	1734	153	51	5.04939	2.11623	-1.25461	Down	1.28664e-08	8.76381e-08		ENSAPLT00000004333	HSF2BP	heat shock transcription factor 2 binding protein [Source:HGNC Symbol;Acc:5226]	969	68	167	4.01589	8.73164	1.12053	Up	1.8736e-08	5.35384e-08		ENSAPLT00000004418			1386	64	214	3.32245	7.82264	1.23541	Up	1.5903e-10	5.2506e-10		ENSAPLT00000002660	MYPN	myopalladin [Source:HGNC Symbol;Acc:23246]	4439	3146	145	52.8249	1.8693	-4.82065	Down	0
ENSAPLT00000013543	BEST3	bestrophin 3 [Source:HGNC Symbol;Acc:17105]	2007	37	80	1.055	2.86803	1.44282	Up	1.63481e-07	9.69643e-07		ENSAPLT00000004335	CCDC63	coiled-coil domain containing 63 [Source:HGNC Symbol;Acc:26669]	1308	19	144	0.83127	5.57773	2.74629	Up	5.33062e-22	2.64834e-21		ENSAPLT00000004437	KLF5	Kruppel-like factor 5 (intestinal) [Source:HGNC Symbol;Acc:6349]	1739	1671	378	69.1382	11.0127	-2.65031	Down	8e-306	3.12421e-304		ENSAPLT00000002662	RAB22A	RAB22A, member RAS oncogene family [Source:HGNC Symbol;Acc:9764]	1241	120	488	7.20733	22.5032	1.64259	Up	7.56974e-35
ENSAPLT00000013549	PIDD	p53-induced death domain protein [Source:HGNC Symbol;Acc:16491]	2628	430	131	9.36353	3.58663	-1.38442	Down	6.00866e-25	1.17603e-23		ENSAPLT00000004338	PTPRF	protein tyrosine phosphatase, receptor type, F [Source:HGNC Symbol;Acc:9670]	2182	1924	20	50.4599	0.464385	-6.76367	Down	0	0		ENSAPLT00000004444			1950	229	158	8.44971	4.10512	-1.04148	Down	1.6468e-12	5.99449e-12		ENSAPLT00000002672	PLCB2	phospholipase C, beta 2 [Source:HGNC Symbol;Acc:9055]	5732	83	427	1.07929	4.26303	1.9818	Up	4.04628e-39
ENSAPLT00000013578	ALK	anaplastic lymphoma receptor tyrosine kinase [Source:HGNC Symbol;Acc:427]	3615	39	4	0.61738	0.0796146	-2.95505	Down	8.09534e-07	4.44572e-06		ENSAPLT00000004342	MFAP3L	microfibrillar-associated protein 3-like [Source:HGNC Symbol;Acc:29083]	1164	43	18	2.11403	0.78347	-1.43205	Down	0.000222746	0.000459906		ENSAPLT00000004451	MRPL2	mitochondrial ribosomal protein L2 [Source:HGNC Symbol;Acc:14056]	258	62	27	17.2907	5.30209	-1.70537	Down	7.16478e-08	2.00574e-07		ENSAPLT00000002673	PCOLCE2	procollagen C-endopeptidase enhancer 2 [Source:HGNC Symbol;Acc:8739]	1754	313	1597	13.3009	52.1041	1.96988	Up	1.36486e-140
ENSAPLT00000013607	SH3RF3	SH3 domain containing ring finger 3 [Source:HGNC Symbol;Acc:24699]	2109	107	39	2.90338	1.33054	-1.12572	Down	1.31583e-05	6.11261e-05		ENSAPLT00000004343	CCDC148	coiled-coil domain containing 148 [Source:HGNC Symbol;Acc:25191]	1770	219	55	7.08055	1.57432	-2.16914	Down	3.82054e-29	2.26694e-28		ENSAPLT00000004454			972	22	76	1.62854	3.96141	1.28244	Up	0.00010006	0.00022038		ENSAPLT00000002676	YWHAZ	tyrosine 3-monooxygenase/tryptophan 5-monooxygenase activation protein, zeta polypeptide [Source:HGNC Symbol;Acc:12855]	1738	4677	12450	200.578	409.936	1.03124	Up	0
ENSAPLT00000013631	SBK2	SH3-binding domain kinase family, member 2 [Source:HGNC Symbol;Acc:34416]	912	27	0	1.6942	0.001	-10.7264	Down	1.5307e-07	9.10932e-07		ENSAPLT00000004361	P2RX1	purinergic receptor P2X, ligand-gated ion channel, 1 [Source:HGNC Symbol;Acc:8533]	1131	454	141	22.9715	6.31625	-1.86271	Down	2.74108e-48	2.35882e-47		ENSAPLT00000004459	TLE4	transducin-like enhancer of split 4 (E(sp1) homolog, Drosophila) [Source:HGNC Symbol;Acc:11840]	2226	518	361	16.7435	8.21646	-1.02701	Down	8.93218e-26	5.24473e-25		ENSAPLT00000002678	RAB42	RAB42, member RAS oncogene family [Source:HGNC Symbol;Acc:28702]	645	0	195	0.001	17.301	14.0786	Up	6.39056e-49
ENSAPLT00000013659		Carboxymethylenebutenolidase-like protein [Source:UniProtKB/TrEMBL;Acc:R0L8L1]	1449	63	215	2.4881	10.6761	2.10126	Up	3.20842e-29	7.24645e-28		ENSAPLT00000004364			4532	2311	1221	29.1814	13.6499	-1.09616	Down	4.57056e-108	7.48528e-107		ENSAPLT00000004478	MCM10	minichromosome maintenance complex component 10 [Source:HGNC Symbol;Acc:18043]	2976	220	28	5.31901	0.476681	-3.48006	Down	8.99214e-55	8.79134e-54		ENSAPLT00000002682	DLK1	delta-like 1 homolog (Drosophila) [Source:HGNC Symbol;Acc:2907]	1169	448	44	28.5646	2.15394	-3.72918	Down	1.05806e-110
ENSAPLT00000013668	PRKCQ	protein kinase C, theta [Source:HGNC Symbol;Acc:9410]	4540	198	58	2.49578	0.919207	-1.44103	Down	6.13046e-13	6.11285e-12		ENSAPLT00000004372	JAG2	jagged 2 [Source:HGNC Symbol;Acc:6189]	3880	2552	906	37.6396	11.8304	-1.66975	Down	8.31312e-226	2.54392e-224		ENSAPLT00000004481	MCF2	MCF.2 cell line derived transforming sequence [Source:HGNC Symbol;Acc:6940]	3417	746	102	15.7085	1.51237	-3.37666	Down	1.0428e-176	2.51306e-175		ENSAPLT00000002686			1014	131	629	9.62938	35.4984	1.88224	Up	3.02852e-53
ENSAPLT00000013684	ZDHHC22	zinc finger, DHHC-type containing 22 [Source:HGNC Symbol;Acc:20106]	828	464	1752	32.0689	152.246	2.24715	Up	7.91392e-246	9.38393e-244		ENSAPLT00000004373			1869	701	2838	21.4637	76.9318	1.84168	Up	6.36228e-249	2.07197e-247		ENSAPLT00000004490	DHCR24	24-dehydrocholesterol reductase [Source:HGNC Symbol;Acc:2859]	1323	613	187	33.3382	7.16118	-2.21891	Down	9.89802e-92	1.41094e-90		ENSAPLT00000002687	BUD13	BUD13 homolog (S. cerevisiae) [Source:HGNC Symbol;Acc:28199]	1998	245	1015	9.13977	29.0715	1.66937	Up	2.79776e-72
ENSAPLT00000013722	HHATL	hedgehog acyltransferase-like [Source:HGNC Symbol;Acc:13242]	1553	158	6	5.82213	0.277985	-4.38847	Down	1.5791e-32	3.95582e-31		ENSAPLT00000004384		Avidin [Source:UniProtKB/TrEMBL;Acc:R0JRS0]	441	162	1	21.0219	0.114885	-7.51556	Down	5.40676e-52	4.88673e-51		ENSAPLT00000004494		Hepatic leukemia factor [Source:UniProtKB/TrEMBL;Acc:R0K9W6]	444	132	450	21.391	51.3491	1.26333	Up	3.06328e-21	1.56019e-20		ENSAPLT00000002688			1806	840	359	34.6678	11.3756	-1.60766	Down	2.67342e-77
ENSAPLT00000013725	ISL1	ISL LIM homeobox 1 [Source:HGNC Symbol;Acc:6132]	1317	17	0	0.738685	0.001	-9.52882	Down	5.3256e-05	0.000223468		ENSAPLT00000004396	C10orf2	chromosome 10 open reading frame 2 [Source:HGNC Symbol;Acc:1160]	1152	65	28	3.22892	1.23143	-1.39072	Down	8.5874e-06	2.01142e-05		ENSAPLT00000004495	OLFML2A	olfactomedin-like 2A [Source:HGNC Symbol;Acc:27270]	1860	1113	6893	43.055	187.758	2.12462	Up	0	0		ENSAPLT00000002695	CUX1	cut-like homeobox 1 [Source:HGNC Symbol;Acc:2557]	4542	546	2566	8.96005	32.33	1.8513	Up	3.78842e-207
ENSAPLT00000013736	SYTL3	synaptotagmin-like 3 [Source:HGNC Symbol;Acc:15587]	2025	32	82	0.904318	2.9136	1.6879	Up	2.6513e-09	1.93563e-08		ENSAPLT00000004397			543	44	16	4.63713	1.49287	-1.63514	Down	3.82614e-05	8.47805e-05		ENSAPLT00000004503	KIF21B	kinesin family member 21B [Source:HGNC Symbol;Acc:29442]	5091	73	20	1.03172	0.199035	-2.37395	Down	3.06218e-13	1.15708e-12		ENSAPLT00000002697			1620	44	129	2.02443	4.55692	1.17054	Up	1.0336e-06
ENSAPLT00000013747	LMOD3	leiomodin 3 (fetal) [Source:HGNC Symbol;Acc:6649]	2213	143	17	3.69786	0.552724	-2.74206	Down	2.21822e-20	3.54641e-19		ENSAPLT00000004401	CDR2	cerebellar degeneration-related protein 2, 62kDa [Source:HGNC Symbol;Acc:1799]	1835	1159	285	36.1446	7.86886	-2.19956	Down	1.39066e-149	3.01927e-148		ENSAPLT00000004504	SLC4A7	solute carrier family 4, sodium bicarbonate cotransporter, member 7 [Source:HGNC Symbol;Acc:11033]	3651	401	167	7.90267	2.31743	-1.76981	Down	4.1139e-45	3.52142e-44		ENSAPLT00000002701			1155	197	688	12.713	34.0881	1.42296	Up	1.16063e-39
ENSAPLT00000013753	EMILIN2	elastin microfibril interfacer 2 [Source:HGNC Symbol;Acc:19881]	3105	7783	2796	143.444	64.7913	-1.14661	Down	0	0		ENSAPLT00000004402	BUB1B	BUB1 mitotic checkpoint serine/threonine kinase B [Source:HGNC Symbol;Acc:1149]	3267	1114	55	19.5134	0.852936	-4.51588	Down	1.68547e-286	6.24856e-285		ENSAPLT00000004510	CNTN4	contactin 4 [Source:HGNC Symbol;Acc:2174]	3036	107	443	2.53585	7.39273	1.54364	Up	1.11195e-27	6.87558e-27		ENSAPLT00000002703	COLEC11	collectin sub-family member 11 [Source:HGNC Symbol;Acc:17213]	825	22	156	1.98762	10.821	2.44472	Up	3.16496e-19
ENSAPLT00000013757	CACNB2	calcium channel, voltage-dependent, beta 2 subunit [Source:HGNC Symbol;Acc:1402]	1830	115	202	3.59619	7.94221	1.14307	Up	3.863e-12	3.61861e-11		ENSAPLT00000004418			1386	62	214	2.55991	7.82264	1.61156	Up	4.27376e-17	1.81849e-16		ENSAPLT00000004516	CUX2	cut-like homeobox 2 [Source:HGNC Symbol;Acc:19347]	3624	32	0	0.635335	0.001	-9.31137	Down	4.30684e-13	1.61441e-12		ENSAPLT00000002707		p53 apoptosis effector related to PMP-22 [Source:UniProtKB/TrEMBL;Acc:R0LQE6]	730	0	1524	0.001	119.47	16.8663	Up	0
ENSAPLT00000013819		IgGFc-binding protein [Source:UniProtKB/TrEMBL;Acc:R0JC50]	2052	276	99	7.69712	3.47135	-1.14882	Down	9.0255e-13	8.92452e-12		ENSAPLT00000004437	KLF5	Kruppel-like factor 5 (intestinal) [Source:HGNC Symbol;Acc:6349]	1739	2286	378	75.2269	11.0127	-2.77208	Down	0	0		ENSAPLT00000004525	GSG2	germ cell associated 2 (haspin) [Source:HGNC Symbol;Acc:19682]	1116	72	14	4.64205	0.635575	-2.86863	Down	6.81764e-16	2.88721e-15		ENSAPLT00000002714	SGSH	N-sulfoglucosamine sulfohydrolase [Source:HGNC Symbol;Acc:10818]	1209	81	417	4.99371	19.7381	1.9828	Up	2.89978e-38
ENSAPLT00000013821	COL4A4	collagen, type IV, alpha 4 [Source:HGNC Symbol;Acc:2206]	5007	100	8	1.14293	0.114962	-3.31351	Down	2.67582e-17	3.58515e-16		ENSAPLT00000004451	MRPL2	mitochondrial ribosomal protein L2 [Source:HGNC Symbol;Acc:14056]	258	56	27	12.4212	5.30209	-1.22818	Down	0.000177811	0.000370143		ENSAPLT00000004539	ASPA	aspartoacylase [Source:HGNC Symbol;Acc:756]	1923	76	47	2.84364	1.23829	-1.1994	Down	5.01286e-06	1.23746e-05		ENSAPLT00000002715		Stonin-1 [Source:UniProtKB/TrEMBL;Acc:R0LM62]	3597	70	188	1.45052	2.99098	1.04405	Up	6.98e-08
ENSAPLT00000013824	KCNMA1	potassium large conductance calcium-activated channel, subfamily M, alpha member 1 [Source:HGNC Symbol;Acc:6284]	3790	229	391	3.45774	7.42299	1.10217	Up	6.62618e-21	1.08248e-19		ENSAPLT00000004452			1641	13	46	0.453347	1.42021	1.64741	Up	9.0121e-05	0.000192948		ENSAPLT00000004541		Solute carrier organic anion transporter family member 1C1 [Source:UniProtKB/TrEMBL;Acc:R0JN56]	2079	319	0	11.0402	0.001	-13.4305	Down	2.95634e-123	5.36403e-122		ENSAPLT00000002716	PHLDB2	pleckstrin homology-like domain, family B, member 2 [Source:HGNC Symbol;Acc:29573]	3765	628	2096	12.4325	31.8583	1.35755	Up	2.1225e-109
ENSAPLT00000013838	MYL12B	myosin, light chain 12B, regulatory [Source:HGNC Symbol;Acc:29827]	507	1601	3456	180.709	490.464	1.44048	Up	3.40736e-260	4.32887e-258		ENSAPLT00000004461	ASB12	ankyrin repeat and SOCS box containing 12 [Source:HGNC Symbol;Acc:19763]	1053	16	0	0.869537	0.001	-9.7641	Down	5.25102e-06	1.25078e-05		ENSAPLT00000004545	GLI3	GLI family zinc finger 3 [Source:HGNC Symbol;Acc:4319]	4611	155	447	2.41868	4.91151	1.02195	Up	1.61036e-15	6.73077e-15		ENSAPLT00000002717	SUFU	suppressor of fused homolog (Drosophila) [Source:HGNC Symbol;Acc:16466]	1419	156	451	8.19421	18.1882	1.15033	Up	1.41287e-19
ENSAPLT00000013955	TMEM150A	transmembrane protein 150A [Source:HGNC Symbol;Acc:24677]	384	42	78	6.25914	14.6152	1.22343	Up	5.36274e-06	2.63671e-05		ENSAPLT00000004462	GNAT2	guanine nucleotide binding protein (G protein), alpha transducing activity polypeptide 2 [Source:HGNC Symbol;Acc:4394]	1077	0	24	0.001	1.12901	10.1408	Up	2.60814e-07	6.87834e-07		ENSAPLT00000004564	TRPV3	transient receptor potential cation channel, subfamily V, member 3 [Source:HGNC Symbol;Acc:18084]	2382	231	1	6.97768	0.0212697	-8.35781	Down	2.43354e-87	3.36683e-86		ENSAPLT00000002718		p53 apoptosis effector related to PMP-22 [Source:UniProtKB/TrEMBL;Acc:R0LQD4]	817	47	1432	4.28786	100.304	4.54797	Up	1.0103e-282
ENSAPLT00000014086	FHL2	four and a half LIM domains 2 [Source:HGNC Symbol;Acc:3703]	1603	777	2914	27.7386	130.797	2.23736	Up	0	0		ENSAPLT00000004478	MCM10	minichromosome maintenance complex component 10 [Source:HGNC Symbol;Acc:18043]	2976	384	28	7.38405	0.476681	-3.95332	Down	3.85812e-91	5.34975e-90		ENSAPLT00000004583	TJP3	tight junction protein 3 [Source:HGNC Symbol;Acc:11829]	3086	1174	65	27.3724	1.06714	-4.68091	Down	0	0		ENSAPLT00000002719	RPS6KA5	ribosomal protein S6 kinase, 90kDa, polypeptide 5 [Source:HGNC Symbol;Acc:10434]	2493	128	369	3.82695	8.47033	1.14622	Up	3.33406e-16
ENSAPLT00000014120	MYOCD	myocardin [Source:HGNC Symbol;Acc:16067]	2934	128	234	2.49658	5.73848	1.20071	Up	7.6179e-15	8.69247e-14		ENSAPLT00000004481	MCF2	MCF.2 cell line derived transforming sequence [Source:HGNC Symbol;Acc:6940]	3417	456	102	7.63689	1.51237	-2.33617	Down	1.84561e-64	1.9383e-63		ENSAPLT00000004590	MSMO1	methylsterol monooxygenase 1 [Source:HGNC Symbol;Acc:10545]	1683	1450	662	61.9905	19.9286	-1.63721	Down	1.12319e-141	2.29156e-140		ENSAPLT00000002721	WWC2	WW and C2 domain containing 2 [Source:HGNC Symbol;Acc:24148]	3710	208	748	4.17883	11.5378	1.4652	Up	8.31646e-45
ENSAPLT00000014140	RASAL3	RAS protein activator like 3 [Source:HGNC Symbol;Acc:26129]	822	7	24	0.487329	2.10078	2.10796	Up	0.000203684	0.000770393		ENSAPLT00000004490	DHCR24	24-dehydrocholesterol reductase [Source:HGNC Symbol;Acc:2859]	1323	771	187	33.3496	7.16118	-2.2194	Down	2.98956e-101	4.57915e-100		ENSAPLT00000004596	RAD51	RAD51 recombinase [Source:HGNC Symbol;Acc:9817]	1021	124	35	8.7385	1.73678	-2.33097	Down	4.96358e-21	2.50992e-20		ENSAPLT00000002722	NMNAT3	nicotinamide nucleotide adenylyltransferase 3 [Source:HGNC Symbol;Acc:20989]	846	78	10	6.87209	0.676435	-3.34473	Down	9.1833e-19
ENSAPLT00000014153	NRAP	nebulin-related anchoring protein [Source:HGNC Symbol;Acc:7988]	5531	842	43	8.71174	0.559379	-3.96106	Down	2.4393e-156	2.18294e-154		ENSAPLT00000004495	OLFML2A	olfactomedin-like 2A [Source:HGNC Symbol;Acc:27270]	1860	1715	6893	52.7652	187.758	1.83121	Up	0	0		ENSAPLT00000004598	TPM2	tropomyosin 2 (beta) [Source:HGNC Symbol;Acc:12011]	984	1543	594	112.827	30.584	-1.88326	Down	1.61294e-183	4.02465e-182		ENSAPLT00000002723	PANX2	pannexin 2 [Source:HGNC Symbol;Acc:8600]	2531	39	173	1.14852	3.91156	1.76797	Up	1.4327e-14
ENSAPLT00000014224	LAYN	layilin [Source:HGNC Symbol;Acc:29471]	1053	40	74	2.17384	5.05643	1.21787	Up	1.008e-05	4.7556e-05		ENSAPLT00000004503	KIF21B	kinesin family member 21B [Source:HGNC Symbol;Acc:29442]	5091	157	20	1.76479	0.199035	-3.1484	Down	1.3076e-31	8.16472e-31		ENSAPLT00000004621			2269	146	722	4.62977	16.1215	1.79997	Up	2.75826e-54	2.67441e-53		ENSAPLT00000002727	MAGI3	membrane associated guanylate kinase, WW and PDZ domain containing 3 [Source:HGNC Symbol;Acc:29647]	4107	461	1355	8.36645	18.8804	1.1742	Up	2.20256e-57
ENSAPLT00000014230	DIAPH3	diaphanous-related formin 3 [Source:HGNC Symbol;Acc:15480]	3138	344	108	6.27338	2.47635	-1.34103	Down	2.21028e-19	3.37085e-18		ENSAPLT00000004504	SLC4A7	solute carrier family 4, sodium bicarbonate cotransporter, member 7 [Source:HGNC Symbol;Acc:11033]	3651	368	167	5.76809	2.31743	-1.31557	Down	2.35292e-24	1.23509e-23		ENSAPLT00000004636	MAML2	mastermind-like 2 (Drosophila) [Source:HGNC Symbol;Acc:16259]	3278	202	632	4.43388	9.76812	1.13951	Up	4.2406e-25	2.44216e-24		ENSAPLT00000002728	DNAI1	dynein, axonemal, intermediate chain 1 [Source:HGNC Symbol;Acc:2954]	2200	99	23	3.35411	0.598276	-2.48705	Down	1.49695e-17
ENSAPLT00000014244	EPYC	epiphycan [Source:HGNC Symbol;Acc:3053]	995	15	301	0.86271	21.7663	4.65708	Up	9.4313e-86	5.34653e-84		ENSAPLT00000004510	CNTN4	contactin 4 [Source:HGNC Symbol;Acc:2174]	3036	183	443	3.44942	7.39273	1.09975	Up	1.53679e-19	7.0916e-19		ENSAPLT00000004640	KRT84	keratin 84 [Source:HGNC Symbol;Acc:6461]	1314	630	0	34.4974	0.001	-15.0742	Down	1.24474e-242	3.97923e-241		ENSAPLT00000002730	PDZD9	PDZ domain containing 9 [Source:HGNC Symbol;Acc:28740]	330	18	2	4.06559	0.346827	-3.55118	Down	1.90529e-05
ENSAPLT00000014262	AGBL1	ATP/GTP binding protein-like 1 [Source:HGNC Symbol;Acc:26504]	3129	118	10	2.15811	0.229951	-3.23037	Down	9.11458e-20	1.4143e-18		ENSAPLT00000004516	CUX2	cut-like homeobox 2 [Source:HGNC Symbol;Acc:19347]	3624	20	0	0.315819	0.001	-8.30295	Down	2.5534e-07	6.74149e-07		ENSAPLT00000004648	PFKFB3	6-phosphofructo-2-kinase/fructose-2,6-biphosphatase 3 [Source:HGNC Symbol;Acc:8874]	1638	90	920	3.95339	28.4562	2.84758	Up	1.21442e-117	2.09558e-116		ENSAPLT00000002733			1344	71	193	3.93753	8.21778	1.06146	Up	3.07082e-08
ENSAPLT00000014267	MYLK4	myosin light chain kinase family, member 4 [Source:HGNC Symbol;Acc:27972]	939	30	0	1.82832	0.001	-10.8363	Down	2.64514e-08	1.72571e-07		ENSAPLT00000004525	GSG2	germ cell associated 2 (haspin) [Source:HGNC Symbol;Acc:19682]	1116	130	14	6.66616	0.635575	-3.39072	Down	3.3151e-28	1.92284e-27		ENSAPLT00000004650	AUTS2	autism susceptibility candidate 2 [Source:HGNC Symbol;Acc:14262]	3000	444	77	10.6489	1.30039	-3.03369	Down	1.80384e-95	2.68255e-94		ENSAPLT00000002735			1023	39	125	2.84154	6.99247	1.29913	Up	1.84195e-07
ENSAPLT00000014278			981	1	38	0.0583348	2.78712	5.57828	Up	7.36862e-13	7.32691e-12		ENSAPLT00000004541		Solute carrier organic anion transporter family member 1C1 [Source:UniProtKB/TrEMBL;Acc:R0JN56]	2079	144	0	3.96373	0.001	-11.9526	Down	5.0143e-48	4.28904e-47		ENSAPLT00000004652	SLC9A3R1	solute carrier family 9, subfamily A (NHE3, cation proton antiporter 3), member 3 regulator 1 [Source:HGNC Symbol;Acc:11075]	618	49	14	5.70491	1.14774	-2.31341	Down	4.35342e-09	1.31818e-08		ENSAPLT00000002736	CACNA1S	calcium channel, voltage-dependent, L type, alpha 1S subunit [Source:HGNC Symbol;Acc:1397]	4989	8667	442	129.485	5.06997	-4.67467	Down	0
ENSAPLT00000014298		Protein FAM72A [Source:UniProtKB/TrEMBL;Acc:R0M300]	333	79	22	13.5762	4.75357	-1.514	Down	2.77324e-06	1.42046e-05		ENSAPLT00000004545	GLI3	GLI family zinc finger 3 [Source:HGNC Symbol;Acc:4319]	4611	176	447	2.18431	4.91151	1.16899	Up	1.45813e-21	7.17641e-21		ENSAPLT00000004653	ANXA7	annexin A7 [Source:HGNC Symbol;Acc:545]	1697	2426	7249	102.861	216.421	1.07315	Up	2.09324e-245	6.76846e-244		ENSAPLT00000002737	MSS51	MSS51 mitochondrial translational activator [Source:HGNC Symbol;Acc:21000]	1257	263	0	15.595	0.001	-13.9288	Down	4.80534e-96
ENSAPLT00000014319	DBX1	developing brain homeobox 1 [Source:HGNC Symbol;Acc:33185]	579	16	0	1.58139	0.001	-10.627	Down	9.5613e-05	0.000384207		ENSAPLT00000004560	PAG1	phosphoprotein associated with glycosphingolipid microdomains 1 [Source:HGNC Symbol;Acc:30043]	1308	209	58	9.14397	2.24659	-2.02509	Down	1.19207e-25	6.42849e-25		ENSAPLT00000004657			129	64	6	35.697	2.35648	-3.92109	Down	1.4011e-18	6.53413e-18		ENSAPLT00000002738	C16orf52	chromosome 16 open reading frame 52 [Source:HGNC Symbol;Acc:27087]	402	41	14	7.60191	1.99296	-1.93145	Down	3.23244e-06
ENSAPLT00000014344	SMPX	small muscle protein, X-linked [Source:HGNC Symbol;Acc:11122]	270	406	3	86.0515	0.799463	-6.75003	Down	7.2967e-98	4.65582e-96		ENSAPLT00000004564	TRPV3	transient receptor potential cation channel, subfamily V, member 3 [Source:HGNC Symbol;Acc:18084]	2382	230	1	5.52564	0.0212697	-8.0212	Down	3.62874e-74	4.22332e-73		ENSAPLT00000004679	HPGDS	hematopoietic prostaglandin D synthase [Source:HGNC Symbol;Acc:17890]	606	765	495	90.8301	41.3843	-1.13409	Down	1.4362e-43	1.19103e-42		ENSAPLT00000002743	CDIP1	cell death-inducing p53 target 1 [Source:HGNC Symbol;Acc:13234]	853	344	175	30.059	11.7405	-1.35631	Down	1.16729e-25
ENSAPLT00000014347	TECTA	tectorin alpha [Source:HGNC Symbol;Acc:11720]	6480	68	124	0.600524	1.37685	1.19708	Up	1.67828e-08	1.12802e-07		ENSAPLT00000004567			300	14	56	2.67057	9.45735	1.82429	Up	3.33352e-06	8.08e-06		ENSAPLT00000004697	TRHDE	thyrotropin-releasing hormone degrading enzyme [Source:HGNC Symbol;Acc:30748]	2463	33	0	0.96403	0.001	-9.91293	Down	1.77956e-13	6.82303e-13		ENSAPLT00000002744			1601	0	18	0.001	0.643395	9.32956	Up	3.98048e-05
ENSAPLT00000014394	CNKSR2	connector enhancer of kinase suppressor of Ras 2 [Source:HGNC Symbol;Acc:19701]	3045	193	350	3.62716	8.27031	1.1891	Up	3.88866e-21	6.40414e-20		ENSAPLT00000004577			531	101	55	10.8849	5.24772	-1.05256	Down	8.35534e-06	1.95933e-05		ENSAPLT00000004698	ANXA5	annexin A5 [Source:HGNC Symbol;Acc:543]	1510	18501	67963	881.575	2280.33	1.37109	Up	0	0		ENSAPLT00000002745	ACTN1	actinin, alpha 1 [Source:HGNC Symbol;Acc:163]	3382	1477	11725	32.5515	198.397	2.60759	Up	0
ENSAPLT00000014404	SLC12A5	solute carrier family 12 (potassium/chloride transporter), member 5 [Source:HGNC Symbol;Acc:13818]	2850	20	0	0.401589	0.001	-8.64958	Down	9.20292e-06	4.36349e-05		ENSAPLT00000004581	RSL1D1	ribosomal L1 domain containing 1 [Source:HGNC Symbol;Acc:24534]	1341	1271	712	54.2392	26.9001	-1.01172	Down	4.64622e-53	4.24802e-52		ENSAPLT00000004699	EHHADH	enoyl-CoA, hydratase/3-hydroxyacyl CoA dehydrogenase [Source:HGNC Symbol;Acc:3247]	1456	460	2124	22.732	73.9088	1.70102	Up	9.052e-145	1.87669e-143		ENSAPLT00000002747	TXN2	thioredoxin 2 [Source:HGNC Symbol;Acc:17772]	300	564	334	140.127	63.7121	-1.1371	Down	2.05426e-31
ENSAPLT00000014467	FBP1	fructose-1,6-bisphosphatase 1 [Source:HGNC Symbol;Acc:3606]	1092	888	2049	46.5358	135.008	1.53664	Up	9.79846e-171	9.61533e-169		ENSAPLT00000004583	TJP3	tight junction protein 3 [Source:HGNC Symbol;Acc:11829]	3086	502	65	9.30903	1.06714	-3.12488	Down	6.16324e-97	9.04983e-96		ENSAPLT00000004701	METTL21C	methyltransferase like 21C [Source:HGNC Symbol;Acc:33717]	801	22	7	1.9762	0.44276	-2.15813	Down	0.000180332	0.000387667		ENSAPLT00000002750			696	41	111	4.39076	9.12662	1.05561	Up	3.08694e-05
ENSAPLT00000014471		Group 10 secretory phospholipase A2 [Source:UniProtKB/TrEMBL;Acc:R0JCI7]	405	35	90	4.94549	15.9893	1.69292	Up	4.09608e-10	3.20942e-09		ENSAPLT00000004591			1386	150	73	6.19333	2.66847	-1.2147	Down	1.05914e-09	3.27428e-09		ENSAPLT00000004703	ECE1	endothelin converting enzyme 1 [Source:HGNC Symbol;Acc:3146]	2427	1902	5746	56.3874	119.95	1.08898	Up	1.5312e-199	4.19161e-198		ENSAPLT00000002751	C17orf105	chromosome 17 open reading frame 105 [Source:HGNC Symbol;Acc:37241]	318	4	48	0.937557	8.63795	3.20371	Up	1.7431e-08
ENSAPLT00000014475	ELN	elastin [Source:HGNC Symbol;Acc:3327]	1599	10781	3972	385.84	178.732	-1.11021	Down	0	0		ENSAPLT00000004596	RAD51	RAD51 recombinase [Source:HGNC Symbol;Acc:9817]	1021	252	35	14.1244	1.73678	-3.02371	Down	6.20278e-48	5.30242e-47		ENSAPLT00000004708			813	730	147	64.6061	9.16072	-2.81814	Down	3.724e-144	7.70939e-143		ENSAPLT00000002752	SCUBE2	signal peptide, CUB domain, EGF-like 2 [Source:HGNC Symbol;Acc:30425]	2952	78	372	1.96944	7.21146	1.8725	Up	6.23998e-32
ENSAPLT00000014494	NEU2	sialidase 2 (cytosolic sialidase) [Source:HGNC Symbol;Acc:7759]	1215	248	478	11.6808	28.3069	1.27702	Up	1.79903e-31	4.37579e-30		ENSAPLT00000004598	TPM2	tropomyosin 2 (beta) [Source:HGNC Symbol;Acc:12011]	984	1963	594	114.162	30.584	-1.90023	Down	2.70838e-208	7.70667e-207		ENSAPLT00000004714	CASC5	cancer susceptibility candidate 5 [Source:HGNC Symbol;Acc:24054]	6810	323	72	3.41269	0.535659	-2.67152	Down	3.9663e-61	4.18227e-60		ENSAPLT00000002755			1451	290	23876	14.8969	941.652	5.98211	Up	0
ENSAPLT00000014520	CBFA2T3	core-binding factor, runt domain, alpha subunit 2; translocated to, 3 [Source:HGNC Symbol;Acc:1537]	1080	41	76	2.17248	5.06327	1.22072	Up	7.35136e-06	3.53506e-05		ENSAPLT00000004611	SLCO5A1	solute carrier organic anion transporter family, member 5A1 [Source:HGNC Symbol;Acc:19046]	2169	39	12	1.02897	0.280301	-1.87615	Down	2.0184e-05	4.57086e-05		ENSAPLT00000004716	KAL1	Kallmann syndrome 1 sequence [Source:HGNC Symbol;Acc:6211]	1797	82	58	3.28327	1.63524	-1.00563	Down	4.02606e-05	9.2097e-05		ENSAPLT00000002758			1524	104	1122	5.08643	42.1312	3.05016	Up	1.27279e-162
ENSAPLT00000014525	KERA	keratocan [Source:HGNC Symbol;Acc:6309]	1074	382	95	20.3543	6.36444	-1.67723	Down	5.11956e-29	1.14358e-27		ENSAPLT00000004618	GPR97	G protein-coupled receptor 97 [Source:HGNC Symbol;Acc:13728]	1290	5	38	0.221808	1.49244	2.75029	Up	1.04486e-06	2.63658e-06		ENSAPLT00000004717	CLSTN2	calsyntenin 2 [Source:HGNC Symbol;Acc:17448]	2652	126	66	3.41852	1.26088	-1.43894	Down	1.22222e-11	4.26718e-11		ENSAPLT00000002759		N-acylneuraminate cytidylyltransferase [Source:UniProtKB/TrEMBL;Acc:R0KZJ0]	1142	150	530	9.79016	26.5587	1.43978	Up	1.93714e-31
ENSAPLT00000014543	KIAA1524	KIAA1524 [Source:HGNC Symbol;Acc:29302]	2736	409	157	8.55468	4.12881	-1.05099	Down	5.30368e-16	6.5057e-15		ENSAPLT00000004621			2269	230	722	5.80082	16.1215	1.47466	Up	1.21345e-47	1.03234e-46		ENSAPLT00000004719	ODF2L	outer dense fiber of sperm tails 2-like [Source:HGNC Symbol;Acc:29225]	1973	14	0	0.510554	0.001	-8.99592	Down	3.4943e-06	8.72832e-06		ENSAPLT00000002770	MEOX1	mesenchyme homeobox 1 [Source:HGNC Symbol;Acc:7013]	732	113	12	11.5062	0.938138	-3.61647	Down	2.32864e-28
ENSAPLT00000014544	TRIM55	tripartite motif containing 55 [Source:HGNC Symbol;Acc:14215]	1664	23	0	0.79099	0.001	-9.62752	Down	1.59031e-06	8.41836e-06		ENSAPLT00000004636	MAML2	mastermind-like 2 (Drosophila) [Source:HGNC Symbol;Acc:16259]	3278	259	632	4.52155	9.76812	1.11126	Up	1.21181e-27	6.91021e-27		ENSAPLT00000004724	DNAJC12	DnaJ (Hsp40) homolog, subfamily C, member 12 [Source:HGNC Symbol;Acc:28908]	766	98	43	9.20531	2.84408	-1.6945	Down	1.51067e-11	5.24307e-11		ENSAPLT00000002771	KIAA1244	KIAA1244 [Source:HGNC Symbol;Acc:21213]	6525	14	136	0.159924	1.19276	2.89886	Up	4.88774e-20
ENSAPLT00000014588	TTN	Titin [Source:UniProtKB/TrEMBL;Acc:I6T2Z1]	102067	4968	49	2.78543	0.0345423	-6.33339	Down	0	0		ENSAPLT00000004638	ZPLD1	zona pellucida-like domain containing 1 [Source:HGNC Symbol;Acc:27022]	1257	28	1	1.27473	0.0403058	-4.98306	Down	9.89078e-09	2.87432e-08		ENSAPLT00000004725	CD36	CD36 molecule (thrombospondin receptor) [Source:HGNC Symbol;Acc:1663]	1543	10028	35984	467.616	1181.53	1.33727	Up	0	0		ENSAPLT00000002772	ADAMTS10	ADAM metallopeptidase with thrombospondin type 1 motif, 10 [Source:HGNC Symbol;Acc:13201]	3327	68	934	1.52342	16.0654	3.39856	Up	1.13858e-149
ENSAPLT00000014604	NCAPG2	non-SMC condensin II complex, subunit G2 [Source:HGNC Symbol;Acc:21904]	3450	262	82	4.34589	1.71016	-1.34552	Down	3.5224e-15	4.10485e-14		ENSAPLT00000004640	KRT84	keratin 84 [Source:HGNC Symbol;Acc:6461]	1314	76	0	3.3099	0.001	-11.6926	Down	1.05525e-25	5.70146e-25		ENSAPLT00000004726	ELF3	E74-like factor 3 (ets domain transcription factor, epithelial-specific ) [Source:HGNC Symbol;Acc:3318]	1125	59	0	3.77347	0.001	-11.8817	Down	1.8636e-23	1.02549e-22		ENSAPLT00000002773			2685	166	70	4.60817	1.49194	-1.62701	Down	7.5676e-17
ENSAPLT00000014605			600	362	125	34.5266	14.9899	-1.20371	Down	1.97062e-17	2.66287e-16		ENSAPLT00000004648	PFKFB3	6-phosphofructo-2-kinase/fructose-2,6-biphosphatase 3 [Source:HGNC Symbol;Acc:8874]	1638	207	920	7.23191	28.4562	1.97629	Up	6.97592e-90	9.5517e-89		ENSAPLT00000004731			1326	1773	2	96.2069	0.0764169	-10.298	Down	0	0		ENSAPLT00000002775	PRKCD	protein kinase C, delta [Source:HGNC Symbol;Acc:9399]	2100	182	1173	6.45977	31.965	2.30694	Up	5.29686e-126
ENSAPLT00000014615	SLC4A8	solute carrier family 4, sodium bicarbonate cotransporter, member 8 [Source:HGNC Symbol;Acc:11034]	3625	129	10	2.03647	0.198487	-3.35895	Down	3.37174e-22	5.89392e-21		ENSAPLT00000004650	AUTS2	autism susceptibility candidate 2 [Source:HGNC Symbol;Acc:14262]	3000	764	77	14.5737	1.30039	-3.48635	Down	3.39808e-162	7.87102e-161		ENSAPLT00000004732	VEPH1	ventricular zone expressed PH domain-containing 1 [Source:HGNC Symbol;Acc:25735]	1731	15	3	0.623498	0.0878066	-2.82798	Down	0.000320676	0.000671852		ENSAPLT00000002779	HINT3	histidine triad nucleotide binding protein 3 [Source:HGNC Symbol;Acc:18468]	2018	1921	1208	70.953	34.2564	-1.05049	Down	1.84927e-90
ENSAPLT00000014616	MYOM2	myomesin 2 [Source:HGNC Symbol;Acc:7614]	5262	134	41	1.4573	0.560627	-1.37819	Down	1.09185e-08	7.47997e-08		ENSAPLT00000004655			2352	596	297	14.5012	6.39767	-1.18056	Down	1.14675e-32	7.35112e-32		ENSAPLT00000004742	UTRN	utrophin [Source:HGNC Symbol;Acc:12635]	11016	93	334	0.607435	1.53612	1.33849	Up	1.70511e-17	7.66536e-17		ENSAPLT00000002785	ZBTB20	zinc finger and BTB domain containing 20 [Source:HGNC Symbol;Acc:13503]	2238	16	67	0.532874	1.71321	1.68484	Up	4.33344e-06
ENSAPLT00000014617	PIWIL2	piwi-like RNA-mediated gene silencing 2 [Source:HGNC Symbol;Acc:17644]	2127	113	180	3.04024	6.089	1.00202	Up	4.05504e-09	2.9141e-08		ENSAPLT00000004657			129	192	6	85.1742	2.35648	-5.17571	Down	1.60367e-54	1.49511e-53		ENSAPLT00000004744	PCTP	phosphatidylcholine transfer protein [Source:HGNC Symbol;Acc:8752]	605	37	119	4.40035	9.96539	1.17931	Up	4.59692e-06	1.13797e-05		ENSAPLT00000002787	ETV4	ets variant 4 [Source:HGNC Symbol;Acc:3493]	1455	30	118	1.53682	4.64104	1.5945	Up	3.71206e-09
ENSAPLT00000014631			600	35	85	3.33821	10.1932	1.61046	Up	4.68216e-09	3.33947e-08		ENSAPLT00000004666	TECRL	trans-2,3-enoyl-CoA reductase-like [Source:HGNC Symbol;Acc:27365]	1092	121	0	6.34102	0.001	-12.6305	Down	1.78109e-40	1.33596e-39		ENSAPLT00000004746	MAP3K13	mitogen-activated protein kinase kinase kinase 13 [Source:HGNC Symbol;Acc:6852]	3531	105	479	2.1396	6.87291	1.68358	Up	1.70942e-33	1.20257e-32		ENSAPLT00000002788	TBC1D2B	TBC1 domain family, member 2B [Source:HGNC Symbol;Acc:29183]	2550	195	760	5.69979	17.0557	1.58127	Up	1.22987e-50
ENSAPLT00000014678	TMEFF2	transmembrane protein with EGF-like and two follistatin-like domains 2 [Source:HGNC Symbol;Acc:11867]	1244	164	59	7.54432	3.4125	-1.14456	Down	4.24124e-08	2.7123e-07		ENSAPLT00000004672	TIMD4	T-cell immunoglobulin and mucin domain containing 4 [Source:HGNC Symbol;Acc:25132]	1095	12	0	0.627139	0.001	-9.29264	Down	0.000107987	0.000229434		ENSAPLT00000004748	PTX3	pentraxin 3, long [Source:HGNC Symbol;Acc:9692]	1137	329	5	20.8198	0.222799	-6.54607	Down	1.02904e-117	1.77786e-116		ENSAPLT00000002791	AMOTL1	angiomotin like 1 [Source:HGNC Symbol;Acc:17811]	2814	2114	1097	55.9945	22.3089	-1.32766	Down	7.08416e-144
ENSAPLT00000014687	HELB	helicase (DNA) B [Source:HGNC Symbol;Acc:17196]	2697	152	242	3.22522	6.45618	1.00128	Up	9.31006e-12	8.47013e-11		ENSAPLT00000004678	DHRS7C	dehydrogenase/reductase (SDR family) member 7C [Source:HGNC Symbol;Acc:32423]	1092	80	0	4.19241	0.001	-12.0336	Down	5.1313e-27	2.87754e-26		ENSAPLT00000004750	UTRN	utrophin [Source:HGNC Symbol;Acc:12635]	11010	36	133	0.235264	0.612022	1.3793	Up	4.49776e-08	1.27816e-07		ENSAPLT00000002794	SOX11	SRY (sex determining region Y)-box 11 [Source:HGNC Symbol;Acc:11191]	1044	91	30	6.49689	1.64444	-1.98216	Down	1.42598e-12
ENSAPLT00000014697	SLC36A4	solute carrier family 36 (proton/amino acid symporter), member 4 [Source:HGNC Symbol;Acc:19660]	1458	84	26	3.29699	1.28309	-1.36153	Down	7.87584e-06	3.7707e-05		ENSAPLT00000004679	HPGDS	hematopoietic prostaglandin D synthase [Source:HGNC Symbol;Acc:17890]	606	1055	495	99.6268	41.3843	-1.26745	Down	5.10316e-63	5.28132e-62		ENSAPLT00000004751		Class I histocompatibility antigen, F10 alpha chain [Source:UniProtKB/TrEMBL;Acc:R0J7T9]	540	882	0	117.521	0.001	-16.8426	Down	0	0		ENSAPLT00000002795			1506	22	119	1.08884	4.52187	2.05413	Up	2.04804e-12
ENSAPLT00000014707			1536	2	16	0.0745135	0.749497	3.33035	Up	0.000112956	0.000447578		ENSAPLT00000004680	NR5A1	nuclear receptor subfamily 5, group A, member 1 [Source:HGNC Symbol;Acc:7983]	1425	2	19	0.0803178	0.675525	3.07222	Up	0.00035225	0.000711364		ENSAPLT00000004758	PRKAG2	protein kinase, AMP-activated, gamma 2 non-catalytic subunit [Source:HGNC Symbol;Acc:9386]	2681	1123	729	30.1387	13.7763	-1.12942	Down	1.03976e-62	1.11303e-61		ENSAPLT00000002800	HIP1R	huntingtin interacting protein 1 related [Source:HGNC Symbol;Acc:18415]	3120	268	1494	6.40243	27.4026	2.09762	Up	1.52391e-142
ENSAPLT00000014717	ENTPD5	ectonucleoside triphosphate diphosphohydrolase 5 [Source:HGNC Symbol;Acc:3367]	1353	2500	953	105.74	50.6799	-1.06103	Down	5.9585e-91	3.59252e-89		ENSAPLT00000004689	MCM2	minichromosome maintenance complex component 2 [Source:HGNC Symbol;Acc:6944]	2712	1077	418	22.726	7.80889	-1.54115	Down	5.34252e-86	7.08295e-85		ENSAPLT00000004761	SGCD	sarcoglycan, delta (35kDa dystrophin-associated glycoprotein) [Source:HGNC Symbol;Acc:10807]	711	178	96	18.0132	6.84076	-1.39683	Down	3.39352e-15	1.39725e-14		ENSAPLT00000002806	PKD2	polycystic kidney disease 2 (autosomal dominant) [Source:HGNC Symbol;Acc:9009]	2328	271	1113	8.67663	27.3595	1.65684	Up	2.84074e-78
ENSAPLT00000014795	PAPPA	pregnancy-associated plasma protein A, pappalysin 1 [Source:HGNC Symbol;Acc:8602]	4896	149	32	1.74157	0.470273	-1.88882	Down	4.36574e-14	4.74924e-13		ENSAPLT00000004697	TRHDE	thyrotropin-releasing hormone degrading enzyme [Source:HGNC Symbol;Acc:30748]	2463	11	0	0.255579	0.001	-7.99762	Down	0.00022996	0.000473355		ENSAPLT00000004771	RET	ret proto-oncogene [Source:HGNC Symbol;Acc:9967]	3348	3283	12191	70.5548	184.483	1.38667	Up	0	0		ENSAPLT00000002807	SYCP2L	synaptonemal complex protein 2-like [Source:HGNC Symbol;Acc:21537]	2382	20	2	0.625825	0.048049	-3.70318	Down	4.29996e-06
ENSAPLT00000014817		Protein GREB1 [Source:UniProtKB/TrEMBL;Acc:R0M1H3]	2376	9	40	0.216767	1.21131	2.48235	Up	9.86702e-08	6.04382e-07		ENSAPLT00000004698	ANXA5	annexin A5 [Source:HGNC Symbol;Acc:543]	1510	25126	67963	952.232	2280.33	1.25986	Up	0	0		ENSAPLT00000004774	LMX1A	LIM homeobox transcription factor 1, alpha [Source:HGNC Symbol;Acc:6653]	888	58	546	4.69955	31.1518	2.72872	Up	1.65604e-67	1.86924e-66		ENSAPLT00000002810	HIF1A	hypoxia inducible factor 1, alpha subunit (basic helix-loop-helix transcription factor) [Source:HGNC Symbol;Acc:4910]	3954	884	3266	16.664	47.2689	1.50415	Up	5.1481e-197
ENSAPLT00000014818	FAM179A	family with sequence similarity 179, member A [Source:HGNC Symbol;Acc:33715]	2949	72	15	1.39719	0.36598	-1.93269	Down	1.17458e-07	7.11194e-07		ENSAPLT00000004699	EHHADH	enoyl-CoA, hydratase/3-hydroxyacyl CoA dehydrogenase [Source:HGNC Symbol;Acc:3247]	1456	608	2124	23.8967	73.9088	1.62893	Up	1.0572e-157	2.37518e-156		ENSAPLT00000004776	C20orf194	chromosome 20 open reading frame 194 [Source:HGNC Symbol;Acc:17721]	3948	2757	10547	50.2459	135.349	1.42961	Up	0	0		ENSAPLT00000002814	PLBD1	phospholipase B domain containing 1 [Source:HGNC Symbol;Acc:26215]	1710	306	1069	13.338	35.7749	1.42341	Up	1.01246e-60
ENSAPLT00000014845	HSD17B7	hydroxysteroid (17-beta) dehydrogenase 7 [Source:HGNC Symbol;Acc:5215]	839	436	695	29.7386	59.6024	1.00303	Up	5.73106e-31	1.37054e-29		ENSAPLT00000004703	ECE1	endothelin converting enzyme 1 [Source:HGNC Symbol;Acc:3146]	2427	2262	5746	53.3359	119.95	1.16925	Up	5.15332e-257	1.75053e-255		ENSAPLT00000004780	MAPK4	mitogen-activated protein kinase 4 [Source:HGNC Symbol;Acc:6878]	1737	49	30	2.02973	0.875033	-1.21388	Down	0.00021579	0.000460661		ENSAPLT00000002816	MEGF10	multiple EGF-like-domains 10 [Source:HGNC Symbol;Acc:29634]	3345	298	174	6.64026	2.9768	-1.15748	Down	8.20996e-18
ENSAPLT00000014907	FRMD3	FERM domain containing 3 [Source:HGNC Symbol;Acc:24125]	1650	141	24	4.89026	1.04657	-2.22424	Down	3.61746e-16	4.4837e-15		ENSAPLT00000004708			813	953	147	67.0809	9.16072	-2.87237	Down	1.48982e-167	3.51396e-166		ENSAPLT00000004781			183	22	0	8.64993	0.001	-13.0785	Down	2.96896e-09	9.09922e-09		ENSAPLT00000002817	TG	thyroglobulin [Source:HGNC Symbol;Acc:11764]	8118	8	94	0.0734524	0.662636	3.17334	Up	2.10484e-15
ENSAPLT00000014973	CMTM3	CKLF-like MARVEL transmembrane domain containing 3 [Source:HGNC Symbol;Acc:19174]	971	809	263	47.6788	19.4885	-1.29073	Down	4.33562e-41	1.3182e-39		ENSAPLT00000004714	CASC5	cancer susceptibility candidate 5 [Source:HGNC Symbol;Acc:24054]	6810	632	72	5.31088	0.535659	-3.30956	Down	2.33776e-128	4.43768e-127		ENSAPLT00000004792	STK36	serine/threonine kinase 36 [Source:HGNC Symbol;Acc:17209]	3324	220	642	4.76215	9.78536	1.03901	Up	3.47302e-22	1.83243e-21		ENSAPLT00000002824	PTPRT	protein tyrosine phosphatase, receptor type, T [Source:HGNC Symbol;Acc:9682]	4302	654	54	11.3311	0.718323	-3.97951	Down	2.5302e-169
ENSAPLT00000014991	TNFRSF6B	tumor necrosis factor receptor superfamily, member 6b, decoy [Source:HGNC Symbol;Acc:11921]	843	140	229	9.50379	19.5456	1.04027	Up	7.68684e-12	7.03383e-11		ENSAPLT00000004715			1149	28	5	1.39455	0.220472	-2.66114	Down	8.22294e-06	1.92956e-05		ENSAPLT00000004794	ESRP2	epithelial splicing regulatory protein 2 [Source:HGNC Symbol;Acc:26152]	3568	3691	1	74.4321	0.0141997	-12.3559	Down	0	0		ENSAPLT00000002826	CD9	CD9 molecule [Source:HGNC Symbol;Acc:1709]	1083	765	4199	52.6499	221.878	2.07526	Up	0
ENSAPLT00000015000			1314	544	957	23.6919	52.4032	1.14526	Up	8.66372e-52	3.27862e-50		ENSAPLT00000004717	CLSTN2	calsyntenin 2 [Source:HGNC Symbol;Acc:17448]	2652	19	66	0.409993	1.26088	1.62076	Up	3.22902e-06	7.83875e-06		ENSAPLT00000004795	GPR116	G protein-coupled receptor 116 [Source:HGNC Symbol;Acc:19030]	3510	668	3190	13.6934	46.0454	1.74958	Up	5.80296e-225	1.77078e-223		ENSAPLT00000002828	COMT	catechol-O-methyltransferase [Source:HGNC Symbol;Acc:2228]	1835	1639	5049	66.5745	157.458	1.24193	Up	9.57216e-228
ENSAPLT00000015015	GIF	gastric intrinsic factor (vitamin B synthesis) [Source:HGNC Symbol;Acc:4268]	879	3	23	0.195312	1.8827	3.26895	Up	3.63462e-06	1.8294e-05		ENSAPLT00000004719	ODF2L	outer dense fiber of sperm tails 2-like [Source:HGNC Symbol;Acc:29225]	1973	11	0	0.319052	0.001	-8.31765	Down	0.00022996	0.000473218		ENSAPLT00000004798	INHBA	inhibin, beta A [Source:HGNC Symbol;Acc:6066]	1434	168	16	8.42949	0.565293	-3.89837	Down	2.63652e-46	2.30581e-45		ENSAPLT00000002835	RBPMS	RNA binding protein with multiple splicing [Source:HGNC Symbol;Acc:19097]	507	20	92	2.94027	10.3843	1.82038	Up	1.21075e-08
ENSAPLT00000015027	TRDN	triadin [Source:HGNC Symbol;Acc:12261]	2340	178	0	4.35312	0.001	-12.0878	Down	6.43532e-46	2.22253e-44		ENSAPLT00000004724	DNAJC12	DnaJ (Hsp40) homolog, subfamily C, member 12 [Source:HGNC Symbol;Acc:28908]	766	336	43	25.1019	2.84408	-3.14176	Down	9.05602e-66	9.65364e-65		ENSAPLT00000004803	FANCE	Fanconi anemia, complementation group E [Source:HGNC Symbol;Acc:3586]	1605	99	30	4.43814	0.946998	-2.22852	Down	3.08358e-16	1.32618e-15		ENSAPLT00000002836	ROCK1	Rho-associated, coiled-coil containing protein kinase 1 [Source:HGNC Symbol;Acc:10251]	3990	855	3415	15.972	48.9795	1.61664	Up	2.72908e-228
ENSAPLT00000015038	STXBP5L	syntaxin binding protein 5-like [Source:HGNC Symbol;Acc:30757]	3201	62	8	1.10842	0.179823	-2.62385	Down	3.63228e-09	2.61955e-08		ENSAPLT00000004726	ELF3	E74-like factor 3 (ets domain transcription factor, epithelial-specific ) [Source:HGNC Symbol;Acc:3318]	1125	40	0	2.03472	0.001	-10.9906	Down	6.94206e-14	2.61183e-13		ENSAPLT00000004806	WNT3A	wingless-type MMTV integration site family, member 3A [Source:HGNC Symbol;Acc:15983]	1090	13	0	0.85814	0.001	-9.74507	Down	8.45678e-06	2.04115e-05		ENSAPLT00000002842	ELK3	ELK3, ETS-domain protein (SRF accessory protein 2) [Source:HGNC Symbol;Acc:3325]	1865	193	585	7.71335	17.9504	1.21858	Up	3.74898e-27
ENSAPLT00000015044	SH3BGR	SH3 domain binding glutamic acid-rich protein [Source:HGNC Symbol;Acc:10822]	1228	77	0	3.5883	0.001	-11.8091	Down	3.00262e-20	4.76302e-19		ENSAPLT00000004731			1326	1331	2	57.4422	0.0764169	-9.554	Down	0	0		ENSAPLT00000004807	COBL	cordon-bleu WH2 repeat protein [Source:HGNC Symbol;Acc:22199]	3804	1684	5874	31.8524	78.2341	1.29639	Up	2.02464e-267	6.86139e-266		ENSAPLT00000002843	B4GALNT3	beta-1,4-N-acetyl-galactosaminyl transferase 3 [Source:HGNC Symbol;Acc:24137]	2718	1218	234	33.4012	4.92678	-2.76119	Down	8.8869e-223
ENSAPLT00000015063	PARP8	poly (ADP-ribose) polymerase family, member 8 [Source:HGNC Symbol;Acc:26124]	2535	224	72	5.05669	2.0436	-1.30708	Down	1.1211e-12	1.09938e-11		ENSAPLT00000004732	VEPH1	ventricular zone expressed PH domain-containing 1 [Source:HGNC Symbol;Acc:25735]	1731	27	3	0.892613	0.0878066	-3.34563	Down	9.46188e-07	2.39567e-06		ENSAPLT00000004811	CCDC69	coiled-coil domain containing 69 [Source:HGNC Symbol;Acc:24487]	222	46	7	14.9089	1.59753	-3.22226	Down	8.59392e-12	3.02288e-11		ENSAPLT00000002844		Sec1 family domain-containing protein 2 [Source:UniProtKB/TrEMBL;Acc:R0LIT1]	493	50	216	7.55941	25.0728	1.72978	Up	2.3231e-17
ENSAPLT00000015123	LDB3	LIM domain binding 3 [Source:HGNC Symbol;Acc:15710]	3823	1453	25	21.7499	0.470519	-5.53061	Down	0	0		ENSAPLT00000004734	CSMD2	CUB and Sushi multiple domains 2 [Source:HGNC Symbol;Acc:19290]	11052	69	32	0.357277	0.146694	-1.28423	Down	1.60965e-05	3.67332e-05		ENSAPLT00000004822	GM2A	GM2 ganglioside activator [Source:HGNC Symbol;Acc:4367]	492	892	181	130.449	18.6387	-2.80711	Down	5.6521e-175	1.35978e-173		ENSAPLT00000002850	TFRC	transferrin receptor (p90, CD71) [Source:HGNC Symbol;Acc:11763]	2442	4376	1082	133.566	25.3558	-2.39716	Down	0
ENSAPLT00000015125	NAPB	N-ethylmaleimide-sensitive factor attachment protein, beta [Source:HGNC Symbol;Acc:15751]	1053	20	44	1.08692	3.00653	1.46785	Up	8.62118e-05	0.000349092		ENSAPLT00000004738	SEC14L5	SEC14-like 5 (S. cerevisiae) [Source:HGNC Symbol;Acc:29032]	2255	81	43	2.05558	0.966106	-1.08929	Down	4.10926e-05	9.07001e-05		ENSAPLT00000004826	AURKA	aurora kinase A [Source:HGNC Symbol;Acc:11393]	1756	278	47	11.391	1.35605	-3.07041	Down	3.77278e-61	3.98119e-60		ENSAPLT00000002853	ERBB2IP	erbb2 interacting protein [Source:HGNC Symbol;Acc:15842]	4379	420	1103	7.1489	14.4144	1.01172	Up	2.19922e-37
ENSAPLT00000015134		Arylacetamide deacetylase-like 4 [Source:UniProtKB/TrEMBL;Acc:R0LI30]	891	28	63	1.79836	5.08749	1.50027	Up	1.73354e-06	9.10541e-06		ENSAPLT00000004748	PTX3	pentraxin 3, long [Source:HGNC Symbol;Acc:9692]	1137	384	5	19.3271	0.222799	-6.43874	Down	2.54488e-117	4.45009e-116		ENSAPLT00000004828	MYH15	myosin, heavy chain 15 [Source:HGNC Symbol;Acc:31073]	4878	97	1	1.43077	0.0103863	-7.10597	Down	2.8279e-36	2.0972e-35		ENSAPLT00000002858	ANKRD13D	ankyrin repeat domain 13 family, member D [Source:HGNC Symbol;Acc:27880]	495	18	100	2.71039	11.5609	2.09268	Up	7.38088e-11
ENSAPLT00000015142		Endothelin-3 [Source:UniProtKB/TrEMBL;Acc:R0LQN7]	859	396	134	26.3814	11.2241	-1.23292	Down	1.35922e-19	2.09538e-18		ENSAPLT00000004754		La-related protein 6 [Source:UniProtKB/TrEMBL;Acc:R0JBC5]	1218	7	30	0.328887	1.24789	1.92383	Up	0.000482532	0.000962285		ENSAPLT00000004848		Fibrinogen-like protein 1 [Source:UniProtKB/TrEMBL;Acc:R0LGT4]	1023	75	523	5.27505	25.9017	2.29579	Up	1.29653e-53	1.24853e-52		ENSAPLT00000002861	SH3BP5	SH3-domain binding protein 5 (BTK-associated) [Source:HGNC Symbol;Acc:10827]	2462	13593	4795	411.521	111.454	-1.88451	Down	0
ENSAPLT00000015152	FMN2	formin 2 [Source:HGNC Symbol;Acc:14074]	4710	18	0	0.2187	0.001	-7.77281	Down	2.96634e-05	0.000130392		ENSAPLT00000004759	MYL1	myosin, light chain 1, alkali; skeletal, fast [Source:HGNC Symbol;Acc:7582]	1067	676	2	36.2559	0.0949661	-8.57659	Down	7.35994e-218	2.15917e-216		ENSAPLT00000004854			1653	148	50	6.44214	1.5325	-2.07165	Down	1.51344e-21	7.78988e-21		ENSAPLT00000002862			1428	171	801	8.9255	32.0997	1.84655	Up	1.09793e-65
ENSAPLT00000015170	NDC80	NDC80 kinetochore complex component [Source:HGNC Symbol;Acc:16909]	1938	641	166	18.9278	6.16305	-1.61879	Down	2.31726e-45	7.85055e-44		ENSAPLT00000004761	SGCD	sarcoglycan, delta (35kDa dystrophin-associated glycoprotein) [Source:HGNC Symbol;Acc:10807]	711	283	96	22.7779	6.84076	-1.7354	Down	5.42604e-28	3.12173e-27		ENSAPLT00000004870			2451	115	44	3.37595	0.90952	-1.89211	Down	2.74754e-15	1.13525e-14		ENSAPLT00000002867			1644	23	7	1.04278	0.243665	-2.09746	Down	0.00024908
ENSAPLT00000015174	COL23A1	collagen, type XXIII, alpha 1 [Source:HGNC Symbol;Acc:22990]	1566	277	89	10.1224	4.08921	-1.30766	Down	2.37924e-15	2.8025e-14		ENSAPLT00000004766	ADAMTS19	ADAM metallopeptidase with thrombospondin type 1 motif, 19 [Source:HGNC Symbol;Acc:17111]	2889	1537	519	30.4455	9.1017	-1.74202	Down	3.54924e-145	7.53298e-144		ENSAPLT00000004876			1905	44	18	1.66188	0.478719	-1.79556	Down	2.56818e-06	6.4874e-06		ENSAPLT00000002872	SMPDL3B	sphingomyelin phosphodiesterase, acid-like 3B [Source:HGNC Symbol;Acc:21416]	1107	17	66	1.14463	3.41187	1.57568	Up	1.37426e-05
ENSAPLT00000015183		Monocarboxylate transporter 2 [Source:UniProtKB/TrEMBL;Acc:R0KC22]	1810	16	38	0.505869	1.51059	1.57828	Up	0.000119459	0.000471246		ENSAPLT00000004774	LMX1A	LIM homeobox transcription factor 1, alpha [Source:HGNC Symbol;Acc:6653]	888	71	546	4.57553	31.1518	2.7673	Up	6.8875e-80	8.51137e-79		ENSAPLT00000004879	SKA1	spindle and kinetochore associated complex subunit 1 [Source:HGNC Symbol;Acc:28109]	762	80	7	7.55398	0.465421	-4.02063	Down	2.62052e-23	1.4364e-22		ENSAPLT00000002873	FAS	Fatty acid synthase [Source:UniProtKB/TrEMBL;Acc:R0KBE2]	7676	658	5780	6.38934	43.0913	2.75366	Up	0
ENSAPLT00000015276	SCN2A	sodium channel, voltage-gated, type II, alpha subunit [Source:HGNC Symbol;Acc:10588]	5931	26	65	0.250866	0.788545	1.65228	Up	1.84263e-07	1.08253e-06		ENSAPLT00000004776	C20orf194	chromosome 20 open reading frame 194 [Source:HGNC Symbol;Acc:17721]	3948	2748	10547	39.8324	135.349	1.76467	Up	0	0		ENSAPLT00000004894	MFSD4	major facilitator superfamily domain containing 4 [Source:HGNC Symbol;Acc:25433]	1554	249	165	11.5289	5.37942	-1.09974	Down	1.34959e-14	5.40219e-14		ENSAPLT00000002877	DHX8	DEAH (Asp-Glu-Ala-His) box polypeptide 8 [Source:HGNC Symbol;Acc:2749]	3720	379	1225	7.59383	18.8447	1.31126	Up	1.86991e-61
ENSAPLT00000015286	IRF4	interferon regulatory factor 4 [Source:HGNC Symbol;Acc:6119]	2735	92	33	1.92498	0.868156	-1.14882	Down	4.10322e-05	0.000176123		ENSAPLT00000004780	MAPK4	mitogen-activated protein kinase 4 [Source:HGNC Symbol;Acc:6878]	1737	79	30	2.6027	0.875033	-1.5726	Down	7.3729e-08	2.01983e-07		ENSAPLT00000004896	LYVE1	lymphatic vessel endothelial hyaluronan receptor 1 [Source:HGNC Symbol;Acc:14687]	945	249	124	18.9587	6.64803	-1.51186	Down	4.39854e-23	2.39146e-22		ENSAPLT00000002878			6112	70	354	0.853649	3.31449	1.95707	Up	3.41276e-32
ENSAPLT00000015294			2211	1385	531	35.8474	17.2801	-1.05275	Down	1.46213e-50	5.41788e-49		ENSAPLT00000004794	ESRP2	epithelial splicing regulatory protein 2 [Source:HGNC Symbol;Acc:26152]	3568	3772	1	60.4983	0.0141997	-12.0568	Down	0	0		ENSAPLT00000004929	PDLIM2	PDZ and LIM domain 2 (mystique) [Source:HGNC Symbol;Acc:13992]	246	70	317	20.4741	65.287	1.673	Up	1.70839e-22	9.08178e-22		ENSAPLT00000002879	TTC18	tetratricopeptide repeat domain 18 [Source:HGNC Symbol;Acc:30726]	3261	112	38	2.55995	0.666852	-1.94068	Down	9.2546e-15
ENSAPLT00000015295		T-cell surface glycoprotein CD1b-1 [Source:UniProtKB/TrEMBL;Acc:R0KDL2]	1089	12	52	0.630594	3.43571	2.44583	Up	1.57942e-09	1.17478e-08		ENSAPLT00000004795	GPR116	G protein-coupled receptor 116 [Source:HGNC Symbol;Acc:19030]	3510	1014	3190	16.5321	46.0454	1.47779	Up	6.22644e-205	1.75415e-203		ENSAPLT00000004931	OAZ2	ornithine decarboxylase antizyme 2 [Source:HGNC Symbol;Acc:8096]	2021	2376	1634	84.5904	40.9627	-1.04618	Down	2.43662e-115	4.13873e-114		ENSAPLT00000002881			2481	319	147	9.5836	3.39068	-1.49899	Down	1.38209e-27
ENSAPLT00000015308	TUBB1	tubulin, beta 1 class VI [Source:HGNC Symbol;Acc:16257]	1421	115	24	4.63127	1.21523	-1.93018	Down	1.84728e-11	1.63668e-10		ENSAPLT00000004798	INHBA	inhibin, beta A [Source:HGNC Symbol;Acc:6066]	1434	150	16	5.98602	0.565293	-3.40453	Down	1.93703e-32	1.23447e-31		ENSAPLT00000004938	GPR144	G protein-coupled receptor 144 [Source:HGNC Symbol;Acc:18651]	2574	55	224	1.53743	4.40902	1.51994	Up	2.00882e-14	7.97756e-14		ENSAPLT00000002882	FARP1	FERM, RhoGEF (ARHGEF) and pleckstrin domain protein 1 (chondrocyte-derived) [Source:HGNC Symbol;Acc:3591]	3859	762	2197	14.7179	32.58	1.14642	Up	1.40689e-88
ENSAPLT00000015403	COL4A3	collagen, type IV, alpha 3 (Goodpasture antigen) [Source:HGNC Symbol;Acc:2204]	5040	112	10	1.2717	0.142761	-3.15508	Down	1.87327e-18	2.70332e-17		ENSAPLT00000004802	CPE	carboxypeptidase E [Source:HGNC Symbol;Acc:2303]	3763	11028	31543	167.71	424.69	1.34044	Up	0	0		ENSAPLT00000004954	GTSF1	gametocyte specific factor 1 [Source:HGNC Symbol;Acc:26565]	476	143	1	21.6157	0.106438	-7.66593	Down	9.10692e-54	8.79379e-53		ENSAPLT00000002883	DSTN	destrin (actin depolymerizing factor) [Source:HGNC Symbol;Acc:15750]	1726	5278	19264	227.926	638.708	1.48659	Up	0
ENSAPLT00000015435	GAL3ST1	galactose-3-O-sulfotransferase 1 [Source:HGNC Symbol;Acc:24240]	1290	28	4	1.24212	0.223106	-2.47701	Down	0.000159863	0.000616614		ENSAPLT00000004803	FANCE	Fanconi anemia, complementation group E [Source:HGNC Symbol;Acc:3586]	1605	197	30	7.02405	0.946998	-2.89087	Down	3.54024e-36	2.42723e-35		ENSAPLT00000004957	CCDC58	coiled-coil domain containing 58 [Source:HGNC Symbol;Acc:31136]	629	497	337	56.8521	27.1445	-1.06655	Down	2.7115e-26	1.61704e-25		ENSAPLT00000002885	PSD3	pleckstrin and Sec7 domain containing 3 [Source:HGNC Symbol;Acc:19093]	3108	197	674	4.72444	12.4101	1.3933	Up	9.81836e-38
ENSAPLT00000015537	GPC3	glypican 3 [Source:HGNC Symbol;Acc:4451]	1440	206	428	8.18655	21.3856	1.38531	Up	5.91556e-32	1.46387e-30		ENSAPLT00000004806	WNT3A	wingless-type MMTV integration site family, member 3A [Source:HGNC Symbol;Acc:15983]	1090	30	0	1.57504	0.001	-10.6212	Down	1.33138e-10	4.30132e-10		ENSAPLT00000004962	ENY2	enhancer of yellow 2 homolog (Drosophila) [Source:HGNC Symbol;Acc:24449]	460	322	200	50.3662	22.028	-1.19312	Down	8.249e-21	4.13565e-20		ENSAPLT00000002886	NRP2	neuropilin 2 [Source:HGNC Symbol;Acc:8005]	2839	2971	998	78.0013	20.1169	-1.95509	Down	0
ENSAPLT00000015543	TMOD4	tropomodulin 4 (muscle) [Source:HGNC Symbol;Acc:11874]	717	110	15	8.7795	1.50527	-2.54412	Down	7.54986e-15	8.62175e-14		ENSAPLT00000004807	COBL	cordon-bleu WH2 repeat protein [Source:HGNC Symbol;Acc:22199]	3804	1972	5874	29.6663	78.2341	1.39898	Up	0	0		ENSAPLT00000004965	PGM2L1	phosphoglucomutase 2-like 1 [Source:HGNC Symbol;Acc:20898]	1761	196	684	8.00825	19.6788	1.29709	Up	1.0306e-32	7.12927e-32		ENSAPLT00000002888	ZC3H12C	zinc finger CCCH-type containing 12C [Source:HGNC Symbol;Acc:29362]	2733	48	180	1.30908	3.76903	1.52564	Up	1.53073e-12
ENSAPLT00000015588			1375	464	163	19.3113	8.52955	-1.1789	Down	2.90068e-21	4.8217e-20		ENSAPLT00000004808	NPNT	nephronectin [Source:HGNC Symbol;Acc:27405]	1695	267	130	9.01442	3.88577	-1.21404	Down	3.90096e-16	1.6055e-15		ENSAPLT00000004969		Collagen alpha-1(II) chain [Source:UniProtKB/TrEMBL;Acc:R0K9C0]	423	51	12	8.67503	1.43729	-2.59352	Down	1.42364e-10	4.71248e-10		ENSAPLT00000002895	FBRSL1	fibrosin-like 1 [Source:HGNC Symbol;Acc:29308]	3012	336	1365	8.31475	25.9343	1.64112	Up	2.45454e-94
ENSAPLT00000015594	SRL	sarcalumenin [Source:HGNC Symbol;Acc:11295]	1359	266	50	11.201	2.64723	-2.08108	Down	4.7405e-27	9.99297e-26		ENSAPLT00000004822	GM2A	GM2 ganglioside activator [Source:HGNC Symbol;Acc:4367]	492	624	181	72.5798	18.6387	-1.96126	Down	2.378e-70	2.66708e-69		ENSAPLT00000004973		Actin-related protein 3B [Source:UniProtKB/TrEMBL;Acc:R0JB61]	2116	968	402	32.9155	9.62528	-1.77387	Down	1.11021e-106	1.76657e-105		ENSAPLT00000002897	SH3TC2	SH3 domain and tetratricopeptide repeats 2 [Source:HGNC Symbol;Acc:29427]	4012	20	112	0.371564	1.59755	2.10417	Up	4.42884e-12
ENSAPLT00000015605	PARM1	prostate androgen-regulated mucin-like protein 1 [Source:HGNC Symbol;Acc:24536]	564	40	124	4.05861	15.8192	1.96262	Up	4.06226e-16	5.01753e-15		ENSAPLT00000004826	AURKA	aurora kinase A [Source:HGNC Symbol;Acc:11393]	1756	475	47	15.4798	1.35605	-3.5129	Down	3.68766e-102	5.70382e-101		ENSAPLT00000004984	CYP46A1	cytochrome P450, family 46, subfamily A, polypeptide 1 [Source:HGNC Symbol;Acc:2641]	2857	757	2318	19.0646	41.1061	1.10846	Up	6.27512e-84	8.37752e-83		ENSAPLT00000002901	SHOC2	soc-2 suppressor of clear homolog (C. elegans) [Source:HGNC Symbol;Acc:15454]	1749	173	571	7.37261	18.6828	1.34147	Up	1.63063e-30
ENSAPLT00000015616	DOCK4	dedicator of cytokinesis 4 [Source:HGNC Symbol;Acc:19192]	1200	18	43	0.858396	2.57827	1.58669	Up	3.93676e-05	0.000169438		ENSAPLT00000004827	KIAA1377	KIAA1377 [Source:HGNC Symbol;Acc:29264]	3228	0	13	0.001	0.204039	7.6727	Up	0.000278996	0.000569094		ENSAPLT00000004990			378	13	55	2.47453	7.3718	1.57486	Up	0.000124664	0.000271934		ENSAPLT00000002903	CYP26A1	cytochrome P450, family 26, subfamily A, polypeptide 1 [Source:HGNC Symbol;Acc:2603]	1512	137	0	6.75357	0.001	-12.7214	Down	2.0807e-50
ENSAPLT00000015640		Uncharacterized protein [Source:UniProtKB/TrEMBL;Acc:R0LCA8]	776	55	8	4.05599	0.74177	-2.45101	Down	9.2847e-08	5.71172e-07		ENSAPLT00000004828	MYH15	myosin, heavy chain 15 [Source:HGNC Symbol;Acc:31073]	4878	109	1	1.27874	0.0103863	-6.94389	Down	9.19282e-35	6.15412e-34		ENSAPLT00000004992	ARPP21	cAMP-regulated phosphoprotein, 21kDa [Source:HGNC Symbol;Acc:16968]	3313	22	2	0.477796	0.0305852	-3.96549	Down	3.25202e-07	8.74442e-07		ENSAPLT00000002909	EPHA1	EPH receptor A1 [Source:HGNC Symbol;Acc:3385]	3880	2	1072	0.0384205	15.811	8.68484	Up	7.0959e-261
ENSAPLT00000015658	SPON2	spondin 2, extracellular matrix protein [Source:HGNC Symbol;Acc:11253]	1644	1675	3072	58.3055	134.45	1.20537	Up	8.16312e-176	8.2378e-174		ENSAPLT00000004848		Fibrinogen-like protein 1 [Source:UniProtKB/TrEMBL;Acc:R0LGT4]	1023	64	523	3.58015	25.9017	2.85496	Up	4.3942e-79	5.37873e-78		ENSAPLT00000004994	ALDH1A1	aldehyde dehydrogenase 1 family, member A1 [Source:HGNC Symbol;Acc:402]	1567	38	0	1.74484	0.001	-10.7689	Down	2.14334e-15	8.90039e-15		ENSAPLT00000002910		UPF0631 protein HSD24-like protein [Source:UniProtKB/TrEMBL;Acc:R0JSS3]	404	368	100	67.894	14.1649	-2.26096	Down	1.61914e-54
ENSAPLT00000015662	GNMT	glycine N-methyltransferase [Source:HGNC Symbol;Acc:4415]	210	24	57	6.54016	19.5297	1.57828	Up	2.34852e-06	1.2134e-05		ENSAPLT00000004850	GATA2	GATA binding protein 2 [Source:HGNC Symbol;Acc:4171]	1642	95	230	3.31091	7.09672	1.09993	Up	7.6218e-11	2.48672e-10		ENSAPLT00000005000	SIK1	salt-inducible kinase 1 [Source:HGNC Symbol;Acc:11142]	3171	2297	8123	52.1202	129.785	1.31621	Up	0	0		ENSAPLT00000002912	SLC25A12	solute carrier family 25 (aspartate/glutamate carrier), member 12 [Source:HGNC Symbol;Acc:10982]	1905	2856	389	111.745	11.6856	-3.25741	Down	0
ENSAPLT00000015715			1044	2010	10117	110.177	697.256	2.66186	Up	0	0		ENSAPLT00000004853	ESM1	endothelial cell-specific molecule 1 [Source:HGNC Symbol;Acc:3466]	528	68	21	7.37007	2.01506	-1.87085	Down	1.68877e-08	4.83346e-08		ENSAPLT00000005007	REEP1	receptor accessory protein 1 [Source:HGNC Symbol;Acc:25786]	604	106	429	12.6273	35.9851	1.51086	Up	4.41694e-26	2.6219e-25		ENSAPLT00000002914	BEGAIN	brain-enriched guanylate kinase-associated [Source:HGNC Symbol;Acc:24163]	1866	58	10	2.31676	0.30668	-2.91731	Down	1.11496e-12
ENSAPLT00000015723	FAM184A	family with sequence similarity 184, member A [Source:HGNC Symbol;Acc:20991]	3724	66	134	1.01422	2.58902	1.35204	Up	1.08357e-10	8.93286e-10		ENSAPLT00000004854			1653	151	50	5.22758	1.5325	-1.77026	Down	4.83044e-16	1.98115e-15		ENSAPLT00000005010	CDK18	cyclin-dependent kinase 18 [Source:HGNC Symbol;Acc:8751]	1554	36	9	1.66683	0.293423	-2.50606	Down	1.36256e-07	3.75329e-07		ENSAPLT00000002915	ZNF385C	zinc finger protein 385C [Source:HGNC Symbol;Acc:33722]	1164	23	8	1.47279	0.393309	-1.90481	Down	0.00058479
ENSAPLT00000015733			1245	1902	3806	87.4254	219.958	1.33111	Up	8.28262e-254	1.01598e-251		ENSAPLT00000004874			810	31	4	2.19015	0.250195	-3.1299	Down	3.2534e-07	8.53409e-07		ENSAPLT00000005013			1104	55	10	3.58455	0.458917	-2.96549	Down	7.43392e-13	2.76016e-12		ENSAPLT00000002918	HPGD	hydroxyprostaglandin dehydrogenase 15-(NAD) [Source:HGNC Symbol;Acc:5154]	933	69	250	5.51229	15.334	1.47601	Up	3.78308e-16
ENSAPLT00000015763	MAP1LC3C	microtubule-associated protein 1 light chain 3 gamma [Source:HGNC Symbol;Acc:13353]	539	13	46	1.38023	6.14059	2.15347	Up	1.5629e-07	9.2854e-07		ENSAPLT00000004877	CRYAB	Alpha-crystallin B chain [Source:UniProtKB/Swiss-Prot;Acc:Q05557]	1521	66	27	2.4832	0.899368	-1.46522	Down	3.09266e-06	7.52703e-06		ENSAPLT00000005015	SLC16A3	solute carrier family 16, member 3 (monocarboxylic acid transporter 4) [Source:HGNC Symbol;Acc:10924]	1422	260	178	13.1557	6.34196	-1.05269	Down	3.17062e-14	1.24789e-13		ENSAPLT00000002921		Protein ALO17 [Source:UniProtKB/TrEMBL;Acc:R0KZW1]	507	0	30	0.001	3.38618	11.7254	Up	4.2739e-08
ENSAPLT00000015814	LMOD2	leiomodin 2 (cardiac) [Source:HGNC Symbol;Acc:6648]	1960	829	6	24.2044	0.22026	-6.77992	Down	8.1065e-199	8.41952e-197		ENSAPLT00000004879	SKA1	spindle and kinetochore associated complex subunit 1 [Source:HGNC Symbol;Acc:28109]	762	149	7	11.1899	0.465421	-4.58752	Down	5.74288e-40	4.25591e-39		ENSAPLT00000005020	IL15	interleukin 15 [Source:HGNC Symbol;Acc:5977]	694	123	363	12.7522	26.5003	1.05525	Up	1.7581e-13	6.74441e-13		ENSAPLT00000002922	APOBEC2	apolipoprotein B mRNA editing enzyme, catalytic polypeptide-like 2 [Source:HGNC Symbol;Acc:605]	681	4881	1061	534.228	89.1589	-2.583	Down	0
ENSAPLT00000015824	ADPRHL1	ADP-ribosylhydrolase like 1 [Source:HGNC Symbol;Acc:21303]	1086	526	7	27.7174	0.463777	-5.90122	Down	1.86411e-121	1.39603e-119		ENSAPLT00000004891			654	101	277	8.83772	21.4588	1.27982	Up	7.96866e-16	3.24296e-15		ENSAPLT00000005022	UNC119	unc-119 homolog (C. elegans) [Source:HGNC Symbol;Acc:12565]	1073	50	23	3.35283	1.086	-1.62635	Down	2.9771e-06	7.48282e-06		ENSAPLT00000002925			727	8165	52145	837.118	4104.64	2.29375	Up	0
ENSAPLT00000015844	CYSTM1	cysteine-rich transmembrane module containing 1 [Source:HGNC Symbol;Acc:30239]	312	141	232	25.8619	53.5025	1.04878	Up	4.04988e-12	3.78867e-11		ENSAPLT00000004896	LYVE1	lymphatic vessel endothelial hyaluronan receptor 1 [Source:HGNC Symbol;Acc:14687]	945	376	124	22.7694	6.64803	-1.7761	Down	8.09808e-38	5.77812e-37		ENSAPLT00000005024	GNAT3	guanine nucleotide binding protein, alpha transducing 3 [Source:HGNC Symbol;Acc:22800]	1065	9	99	0.608043	4.70965	2.95338	Up	2.4169e-14	9.55777e-14		ENSAPLT00000002926	ADRBK1	adrenergic, beta, receptor kinase 1 [Source:HGNC Symbol;Acc:289]	1851	216	657	8.69785	20.3121	1.22361	Up	1.74814e-30
ENSAPLT00000015858	AKAP6	A kinase (PRKA) anchor protein 6 [Source:HGNC Symbol;Acc:376]	6678	240	65	2.05665	0.700339	-1.55417	Down	5.19664e-17	6.85292e-16		ENSAPLT00000004909	NT5DC4	5'-nucleotidase domain containing 4 [Source:HGNC Symbol;Acc:27678]	1233	59	149	2.73833	6.12246	1.16082	Up	4.72754e-08	1.3144e-07		ENSAPLT00000005027	ACER2	alkaline ceramidase 2 [Source:HGNC Symbol;Acc:23675]	744	151	451	14.6031	30.7119	1.07252	Up	8.5529e-17	3.75051e-16		ENSAPLT00000002930	GRHL2	grainyhead-like 2 (Drosophila) [Source:HGNC Symbol;Acc:2799]	1863	0	493	0.001	15.1436	13.8864	Up	1.18195e-122
ENSAPLT00000015862	SLC6A17	solute carrier family 6, member 17 [Source:HGNC Symbol;Acc:31399]	2190	65	12	1.6985	0.394256	-2.10706	Down	1.07024e-07	6.5274e-07		ENSAPLT00000004911			2505	31	91	0.708191	1.8405	1.37789	Up	1.15421e-06	2.90526e-06		ENSAPLT00000005032			2133	350	1123	11.8064	26.6742	1.17587	Up	1.8289e-45	1.57219e-44		ENSAPLT00000002931			1619	297	883	13.6733	31.2112	1.1907	Up	8.61232e-39
ENSAPLT00000015875			198	97	14	28.0352	5.08749	-2.46221	Down	8.0982e-13	8.02992e-12		ENSAPLT00000004914	FSD2	fibronectin type III and SPRY domain containing 2 [Source:HGNC Symbol;Acc:18024]	2268	21	3	0.529874	0.0670164	-2.98306	Down	4.62682e-05	0.000101681		ENSAPLT00000005039	RAB17	RAB17, member RAS oncogene family [Source:HGNC Symbol;Acc:16523]	612	13	0	1.52839	0.001	-10.5778	Down	8.45678e-06	2.0457e-05		ENSAPLT00000002936	INADL	InaD-like (Drosophila) [Source:HGNC Symbol;Acc:28881]	5650	60	1063	0.79153	10.7667	3.76578	Up	5.89782e-185
ENSAPLT00000015878	KLHL30	kelch-like family member 30 [Source:HGNC Symbol;Acc:24770]	1674	25	1	0.854636	0.0429819	-4.31351	Down	6.17626e-06	3.00143e-05		ENSAPLT00000004929	PDLIM2	PDZ and LIM domain 2 (mystique) [Source:HGNC Symbol;Acc:13992]	246	83	317	19.3081	65.287	1.75759	Up	1.34015e-27	7.62984e-27		ENSAPLT00000005046	KAZALD1	Kazal-type serine peptidase inhibitor domain 1 [Source:HGNC Symbol;Acc:25460]	663	86	50	9.3331	3.82084	-1.28847	Down	2.75934e-07	7.45948e-07		ENSAPLT00000002941	RHBDF2	rhomboid 5 homolog 2 (Drosophila) [Source:HGNC Symbol;Acc:20788]	2292	80	297	2.6016	7.41546	1.51114	Up	1.60508e-19
ENSAPLT00000015879	TPM3	tropomyosin 3 [Source:HGNC Symbol;Acc:12012]	759	19701	5742	1485.4	544.33	-1.4483	Down	0	0		ENSAPLT00000004950			6888	249	114	2.06872	0.838522	-1.30282	Down	9.54574e-17	4.01481e-16		ENSAPLT00000005074	POC5	POC5 centriolar protein homolog (Chlamydomonas) [Source:HGNC Symbol;Acc:26658]	1728	191	107	7.95299	3.13721	-1.34202	Down	2.59372e-15	1.07358e-14		ENSAPLT00000002944	AKR1D1	aldo-keto reductase family 1, member D1 [Source:HGNC Symbol;Acc:388]	1104	407	3173	27.4783	164.474	2.58149	Up	0
ENSAPLT00000015889			1578	538	125	19.5106	5.6996	-1.77533	Down	2.19744e-43	7.09011e-42		ENSAPLT00000004954	GTSF1	gametocyte specific factor 1 [Source:HGNC Symbol;Acc:26565]	476	126	1	15.1482	0.106438	-7.15299	Down	2.78032e-40	2.07232e-39		ENSAPLT00000005080	MEGF6	multiple EGF-like-domains 6 [Source:HGNC Symbol;Acc:3232]	4677	509	229	7.83054	2.48068	-1.65837	Down	7.17574e-52	6.74424e-51		ENSAPLT00000002945			3449	228	759	4.92727	12.5935	1.35381	Up	1.45193e-40
ENSAPLT00000015907	RASGEF1C	RasGEF domain family, member 1C [Source:HGNC Symbol;Acc:27400]	1805	243	87	7.70416	3.46803	-1.15152	Down	1.89588e-11	1.6766e-10		ENSAPLT00000004957	CCDC58	coiled-coil domain containing 58 [Source:HGNC Symbol;Acc:31136]	629	650	337	59.137	27.1445	-1.1234	Down	6.97028e-33	4.49256e-32		ENSAPLT00000005082			1887	50	168	1.90651	4.51066	1.2424	Up	1.30782e-08	3.85563e-08		ENSAPLT00000002946	ARVCF	armadillo repeat gene deleted in velocardiofacial syndrome [Source:HGNC Symbol;Acc:728]	3289	2076	706	47.0466	12.2839	-1.93732	Down	1.66085e-244
ENSAPLT00000015936			201	41	71	11.673	25.4158	1.12254	Up	5.0939e-05	0.000214505		ENSAPLT00000004958			1704	26	0	0.873173	0.001	-9.77012	Down	2.73798e-09	8.26282e-09		ENSAPLT00000005084			1353	22	5	1.16995	0.18723	-2.64356	Down	2.36444e-05	5.51429e-05		ENSAPLT00000002949	VWF	von Willebrand factor [Source:HGNC Symbol;Acc:12726]	8451	1538	10372	13.5648	70.2346	2.37231	Up	0
ENSAPLT00000015953	SLC35F2	solute carrier family 35, member F2 [Source:HGNC Symbol;Acc:23615]	1044	46	140	2.52147	9.6487	1.93607	Up	1.04532e-17	1.43709e-16		ENSAPLT00000004962	ENY2	enhancer of yellow 2 homolog (Drosophila) [Source:HGNC Symbol;Acc:24449]	460	358	200	44.5371	22.028	-1.01567	Down	3.35714e-16	1.38449e-15		ENSAPLT00000005085	KIAA1239	KIAA1239 [Source:HGNC Symbol;Acc:29229]	5082	31	106	0.438903	1.05675	1.26767	Up	4.86086e-06	1.20099e-05		ENSAPLT00000002950			744	31	0	3.10566	0.001	-11.6007	Down	5.1382e-12
ENSAPLT00000015981	RHAG	Rh-associated glycoprotein [Source:HGNC Symbol;Acc:10006]	1437	161	45	6.41159	2.25318	-1.50872	Down	1.97626e-11	1.74443e-10		ENSAPLT00000004965	PGM2L1	phosphoglucomutase 2-like 1 [Source:HGNC Symbol;Acc:20898]	1761	243	684	7.89666	19.6788	1.31733	Up	2.07372e-38	1.4939e-37		ENSAPLT00000005087	LECT2	leukocyte cell-derived chemotaxin 2 [Source:HGNC Symbol;Acc:6550]	1023	18	2	1.26601	0.0990506	-3.67598	Down	7.90128e-06	1.91725e-05		ENSAPLT00000002953			1389	0	1550	0.001	63.8596	15.9626	Up	0
ENSAPLT00000016024	GINS1	GINS complex subunit 1 (Psf1 homolog) [Source:HGNC Symbol;Acc:28980]	623	189	59	17.3608	6.81405	-1.34925	Down	2.21094e-11	1.94555e-10		ENSAPLT00000004969		Collagen alpha-1(II) chain [Source:UniProtKB/TrEMBL;Acc:R0K9C0]	423	85	12	11.4994	1.43729	-3.00014	Down	5.36654e-17	2.27665e-16		ENSAPLT00000005088	IL1RL1	interleukin 1 receptor-like 1 [Source:HGNC Symbol;Acc:5998]	1602	53	25	2.38042	0.790643	-1.59012	Down	2.2179e-06	5.6207e-06		ENSAPLT00000002954			321	57	2	13.2353	0.356551	-5.21414	Down	1.14335e-18
ENSAPLT00000016039	C9orf91	chromosome 9 open reading frame 91 [Source:HGNC Symbol;Acc:24513]	1026	87	197	4.85253	13.8153	1.50946	Up	1.6793e-17	2.28439e-16		ENSAPLT00000004973		Actin-related protein 3B [Source:UniProtKB/TrEMBL;Acc:R0JB61]	2116	1179	402	31.8856	9.62528	-1.728	Down	1.46461e-110	2.44085e-109		ENSAPLT00000005094	CENPP	centromere protein P [Source:HGNC Symbol;Acc:32933]	1175	76	27	4.6539	1.1642	-1.9991	Down	2.67568e-11	9.16911e-11		ENSAPLT00000002956	ITGB1BP2	integrin beta 1 binding protein (melusin) 2 [Source:HGNC Symbol;Acc:6154]	1138	1190	39	77.9416	1.96119	-5.3126	Down	0
ENSAPLT00000016073	KCNC4	potassium voltage-gated channel, Shaw-related subfamily, member 4 [Source:HGNC Symbol;Acc:6236]	1827	23	64	0.72042	2.52048	1.80679	Up	3.54094e-08	2.2757e-07		ENSAPLT00000004980	JPH1	junctophilin 1 [Source:HGNC Symbol;Acc:14201]	1623	92	1	3.24389	0.0312165	-6.69927	Down	2.96934e-29	1.7663e-28		ENSAPLT00000005095			705	17	0	1.73501	0.001	-10.7607	Down	2.46506e-07	6.68444e-07		ENSAPLT00000002957			5880	412	1155	5.22257	11.2409	1.10592	Up	7.36928e-45
ENSAPLT00000016075			651	117	13	10.2849	1.43682	-2.83958	Down	1.74249e-17	2.36357e-16		ENSAPLT00000004984	CYP46A1	cytochrome P450, family 46, subfamily A, polypeptide 1 [Source:HGNC Symbol;Acc:2641]	2857	948	2318	18.9887	41.1061	1.11421	Up	3.15622e-97	4.64888e-96		ENSAPLT00000005099	MORN3	MORN repeat containing 3 [Source:HGNC Symbol;Acc:29807]	880	42	225	3.43406	12.954	1.91541	Up	2.24156e-19	1.07051e-18		ENSAPLT00000002964	MTFR1	mitochondrial fission regulator 1 [Source:HGNC Symbol;Acc:29510]	1193	327	1726	20.4302	82.7936	2.01882	Up	1.21075e-156
ENSAPLT00000016112	ERCC6L	excision repair cross-complementing rodent repair deficiency, complementation group 6-like [Source:HGNC Symbol;Acc:20794]	3570	304	97	4.87306	1.95499	-1.31767	Down	6.97334e-17	9.13662e-16		ENSAPLT00000004992	ARPP21	cAMP-regulated phosphoprotein, 21kDa [Source:HGNC Symbol;Acc:16968]	3313	130	2	2.24553	0.0305852	-6.19808	Down	4.9499e-40	3.674e-39		ENSAPLT00000005102	SLC7A6OS	solute carrier family 7, member 6 opposite strand [Source:HGNC Symbol;Acc:25807]	837	263	773	22.6085	46.7904	1.04935	Up	8.52468e-27	5.1713e-26		ENSAPLT00000002970	ACTA2	actin, alpha 2, smooth muscle, aorta [Source:HGNC Symbol;Acc:130]	1408	2024	16415	107.145	667.167	2.63848	Up	0
ENSAPLT00000016121			1049	6	29	0.32732	1.98913	2.60337	Up	3.37262e-06	1.70355e-05		ENSAPLT00000004996			2883	31	5	0.615338	0.0878675	-2.80798	Down	1.31484e-06	3.28512e-06		ENSAPLT00000005105	SERPINC1	serpin peptidase inhibitor, clade C (antithrombin), member 1 [Source:HGNC Symbol;Acc:775]	1413	274	131	13.9524	4.69712	-1.57067	Down	1.26175e-26	7.61482e-26		ENSAPLT00000002973	TMOD1	tropomodulin 1 [Source:HGNC Symbol;Acc:11871]	1065	5141	211	359.801	11.3378	-4.98799	Down	0
ENSAPLT00000016139		Myosin-6 [Source:UniProtKB/TrEMBL;Acc:R0KYK9]	2184	156	56	4.0876	1.84492	-1.1477	Down	8.53182e-08	5.27364e-07		ENSAPLT00000005000	SIK1	salt-inducible kinase 1 [Source:HGNC Symbol;Acc:11142]	3171	3239	8123	58.4536	129.785	1.15076	Up	0	0		ENSAPLT00000005106			1971	13280	2	484.789	0.0514098	-13.203	Down	0	0		ENSAPLT00000002975			2142	4	32	0.139189	0.854923	2.61875	Up	3.7655e-05
ENSAPLT00000016156	AQP5	Aquaporin-5 [Source:UniProtKB/TrEMBL;Acc:R0KWM2]	900	0	44	0.001	3.51764	11.7804	Up	2.45114e-16	3.08648e-15		ENSAPLT00000005007	REEP1	receptor accessory protein 1 [Source:HGNC Symbol;Acc:25786]	604	172	429	16.2963	35.9851	1.14286	Up	4.45086e-20	2.08505e-19		ENSAPLT00000005109	GNB5	guanine nucleotide binding protein (G protein), beta 5 [Source:HGNC Symbol;Acc:4401]	1287	171	45	9.56002	1.77148	-2.43206	Down	7.57636e-30	4.93356e-29		ENSAPLT00000002983	SYBU	syntabulin (syntaxin-interacting) [Source:HGNC Symbol;Acc:26011]	1776	16	385	0.671493	12.4055	4.20746	Up	1.73421e-73
ENSAPLT00000016157	CHRNG	cholinergic receptor, nicotinic, gamma (muscle) [Source:HGNC Symbol;Acc:1967]	1542	51	0	1.8927	0.001	-10.8862	Down	1.21715e-13	1.28192e-12		ENSAPLT00000005010	CDK18	cyclin-dependent kinase 18 [Source:HGNC Symbol;Acc:8751]	1554	58	9	2.13586	0.293423	-2.86376	Down	1.61161e-11	5.4303e-11		ENSAPLT00000005114	MRVI1	murine retrovirus integration site 1 homolog [Source:HGNC Symbol;Acc:7237]	2478	572	307	16.6087	6.27682	-1.40383	Down	1.29148e-45	1.11292e-44		ENSAPLT00000002987	RNF213	ring finger protein 213 [Source:HGNC Symbol;Acc:14539]	12630	240	697	1.41636	3.1581	1.15687	Up	1.16474e-29
ENSAPLT00000016171			351	24	0	3.91292	0.001	-11.934	Down	8.85798e-07	4.8384e-06		ENSAPLT00000005011	ADAM22	ADAM metallopeptidase domain 22 [Source:HGNC Symbol;Acc:201]	2648	10	0	0.216112	0.001	-7.75563	Down	0.000489704	0.000975492		ENSAPLT00000005136			4554	49	177	0.774184	1.96917	1.34684	Up	5.31312e-10	1.70858e-09		ENSAPLT00000002990	VSTM2L	V-set and transmembrane domain containing 2 like [Source:HGNC Symbol;Acc:16096]	246	2	58	0.605982	13.4924	4.47673	Up	1.81888e-12
ENSAPLT00000016183		Ankyrin repeat domain-containing protein 40 [Source:UniProtKB/TrEMBL;Acc:R0LE33]	958	43	73	2.56862	5.48275	1.09391	Up	5.74886e-05	0.000240307		ENSAPLT00000005013			1104	43	10	2.22893	0.458917	-2.28005	Down	3.74958e-07	9.78862e-07		ENSAPLT00000005147			1866	362	1054	13.9585	28.6175	1.03576	Up	3.09782e-35	2.24887e-34		ENSAPLT00000002993	BBOX1	butyrobetaine (gamma), 2-oxoglutarate dioxygenase (gamma-butyrobetaine hydroxylase) 1 [Source:HGNC Symbol;Acc:964]	1248	364	25	21.7396	1.14636	-4.24519	Down	1.52215e-99
ENSAPLT00000016202	WFIKKN2	WAP, follistatin/kazal, immunoglobulin, kunitz and netrin domain containing 2 [Source:HGNC Symbol;Acc:30916]	1713	296	107	9.88851	4.49436	-1.13764	Down	2.0891e-13	2.1666e-12		ENSAPLT00000005024	GNAT3	guanine nucleotide binding protein, alpha transducing 3 [Source:HGNC Symbol;Acc:22800]	1065	33	99	1.77321	4.70965	1.40925	Up	2.43894e-07	6.45129e-07		ENSAPLT00000005167	STK32C	serine/threonine kinase 32C [Source:HGNC Symbol;Acc:21332]	1137	117	367	7.404	16.3534	1.14322	Up	2.85104e-15	1.17664e-14		ENSAPLT00000002994	FRAS1	Fraser syndrome 1 [Source:HGNC Symbol;Acc:19185]	11868	7648	954	48.0325	4.6001	-3.38427	Down	0
ENSAPLT00000016215	WDR62	WD repeat domain 62 [Source:HGNC Symbol;Acc:24502]	837	123	37	8.40961	3.18066	-1.40271	Down	2.91532e-08	1.88727e-07		ENSAPLT00000005027	ACER2	alkaline ceramidase 2 [Source:HGNC Symbol;Acc:23675]	744	156	451	11.9991	30.7119	1.35587	Up	5.7286e-27	3.20869e-26		ENSAPLT00000005171	CLIC3	chloride intracellular channel 3 [Source:HGNC Symbol;Acc:2064]	714	108	2	10.8835	0.141917	-6.26094	Down	6.16878e-39	4.78632e-38		ENSAPLT00000002998	SYNDIG1	synapse differentiation inducing 1 [Source:HGNC Symbol;Acc:15885]	774	0	48	0.001	3.54892	11.7932	Up	1.50369e-12
ENSAPLT00000016289	RASL12	RAS-like, family 12 [Source:HGNC Symbol;Acc:30289]	792	70	174	5.05789	15.8076	1.64401	Up	1.59729e-17	2.17491e-16		ENSAPLT00000005033			885	18	51	1.16393	2.91964	1.32679	Up	0.000433302	0.000868991		ENSAPLT00000005174	ZFYVE28	zinc finger, FYVE domain containing 28 [Source:HGNC Symbol;Acc:29334]	3329	695	144	15.0215	2.19155	-2.777	Down	3.74196e-135	7.3782e-134		ENSAPLT00000003001	GMEB1	glucocorticoid modulatory element binding protein 1 [Source:HGNC Symbol;Acc:4370]	1689	143	528	6.31061	17.8896	1.50327	Up	2.83012e-33
[truncated: 4,915 more rows]
[truncated: 61 more columns]

## Sheet: Sheet2
ENSAPLT00000000568	RTKN	rhotekin [Source:HGNC Symbol;Acc:10466]
ENSAPLT00000000576	AHNAK2	AHNAK nucleoprotein 2 [Source:HGNC Symbol;Acc:20125]
[truncated: 2,018 more rows]

## Sheet: Sheet3
ENSAPLG00000000570	ENSAPLT00000000568	RTKN	rhotekin [Source:HGNC Symbol;Acc:10466]
[truncated: 5,535 more rows]
