# Supplementary material for: Identification of Differentially Expressed Genes in Breast Muscle and Skin Fat of Postnatal Pekin Duck
Source: PLoS One. 2014 Sep 29;9(9):e107574. doi: 10.1371/journal.pone.0107574 (PMC4180276; doi:10.1371/journal.pone.0107574)
Supplement: Table S3 — Terms from the Gene Ontology with p-value lower than 0.05. (XLSX) [file pone.0107574.s003.xlsx]

## Sheet: Sheet1
Table S3	Terms from the Process Ontology with p-value better than 0.05
Domains	Sample pairs	GO term ID	GO terms	Cluster frequency	P-value	Gene ID
Cellular component	F2-VS-F4	GO:0043292	contractile fiber	14 of 223 in the list	4e-06	ENSAPLT00000008797,ENSAPLT00000004261,ENSAPLT00000012500,ENSAPLT00000007166,ENSAPLT00000003136,ENSAPLT00000007903,ENSAPLT00000013323,ENSAPLT00000010075,ENSAPLT00000002973,ENSAPLT00000006300,ENSAPLT00000011290,ENSAPLT00000012864,ENSAPLT00000006987,ENSAPLT00000014153
		GO:0030016	myofibril	11 of 223 in the list	0.00025	ENSAPLT00000008797,ENSAPLT00000004261,ENSAPLT00000012500,ENSAPLT00000007166,ENSAPLT00000003136,ENSAPLT00000007903,ENSAPLT00000013323,ENSAPLT00000010075,ENSAPLT00000011290,ENSAPLT00000006987,ENSAPLT00000012864
		GO:0016459	myosin complex	5 of 223 in the list	0.00417	ENSAPLT00000006591,ENSAPLT00000004996,ENSAPLT00000011290,ENSAPLT00000012500,ENSAPLT00000013838
		GO:0015629	actin cytoskeleton	11 of 223 in the list	0.00889	ENSAPLT00000008797,ENSAPLT00000004261,ENSAPLT00000004996,ENSAPLT00000012500,ENSAPLT00000013838,ENSAPLT00000006591,ENSAPLT00000006300,ENSAPLT00000009624,ENSAPLT00000011290,ENSAPLT00000012864,ENSAPLT00000012940
		GO:0016460	myosin II complex	3 of 223 in the list	0.03693	ENSAPLT00000006591,ENSAPLT00000011290,ENSAPLT00000013838
	F2-VS-F6	GO:0043292	contractile fiber	23 of 858 in the list	0.00106	ENSAPLT00000008797,ENSAPLT00000004261,ENSAPLT00000012500,ENSAPLT00000007166,ENSAPLT00000003136,ENSAPLT00000005884,ENSAPLT00000010349,ENSAPLT00000013323,ENSAPLT00000002973,ENSAPLT00000010109,ENSAPLT00000008185,ENSAPLT00000012864,ENSAPLT00000004828,ENSAPLT00000007903,ENSAPLT00000007087,ENSAPLT00000008080,ENSAPLT00000010075,ENSAPLT00000016504,ENSAPLT00000006300,ENSAPLT00000011290,ENSAPLT00000006987,…
		GO:0016459	myosin complex	8 of 858 in the list	0.00576	ENSAPLT00000008084,ENSAPLT00000004996,ENSAPLT00000012500,ENSAPLT00000013838,ENSAPLT00000016504,ENSAPLT00000006591,ENSAPLT00000011290,ENSAPLT00000004828
		GO:0030016	myofibril	18 of 858 in the list	0.03554	ENSAPLT00000008797,ENSAPLT00000004261,ENSAPLT00000012500,ENSAPLT00000007166,ENSAPLT00000003136,ENSAPLT00000005884,ENSAPLT00000010349,ENSAPLT00000013323,ENSAPLT00000010109,ENSAPLT00000008185,ENSAPLT00000012864,ENSAPLT00000007903,ENSAPLT00000007087,ENSAPLT00000008080,ENSAPLT00000010075,ENSAPLT00000011290,ENSAPLT00000006987,ENSAPLT00000014096
	F4-VS-F6	GO:0030054	cell junction	38 of 832 in the list	0.00068	ENSAPLT00000000699,ENSAPLT00000014419,ENSAPLT00000007308,ENSAPLT00000003145,ENSAPLT00000012982,ENSAPLT00000007052,ENSAPLT00000002032,ENSAPLT00000014162,ENSAPLT00000008230,ENSAPLT00000007087,ENSAPLT00000015065,ENSAPLT00000008041,ENSAPLT00000003895,ENSAPLT00000016836,ENSAPLT00000001776,ENSAPLT00000017073,ENSAPLT00000002723,ENSAPLT00000003459,ENSAPLT00000000701,ENSAPLT00000012572,ENSAPLT00000001333,…
		GO:0005911	cell-cell junction	23 of 832 in the list	0.00396	ENSAPLT00000000701,ENSAPLT00000000699,ENSAPLT00000014419,ENSAPLT00000001799,ENSAPLT00000007308,ENSAPLT00000008293,ENSAPLT00000014819,ENSAPLT00000003145,ENSAPLT00000001764,ENSAPLT00000017035,ENSAPLT00000014162,ENSAPLT00000016845,ENSAPLT00000015011,ENSAPLT00000015064,ENSAPLT00000008230,ENSAPLT00000007087,ENSAPLT00000008041,ENSAPLT00000003895,ENSAPLT00000014939,ENSAPLT00000001776,ENSAPLT00000014096,…
		GO:0043292	contractile fiber	21 of 832 in the list	0.00856	ENSAPLT00000003818,ENSAPLT00000002138,ENSAPLT00000008797,ENSAPLT00000004261,ENSAPLT00000010349,ENSAPLT00000013323,ENSAPLT00000010109,ENSAPLT00000008185,ENSAPLT00000012982,ENSAPLT00000012864,ENSAPLT00000014928,ENSAPLT00000004828,ENSAPLT00000007827,ENSAPLT00000007087,ENSAPLT00000008080,ENSAPLT00000016504,ENSAPLT00000006300,ENSAPLT00000011290,ENSAPLT00000014096,ENSAPLT00000014153,ENSAPLT00000016573
		GO:0030017	sarcomere	12 of 832 in the list	0.04125	ENSAPLT00000003818,ENSAPLT00000008797,ENSAPLT00000004261,ENSAPLT00000010349,ENSAPLT00000008080,ENSAPLT00000007087,ENSAPLT00000008185,ENSAPLT00000012982,ENSAPLT00000011290,ENSAPLT00000012864,ENSAPLT00000014928,ENSAPLT00000014096
		GO:0044449	contractile fiber part	12 of 832 in the list	0.04125	ENSAPLT00000003818,ENSAPLT00000008797,ENSAPLT00000004261,ENSAPLT00000010349,ENSAPLT00000008080,ENSAPLT00000007087,ENSAPLT00000008185,ENSAPLT00000012982,ENSAPLT00000011290,ENSAPLT00000012864,ENSAPLT00000014928,ENSAPLT00000014096
	M2-VS-F2	GO:0030054	cell junction	64 of 1804 in the list	0.00056	ENSAPLT00000000699,ENSAPLT00000007308,ENSAPLT00000008795,ENSAPLT00000015520,ENSAPLT00000004420,ENSAPLT00000009893,ENSAPLT00000008041,ENSAPLT00000003895,ENSAPLT00000001776,ENSAPLT00000009543,ENSAPLT00000003459,ENSAPLT00000013061,ENSAPLT00000001333,ENSAPLT00000012572,ENSAPLT00000011055,ENSAPLT00000008293,ENSAPLT00000012552,ENSAPLT00000006918,ENSAPLT00000013080,ENSAPLT00000017035,ENSAPLT00000001163,…
		GO:0031012	extracellular matrix	63 of 1804 in the list	0.00091	ENSAPLT00000014552,ENSAPLT00000009717,ENSAPLT00000011979,ENSAPLT00000005297,ENSAPLT00000011034,ENSAPLT00000006727,ENSAPLT00000005892,ENSAPLT00000004073,ENSAPLT00000007124,ENSAPLT00000004766,ENSAPLT00000008463,ENSAPLT00000006375,ENSAPLT00000001007,ENSAPLT00000016508,ENSAPLT00000001836,ENSAPLT00000014453,ENSAPLT00000005560,ENSAPLT00000010853,ENSAPLT00000002565,ENSAPLT00000009627,ENSAPLT00000002853,…
		GO:0016020	membrane	824 of 1804 in the list	0.00254	ENSAPLT00000015534,ENSAPLT00000005749,ENSAPLT00000007404,ENSAPLT00000005343,ENSAPLT00000016061,ENSAPLT00000013139,ENSAPLT00000015484,ENSAPLT00000005747,ENSAPLT00000014907,ENSAPLT00000008526,ENSAPLT00000016693,ENSAPLT00000013979,ENSAPLT00000011205,ENSAPLT00000001466,ENSAPLT00000010370,ENSAPLT00000002540,ENSAPLT00000000609,ENSAPLT00000014626,ENSAPLT00000015018,ENSAPLT00000001158,ENSAPLT00000003054,…
		GO:0043292	contractile fiber	34 of 1804 in the list	0.00591	ENSAPLT00000004261,ENSAPLT00000012500,ENSAPLT00000005884,ENSAPLT00000003136,ENSAPLT00000010349,ENSAPLT00000002973,ENSAPLT00000004612,ENSAPLT00000015520,ENSAPLT00000007827,ENSAPLT00000015233,ENSAPLT00000007178,ENSAPLT00000006743,ENSAPLT00000007903,ENSAPLT00000007087,ENSAPLT00000006543,ENSAPLT00000010075,ENSAPLT00000016504,ENSAPLT00000006987,ENSAPLT00000016573,ENSAPLT00000003818,ENSAPLT00000007166,…
		GO:0030016	myofibril	29 of 1804 in the list	0.01724	ENSAPLT00000003818,ENSAPLT00000004261,ENSAPLT00000012500,ENSAPLT00000007166,ENSAPLT00000005884,ENSAPLT00000003136,ENSAPLT00000010349,ENSAPLT00000013323,ENSAPLT00000015937,ENSAPLT00000012864,ENSAPLT00000003873,ENSAPLT00000004612,ENSAPLT00000015520,ENSAPLT00000010528,ENSAPLT00000007827,ENSAPLT00000005802,ENSAPLT00000014138,ENSAPLT00000015233,ENSAPLT00000007178,ENSAPLT00000006743,ENSAPLT00000007903,…
		GO:0044425	membrane part	562 of 1804 in the list	0.0265	ENSAPLT00000015534,ENSAPLT00000005749,ENSAPLT00000016061,ENSAPLT00000013139,ENSAPLT00000015484,ENSAPLT00000014907,ENSAPLT00000016693,ENSAPLT00000013979,ENSAPLT00000011205,ENSAPLT00000001466,ENSAPLT00000010370,ENSAPLT00000015018,ENSAPLT00000003054,ENSAPLT00000011853,ENSAPLT00000006918,ENSAPLT00000001659,ENSAPLT00000015812,ENSAPLT00000016230,ENSAPLT00000003127,ENSAPLT00000006949,ENSAPLT00000016670,…
		GO:0005911	cell-cell junction	35 of 1804 in the list	0.03364	ENSAPLT00000000699,ENSAPLT00000014419,ENSAPLT00000007308,ENSAPLT00000003145,ENSAPLT00000004900,ENSAPLT00000015520,ENSAPLT00000014162,ENSAPLT00000008230,ENSAPLT00000007087,ENSAPLT00000008041,ENSAPLT00000003895,ENSAPLT00000001776,ENSAPLT00000016879,ENSAPLT00000003459,ENSAPLT00000000701,ENSAPLT00000001131,ENSAPLT00000001799,ENSAPLT00000001939,ENSAPLT00000014819,ENSAPLT00000008293,ENSAPLT00000006918,…
	M4-VS-F4	GO:0015629	actin cytoskeleton	47 of 2018 in the list	6.76e-06	ENSAPLT00000004261,ENSAPLT00000014196,ENSAPLT00000004996,ENSAPLT00000012500,ENSAPLT00000015550,ENSAPLT00000015346,ENSAPLT00000011565,ENSAPLT00000008998,ENSAPLT00000006280,ENSAPLT00000010999,ENSAPLT00000004612,ENSAPLT00000011766,ENSAPLT00000007827,ENSAPLT00000015233,ENSAPLT00000006743,ENSAPLT00000010993,ENSAPLT00000005486,ENSAPLT00000006543,ENSAPLT00000016504,ENSAPLT00000003895,ENSAPLT00000017072,…
		GO:0043292	contractile fiber	37 of 2018 in the list	0.00258	ENSAPLT00000004261,ENSAPLT00000012500,ENSAPLT00000005884,ENSAPLT00000003136,ENSAPLT00000010349,ENSAPLT00000002973,ENSAPLT00000004612,ENSAPLT00000014928,ENSAPLT00000015520,ENSAPLT00000007827,ENSAPLT00000015233,ENSAPLT00000006743,ENSAPLT00000007903,ENSAPLT00000006543,ENSAPLT00000010075,ENSAPLT00000016504,ENSAPLT00000006987,ENSAPLT00000003818,ENSAPLT00000002138,ENSAPLT00000008797,ENSAPLT00000007166,…
		GO:0016459	myosin complex	10 of 2018 in the list	0.04694	ENSAPLT00000008084,ENSAPLT00000004996,ENSAPLT00000012500,ENSAPLT00000013838,ENSAPLT00000006543,ENSAPLT00000006591,ENSAPLT00000016504,ENSAPLT00000011290,ENSAPLT00000002540,ENSAPLT00000004828
	M6-VS-F6	GO:0044455	mitochondrial membrane part	19 of 1775 in the list	0.00064	ENSAPLT00000007326,ENSAPLT00000016951,ENSAPLT00000006226,ENSAPLT00000012145,ENSAPLT00000015798,ENSAPLT00000009225,ENSAPLT00000014001,ENSAPLT00000015427,ENSAPLT00000007279,ENSAPLT00000011833,ENSAPLT00000004426,ENSAPLT00000004243,ENSAPLT00000007405,ENSAPLT00000010024,ENSAPLT00000006638,ENSAPLT00000005277,ENSAPLT00000002236,ENSAPLT00000006210,ENSAPLT00000015262
		GO:0043292	contractile fiber	35 of 1775 in the list	0.00107	ENSAPLT00000004261,ENSAPLT00000012500,ENSAPLT00000005884,ENSAPLT00000003136,ENSAPLT00000010349,ENSAPLT00000002973,ENSAPLT00000012982,ENSAPLT00000004612,ENSAPLT00000014928,ENSAPLT00000015520,ENSAPLT00000007827,ENSAPLT00000006743,ENSAPLT00000007903,ENSAPLT00000007087,ENSAPLT00000006543,ENSAPLT00000010075,ENSAPLT00000016504,ENSAPLT00000006987,ENSAPLT00000003818,ENSAPLT00000008797,ENSAPLT00000007166,…
		GO:0044444	cytoplasmic part	564 of 1775 in the list	0.00143	ENSAPLT00000011195,ENSAPLT00000005343,ENSAPLT00000007959,ENSAPLT00000003426,ENSAPLT00000013979,ENSAPLT00000004931,ENSAPLT00000016471,ENSAPLT00000008640,ENSAPLT00000007315,ENSAPLT00000016988,ENSAPLT00000016437,ENSAPLT00000001466,ENSAPLT00000010370,ENSAPLT00000009543,ENSAPLT00000015018,ENSAPLT00000010918,ENSAPLT00000010932,ENSAPLT00000003326,ENSAPLT00000014566,ENSAPLT00000006918,ENSAPLT00000003814,…
		GO:0005737	cytoplasm	573 of 1775 in the list	0.00193	ENSAPLT00000011195,ENSAPLT00000005343,ENSAPLT00000007959,ENSAPLT00000003426,ENSAPLT00000013979,ENSAPLT00000004931,ENSAPLT00000016471,ENSAPLT00000008640,ENSAPLT00000007315,ENSAPLT00000016988,ENSAPLT00000016437,ENSAPLT00000001466,ENSAPLT00000010370,ENSAPLT00000009543,ENSAPLT00000015018,ENSAPLT00000010918,ENSAPLT00000010932,ENSAPLT00000003326,ENSAPLT00000014566,ENSAPLT00000006918,ENSAPLT00000003814,…
		GO:0005746	mitochondrial respiratory chain	13 of 1775 in the list	0.00562	ENSAPLT00000007326,ENSAPLT00000011833,ENSAPLT00000007405,ENSAPLT00000004243,ENSAPLT00000004426,ENSAPLT00000005277,ENSAPLT00000016951,ENSAPLT00000006226,ENSAPLT00000012145,ENSAPLT00000002236,ENSAPLT00000015798,ENSAPLT00000009225,ENSAPLT00000006210
		GO:0070469	respiratory chain	13 of 1775 in the list	0.00562	ENSAPLT00000007326,ENSAPLT00000011833,ENSAPLT00000007405,ENSAPLT00000004243,ENSAPLT00000004426,ENSAPLT00000005277,ENSAPLT00000016951,ENSAPLT00000006226,ENSAPLT00000012145,ENSAPLT00000002236,ENSAPLT00000015798,ENSAPLT00000009225,ENSAPLT00000006210
		GO:0030016	myofibril	29 of 1775 in the list	0.01204	ENSAPLT00000003818,ENSAPLT00000008797,ENSAPLT00000004261,ENSAPLT00000012500,ENSAPLT00000007166,ENSAPLT00000005884,ENSAPLT00000003136,ENSAPLT00000010349,ENSAPLT00000013323,ENSAPLT00000010109,ENSAPLT00000012982,ENSAPLT00000015937,ENSAPLT00000012864,ENSAPLT00000003873,ENSAPLT00000004612,ENSAPLT00000014928,ENSAPLT00000015520,ENSAPLT00000010528,ENSAPLT00000007827,ENSAPLT00000005802,ENSAPLT00000014138,…
		GO:0015629	actin cytoskeleton	37 of 1775 in the list	0.03569	ENSAPLT00000004261,ENSAPLT00000004996,ENSAPLT00000012500,ENSAPLT00000015550,ENSAPLT00000015346,ENSAPLT00000014885,ENSAPLT00000008998,ENSAPLT00000010999,ENSAPLT00000004612,ENSAPLT00000011766,ENSAPLT00000007827,ENSAPLT00000006743,ENSAPLT00000010993,ENSAPLT00000016679,ENSAPLT00000006543,ENSAPLT00000011335,ENSAPLT00000016504,ENSAPLT00000003895,ENSAPLT00000017072,ENSAPLT00000004374,ENSAPLT00000015881,…
	M2-VS-M4
	M2-VS-M6	GO:0031012	extracellular matrix	32 of 612 in the list	0.00021	ENSAPLT00000014552,ENSAPLT00000005297,ENSAPLT00000005892,ENSAPLT00000007124,ENSAPLT00000004766,ENSAPLT00000016508,ENSAPLT00000005560,ENSAPLT00000005388,ENSAPLT00000016459,ENSAPLT00000006314,ENSAPLT00000015838,ENSAPLT00000016960,ENSAPLT00000004406,ENSAPLT00000016427,ENSAPLT00000002359,ENSAPLT00000003301,ENSAPLT00000005490,ENSAPLT00000004721,ENSAPLT00000006009,ENSAPLT00000004716,ENSAPLT00000003449,…
		GO:0005576	extracellular region	48 of 612 in the list	0.01225	ENSAPLT00000005892,ENSAPLT00000008158,ENSAPLT00000001548,ENSAPLT00000005903,ENSAPLT00000009825,ENSAPLT00000015395,ENSAPLT00000012398,ENSAPLT00000015176,ENSAPLT00000004449,ENSAPLT00000005388,ENSAPLT00000005545,ENSAPLT00000003015,ENSAPLT00000016960,ENSAPLT00000015181,ENSAPLT00000007133,ENSAPLT00000005105,ENSAPLT00000002359,ENSAPLT00000012394,ENSAPLT00000006009,ENSAPLT00000004721,ENSAPLT00000011935,…
		GO:0044421	extracellular region part	43 of 612 in the list	0.01722	ENSAPLT00000005892,ENSAPLT00000008158,ENSAPLT00000005903,ENSAPLT00000009825,ENSAPLT00000012398,ENSAPLT00000015395,ENSAPLT00000015176,ENSAPLT00000004449,ENSAPLT00000005388,ENSAPLT00000005545,ENSAPLT00000003015,ENSAPLT00000016960,ENSAPLT00000015181,ENSAPLT00000007133,ENSAPLT00000005105,ENSAPLT00000002359,ENSAPLT00000012394,ENSAPLT00000006009,ENSAPLT00000011935,ENSAPLT00000004721,ENSAPLT00000003310,…
		GO:0005886	plasma membrane	62 of 612 in the list	0.04308	ENSAPLT00000015534,ENSAPLT00000005129,ENSAPLT00000013515,ENSAPLT00000003136,ENSAPLT00000003201,ENSAPLT00000011184,ENSAPLT00000013668,ENSAPLT00000001624,ENSAPLT00000003813,ENSAPLT00000011736,ENSAPLT00000011789,ENSAPLT00000015570,ENSAPLT00000007559,ENSAPLT00000010425,ENSAPLT00000006407,ENSAPLT00000016363,ENSAPLT00000002403,ENSAPLT00000001266,ENSAPLT00000003603,ENSAPLT00000015110,ENSAPLT00000010732,…
	M4-VS-M6	GO:0044421	extracellular region part	32 of 404 in the list	0.01376	ENSAPLT00000007133,ENSAPLT00000015765,ENSAPLT00000012394,ENSAPLT00000013923,ENSAPLT00000006009,ENSAPLT00000004721,ENSAPLT00000011935,ENSAPLT00000011638,ENSAPLT00000005892,ENSAPLT00000003310,ENSAPLT00000000669,ENSAPLT00000004709,ENSAPLT00000016138,ENSAPLT00000005903,ENSAPLT00000007432,ENSAPLT00000006134,ENSAPLT00000009825,ENSAPLT00000012398,ENSAPLT00000015395,ENSAPLT00000010420,ENSAPLT00000002872,…
Molecular function	F2-VS-F4	GO:0005198	structural molecule activity	18 of 211 in the list	0.00295	ENSAPLT00000002305,ENSAPLT00000004261,ENSAPLT00000011034,ENSAPLT00000015308,ENSAPLT00000001488,ENSAPLT00000006591,ENSAPLT00000000915,ENSAPLT00000006012,ENSAPLT00000002041,ENSAPLT00000000973,ENSAPLT00000010850,ENSAPLT00000001282,ENSAPLT00000013838,ENSAPLT00000002266,ENSAPLT00000011414,ENSAPLT00000006300,ENSAPLT00000017085,ENSAPLT00000011290
		GO:0008092	cytoskeletal protein binding	18 of 211 in the list	0.03083	ENSAPLT00000012312,ENSAPLT00000008797,ENSAPLT00000004261,ENSAPLT00000012500,ENSAPLT00000007166,ENSAPLT00000006404,ENSAPLT00000007903,ENSAPLT00000005623,ENSAPLT00000013323,ENSAPLT00000002973,ENSAPLT00000009624,ENSAPLT00000013492,ENSAPLT00000006591,ENSAPLT00000000962,ENSAPLT00000012864,ENSAPLT00000010590,ENSAPLT00000012940,ENSAPLT00000014153
	F2-VS-F6
	F4-VS-F6
	M2-VS-F2																	M4-VS-M6
	M4-VS-F4
	M6-VS-F6	GO:0016773	phosphotransferase activity, alcohol group as acceptor	106 of 1677 in the list	0.02212	ENSAPLT00000010079,ENSAPLT00000014603,ENSAPLT00000004057,ENSAPLT00000002836,ENSAPLT00000011022,ENSAPLT00000013668,ENSAPLT00000001624,ENSAPLT00000016414,ENSAPLT00000011497,ENSAPLT00000011391,ENSAPLT00000015438,ENSAPLT00000016085,ENSAPLT00000008262,ENSAPLT00000004282,ENSAPLT00000001836,ENSAPLT00000005312,ENSAPLT00000008953,ENSAPLT00000009777,ENSAPLT00000009388,ENSAPLT00000003474,ENSAPLT00000004628,…
	M2-VS-M4
	M2-VS-M6	GO:0005539	glycosaminoglycan binding	13 of 602 in the list	0.01697	ENSAPLT00000005105,ENSAPLT00000004449,ENSAPLT00000005388,ENSAPLT00000009989,ENSAPLT00000014122,ENSAPLT00000005545,ENSAPLT00000016345,ENSAPLT00000014705,ENSAPLT00000010407,ENSAPLT00000006314,ENSAPLT00000004767,ENSAPLT00000016960,ENSAPLT00000006449
		GO:0097367	carbohydrate derivative binding	13 of 602 in the list	0.01697	ENSAPLT00000005105,ENSAPLT00000004449,ENSAPLT00000005388,ENSAPLT00000009989,ENSAPLT00000014122,ENSAPLT00000005545,ENSAPLT00000016345,ENSAPLT00000014705,ENSAPLT00000010407,ENSAPLT00000006314,ENSAPLT00000004767,ENSAPLT00000016960,ENSAPLT00000006449
	M4-VS-M6
Biological process	F2-VS-F4	GO:0006936	muscle contraction	10 of 205 in the list	0.00045	ENSAPLT00000014120,ENSAPLT00000008797,ENSAPLT00000004261,ENSAPLT00000012500,ENSAPLT00000003136,ENSAPLT00000013838,ENSAPLT00000006591,ENSAPLT00000006300,ENSAPLT00000000742,ENSAPLT00000015142
		GO:0055001	muscle cell development	7 of 205 in the list	0.00879	ENSAPLT00000005867,ENSAPLT00000002973,ENSAPLT00000006300,ENSAPLT00000006591,ENSAPLT00000004261,ENSAPLT00000009653,ENSAPLT00000016345
	F2-VS-F6	GO:0055002	striated muscle cell development	7 of 205 in the list	0.00879	ENSAPLT00000005867,ENSAPLT00000002973,ENSAPLT00000006300,ENSAPLT00000006591,ENSAPLT00000004261,ENSAPLT00000009653,ENSAPLT00000016345
		GO:0048747	muscle fiber development	6 of 205 in the list	0.02215	ENSAPLT00000005867,ENSAPLT00000006300,ENSAPLT00000006591,ENSAPLT00000004261,ENSAPLT00000009653,ENSAPLT00000016345
		GO:0003012	muscle system process	10 of 205 in the list	0.02303	ENSAPLT00000014120,ENSAPLT00000008797,ENSAPLT00000004261,ENSAPLT00000012500,ENSAPLT00000003136,ENSAPLT00000013838,ENSAPLT00000006591,ENSAPLT00000006300,ENSAPLT00000000742,ENSAPLT00000015142
		GO:0061061	muscle structure development	11 of 205 in the list	0.02541	ENSAPLT00000005867,ENSAPLT00000008797,ENSAPLT00000004261,ENSAPLT00000016345,ENSAPLT00000011034,ENSAPLT00000002005,ENSAPLT00000006591,ENSAPLT00000006300,ENSAPLT00000002973,ENSAPLT00000012864,ENSAPLT00000009653
		GO:0051146	striated muscle cell differentiation	7 of 205 in the list	0.04962	ENSAPLT00000005867,ENSAPLT00000002973,ENSAPLT00000006300,ENSAPLT00000006591,ENSAPLT00000004261,ENSAPLT00000009653,ENSAPLT00000016345
	F4-VS-F6	GO:0048856	anatomical structure development	229 of 801 in the list	1.58e-05	ENSAPLT00000011195,ENSAPLT00000000699,ENSAPLT00000016968,ENSAPLT00000007308,ENSAPLT00000010242,ENSAPLT00000016903,ENSAPLT00000005892,ENSAPLT00000013106,ENSAPLT00000015131,ENSAPLT00000005530,ENSAPLT00000004282,ENSAPLT00000009587,ENSAPLT00000007935,ENSAPLT00000010282,ENSAPLT00000013624,ENSAPLT00000008793,ENSAPLT00000014963,ENSAPLT00000016345,ENSAPLT00000011536,ENSAPLT00000007418,ENSAPLT00000002856,…
		GO:0032502	developmental process	259 of 801 in the list	4.75e-05	ENSAPLT00000011195,ENSAPLT00000013864,ENSAPLT00000007308,ENSAPLT00000010242,ENSAPLT00000005892,ENSAPLT00000004282,ENSAPLT00000009587,ENSAPLT00000010282,ENSAPLT00000013624,ENSAPLT00000005862,ENSAPLT00000016345,ENSAPLT00000011536,ENSAPLT00000007418,ENSAPLT00000002856,ENSAPLT00000006806,ENSAPLT00000002349,ENSAPLT00000014626,ENSAPLT00000017012,ENSAPLT00000012183,ENSAPLT00000006423,ENSAPLT00000017158,…
		GO:0048731	system development	188 of 801 in the list	0.00018	ENSAPLT00000011195,ENSAPLT00000000699,ENSAPLT00000007308,ENSAPLT00000010242,ENSAPLT00000016903,ENSAPLT00000013106,ENSAPLT00000015131,ENSAPLT00000004282,ENSAPLT00000007935,ENSAPLT00000010282,ENSAPLT00000013624,ENSAPLT00000008793,ENSAPLT00000016345,ENSAPLT00000007418,ENSAPLT00000002856,ENSAPLT00000010263,ENSAPLT00000001776,ENSAPLT00000002349,ENSAPLT00000011298,ENSAPLT00000014626,ENSAPLT00000017012,…
		GO:0032501	multicellular organismal process	302 of 801 in the list	0.0002	ENSAPLT00000015534,ENSAPLT00000011195,ENSAPLT00000007308,ENSAPLT00000010242,ENSAPLT00000005892,ENSAPLT00000004361,ENSAPLT00000004282,ENSAPLT00000010282,ENSAPLT00000013624,ENSAPLT00000005862,ENSAPLT00000016121,ENSAPLT00000016345,ENSAPLT00000008640,ENSAPLT00000007418,ENSAPLT00000002856,ENSAPLT00000006806,ENSAPLT00000003015,ENSAPLT00000002349,ENSAPLT00000015399,ENSAPLT00000014626,ENSAPLT00000017012,…
		GO:0044707	single-multicellular organism process	274 of 801 in the list	0.00026	ENSAPLT00000011195,ENSAPLT00000007308,ENSAPLT00000010242,ENSAPLT00000005892,ENSAPLT00000004361,ENSAPLT00000004282,ENSAPLT00000010282,ENSAPLT00000013624,ENSAPLT00000005862,ENSAPLT00000016121,ENSAPLT00000016345,ENSAPLT00000008640,ENSAPLT00000007418,ENSAPLT00000002856,ENSAPLT00000006806,ENSAPLT00000003015,ENSAPLT00000002349,ENSAPLT00000015399,ENSAPLT00000014626,ENSAPLT00000017012,ENSAPLT00000012183,…
	M2-VS-F2	GO:0007275	multicellular organismal development	208 of 801 in the list	0.00051	ENSAPLT00000011195,ENSAPLT00000000699,ENSAPLT00000007308,ENSAPLT00000010242,ENSAPLT00000016903,ENSAPLT00000005892,ENSAPLT00000013106,ENSAPLT00000015131,ENSAPLT00000004282,ENSAPLT00000007935,ENSAPLT00000010282,ENSAPLT00000013624,ENSAPLT00000008793,ENSAPLT00000005395,ENSAPLT00000016345,ENSAPLT00000007418,ENSAPLT00000002856,ENSAPLT00000010263,ENSAPLT00000001776,ENSAPLT00000002349,ENSAPLT00000011298,…
		GO:0044699	single-organism process	556 of 801 in the list	0.00761	ENSAPLT00000015534,ENSAPLT00000011195,ENSAPLT00000016733,ENSAPLT00000014662,ENSAPLT00000003426,ENSAPLT00000007549,ENSAPLT00000004282,ENSAPLT00000013979,ENSAPLT00000014290,ENSAPLT00000016121,ENSAPLT00000016345,ENSAPLT00000016471,ENSAPLT00000008640,ENSAPLT00000003261,ENSAPLT00000011536,ENSAPLT00000007418,ENSAPLT00000015399,ENSAPLT00000014626,ENSAPLT00000005105,ENSAPLT00000008839,ENSAPLT00000015909,…
	M4-VS-F4	GO:0008544	epidermis development	35 of 1888 in the list	0.00032	ENSAPLT00000009806,ENSAPLT00000007308,ENSAPLT00000005665,ENSAPLT00000015520,ENSAPLT00000014453,ENSAPLT00000010282,ENSAPLT00000011225,ENSAPLT00000004449,ENSAPLT00000007252,ENSAPLT00000010658,ENSAPLT00000010370,ENSAPLT00000016125,ENSAPLT00000003154,ENSAPLT00000010775,ENSAPLT00000006866,ENSAPLT00000015232,ENSAPLT00000014819,ENSAPLT00000016231,ENSAPLT00000017158,ENSAPLT00000010619,ENSAPLT00000013298,…
		GO:0048856	anatomical structure development	457 of 1888 in the list	0.01075	ENSAPLT00000011195,ENSAPLT00000003414,ENSAPLT00000001229,ENSAPLT00000007308,ENSAPLT00000013832,ENSAPLT00000001624,ENSAPLT00000010242,ENSAPLT00000007959,ENSAPLT00000001114,ENSAPLT00000016563,ENSAPLT00000015259,ENSAPLT00000008262,ENSAPLT00000004282,ENSAPLT00000013462,ENSAPLT00000009587,ENSAPLT00000010282,ENSAPLT00000013624,ENSAPLT00000016345,ENSAPLT00000011536,ENSAPLT00000007418,ENSAPLT00000010370,…
		GO:0010035	response to inorganic substance	44 of 1888 in the list	0.01697	ENSAPLT00000011302,ENSAPLT00000009377,ENSAPLT00000004261,ENSAPLT00000005592,ENSAPLT00000005967,ENSAPLT00000013832,ENSAPLT00000005675,ENSAPLT00000006133,ENSAPLT00000016768,ENSAPLT00000016349,ENSAPLT00000004259,ENSAPLT00000014011,ENSAPLT00000010433,ENSAPLT00000002280,ENSAPLT00000016125,ENSAPLT00000000774,ENSAPLT00000003154,ENSAPLT00000004702,ENSAPLT00000005557,ENSAPLT00000004174,ENSAPLT00000008797,…
		GO:0006006	glucose metabolic process	27 of 1888 in the list	0.02226	ENSAPLT00000004540,ENSAPLT00000002138,ENSAPLT00000001767,ENSAPLT00000010891,ENSAPLT00000010283,ENSAPLT00000014791,ENSAPLT00000004110,ENSAPLT00000004382,ENSAPLT00000016635,ENSAPLT00000001768,ENSAPLT00000016918,ENSAPLT00000016414,ENSAPLT00000004367,ENSAPLT00000010306,ENSAPLT00000010787,ENSAPLT00000004648,ENSAPLT00000005531,ENSAPLT00000014139,ENSAPLT00000008805,ENSAPLT00000002912,ENSAPLT00000012317,…
	M6-VS-F6	GO:0006006	glucose metabolic process	27 of 1662 in the list	0.00116	ENSAPLT00000004540,ENSAPLT00000010283,ENSAPLT00000014791,ENSAPLT00000004110,ENSAPLT00000004382,ENSAPLT00000001768,ENSAPLT00000016918,ENSAPLT00000016414,ENSAPLT00000010427,ENSAPLT00000004367,ENSAPLT00000010306,ENSAPLT00000010787,ENSAPLT00000004648,ENSAPLT00000004523,ENSAPLT00000005531,ENSAPLT00000014139,ENSAPLT00000008805,ENSAPLT00000002912,ENSAPLT00000012317,ENSAPLT00000012433,ENSAPLT00000014728,…
		GO:0006007	glucose catabolic process	17 of 1662 in the list	0.0071	ENSAPLT00000004648,ENSAPLT00000004540,ENSAPLT00000004523,ENSAPLT00000014139,ENSAPLT00000008805,ENSAPLT00000010283,ENSAPLT00000004110,ENSAPLT00000004382,ENSAPLT00000012317,ENSAPLT00000012433,ENSAPLT00000016414,ENSAPLT00000006451,ENSAPLT00000001300,ENSAPLT00000004367,ENSAPLT00000004758,ENSAPLT00000014717,ENSAPLT00000010787
		GO:0045333	cellular respiration	18 of 1662 in the list	0.01326	ENSAPLT00000007326,ENSAPLT00000008043,ENSAPLT00000006226,ENSAPLT00000012145,ENSAPLT00000015798,ENSAPLT00000009869,ENSAPLT00000009225,ENSAPLT00000010427,ENSAPLT00000012865,ENSAPLT00000010911,ENSAPLT00000004523,ENSAPLT00000004426,ENSAPLT00000011833,ENSAPLT00000002236,ENSAPLT00000002085,ENSAPLT00000006210,ENSAPLT00000004331,ENSAPLT00000015457
		GO:0022900	electron transport chain	14 of 1662 in the list	0.01895	ENSAPLT00000005809,ENSAPLT00000005531,ENSAPLT00000012865,ENSAPLT00000007326,ENSAPLT00000016228,ENSAPLT00000011833,ENSAPLT00000004426,ENSAPLT00000006226,ENSAPLT00000012145,ENSAPLT00000002236,ENSAPLT00000015798,ENSAPLT00000009869,ENSAPLT00000006210,ENSAPLT00000009225
		GO:0019320	hexose catabolic process	18 of 1662 in the list	0.0475	ENSAPLT00000004540,ENSAPLT00000010283,ENSAPLT00000004110,ENSAPLT00000004382,ENSAPLT00000016414,ENSAPLT00000004367,ENSAPLT00000014484,ENSAPLT00000010787,ENSAPLT00000004648,ENSAPLT00000004523,ENSAPLT00000014139,ENSAPLT00000008805,ENSAPLT00000012317,ENSAPLT00000012433,ENSAPLT00000006451,ENSAPLT00000001300,ENSAPLT00000004758,ENSAPLT00000014717
		GO:0046365	monosaccharide catabolic process	18 of 1662 in the list	0.0475	ENSAPLT00000004540,ENSAPLT00000010283,ENSAPLT00000004110,ENSAPLT00000004382,ENSAPLT00000016414,ENSAPLT00000004367,ENSAPLT00000014484,ENSAPLT00000010787,ENSAPLT00000004648,ENSAPLT00000004523,ENSAPLT00000014139,ENSAPLT00000008805,ENSAPLT00000012317,ENSAPLT00000012433,ENSAPLT00000006451,ENSAPLT00000001300,ENSAPLT00000004758,ENSAPLT00000014717
	M2-VS-M4
	M2-VS-M6	GO:0032501	multicellular organismal process	241 of 606 in the list	2.58e-05	ENSAPLT00000015534,ENSAPLT00000005749,ENSAPLT00000000699,ENSAPLT00000014104,ENSAPLT00000012153,ENSAPLT00000001624,ENSAPLT00000013658,ENSAPLT00000005892,ENSAPLT00000007159,ENSAPLT00000015938,ENSAPLT00000016563,ENSAPLT00000005903,ENSAPLT00000012102,ENSAPLT00000015259,ENSAPLT00000015131,ENSAPLT00000006407,ENSAPLT00000016508,ENSAPLT00000015233,ENSAPLT00000010282,ENSAPLT00000013624,ENSAPLT00000004449,…
		GO:0044707	single-multicellular organism process	213 of 606 in the list	0.00087	ENSAPLT00000005749,ENSAPLT00000000699,ENSAPLT00000014104,ENSAPLT00000012153,ENSAPLT00000001624,ENSAPLT00000013658,ENSAPLT00000005892,ENSAPLT00000007159,ENSAPLT00000015938,ENSAPLT00000005903,ENSAPLT00000012102,ENSAPLT00000015259,ENSAPLT00000015131,ENSAPLT00000006407,ENSAPLT00000016508,ENSAPLT00000015233,ENSAPLT00000010282,ENSAPLT00000013624,ENSAPLT00000004449,ENSAPLT00000016345,ENSAPLT00000004302,…
		GO:0040011	locomotion	66 of 606 in the list	0.00294	ENSAPLT00000015534,ENSAPLT00000001873,ENSAPLT00000005749,ENSAPLT00000000699,ENSAPLT00000013668,ENSAPLT00000014450,ENSAPLT00000013019,ENSAPLT00000004449,ENSAPLT00000012835,ENSAPLT00000015561,ENSAPLT00000016345,ENSAPLT00000006806,ENSAPLT00000011794,ENSAPLT00000012183,ENSAPLT00000017012,ENSAPLT00000007133,ENSAPLT00000010608,ENSAPLT00000002359,ENSAPLT00000014685,ENSAPLT00000014577,ENSAPLT00000014705,…
		GO:0048856	anatomical structure development	168 of 606 in the list	0.01801	ENSAPLT00000000699,ENSAPLT00000012153,ENSAPLT00000001624,ENSAPLT00000013658,ENSAPLT00000005892,ENSAPLT00000016563,ENSAPLT00000005903,ENSAPLT00000012102,ENSAPLT00000015259,ENSAPLT00000015131,ENSAPLT00000006407,ENSAPLT00000010282,ENSAPLT00000013624,ENSAPLT00000004449,ENSAPLT00000014963,ENSAPLT00000005388,ENSAPLT00000016345,ENSAPLT00000004302,ENSAPLT00000006806,ENSAPLT00000014626,ENSAPLT00000015001,…
		GO:0006935	chemotaxis	36 of 606 in the list	0.01936	ENSAPLT00000015534,ENSAPLT00000001873,ENSAPLT00000005749,ENSAPLT00000013668,ENSAPLT00000014885,ENSAPLT00000014450,ENSAPLT00000006231,ENSAPLT00000016997,ENSAPLT00000007500,ENSAPLT00000005856,ENSAPLT00000013019,ENSAPLT00000004449,ENSAPLT00000011794,ENSAPLT00000009697,ENSAPLT00000017012,ENSAPLT00000002359,ENSAPLT00000003752,ENSAPLT00000014705,ENSAPLT00000010144,ENSAPLT00000004510,ENSAPLT00000012987,…
		GO:0042330	taxis	36 of 606 in the list	0.01936	ENSAPLT00000015534,ENSAPLT00000001873,ENSAPLT00000005749,ENSAPLT00000013668,ENSAPLT00000014885,ENSAPLT00000014450,ENSAPLT00000006231,ENSAPLT00000016997,ENSAPLT00000007500,ENSAPLT00000005856,ENSAPLT00000013019,ENSAPLT00000004449,ENSAPLT00000011794,ENSAPLT00000009697,ENSAPLT00000017012,ENSAPLT00000002359,ENSAPLT00000003752,ENSAPLT00000014705,ENSAPLT00000010144,ENSAPLT00000004510,ENSAPLT00000012987,…
	M4-VS-M6	GO:0002376	immune system process	52 of 398 in the list	0.00222	ENSAPLT00000015534,ENSAPLT00000015765,ENSAPLT00000011691,ENSAPLT00000005285,ENSAPLT00000006133,ENSAPLT00000014885,ENSAPLT00000015983,ENSAPLT00000012612,ENSAPLT00000016563,ENSAPLT00000005903,ENSAPLT00000016349,ENSAPLT00000006407,ENSAPLT00000013624,ENSAPLT00000006832,ENSAPLT00000007558,ENSAPLT00000001266,ENSAPLT00000015110,ENSAPLT00000009388,ENSAPLT00000007465,ENSAPLT00000002280,ENSAPLT00000007440,…
		GO:0032501	multicellular organismal process	156 of 398 in the list	0.02545	ENSAPLT00000015534,ENSAPLT00000014104,ENSAPLT00000012153,ENSAPLT00000013658,ENSAPLT00000016903,ENSAPLT00000005892,ENSAPLT00000007159,ENSAPLT00000016563,ENSAPLT00000005903,ENSAPLT00000013106,ENSAPLT00000015559,ENSAPLT00000015259,ENSAPLT00000015131,ENSAPLT00000006407,ENSAPLT00000015233,ENSAPLT00000010282,ENSAPLT00000013624,ENSAPLT00000004449,ENSAPLT00000008793,ENSAPLT00000009388,ENSAPLT00000002280,…
