# Supplementary material for: Identification of Differentially Expressed Genes in Breast Muscle and Skin Fat of Postnatal Pekin Duck
Source: PLoS One. 2014 Sep 29;9(9):e107574. doi: 10.1371/journal.pone.0107574 (PMC4180276; doi:10.1371/journal.pone.0107574)
Supplement: Table S4 — Significant pathways (P<0.05) from KEGG pathway analysis of DEGs. (XLSX) [file pone.0107574.s004.xlsx]

## Sheet: Sheet1
Table S4 Tthe significant pathways (P<0.05) from KEGG pathway analysis of DEGs
Sample pairs	#	Pathway	F2 (547)	%	F4 (5545)	%	Pvalue	Qvalue	Pathway ID
F2-VS-F4	1	Dilated cardiomyopathy	45	8.22669	308	5.55455	7.176e-12	1.49261e-09	ko05414
	2	Hypertrophic cardiomyopathy (HCM)	42	7.67824	284	5.12173	2.48336e-11	2.58269e-09	ko05410
	3	Cardiac muscle contraction	30	5.48446	217	3.91344	8.7832e-08	6.08968e-06	ko04260
	4	ECM-receptor interaction	26	4.7532	214	3.85933	7.38986e-06	0.00032135	ko04512
	5	Vascular smooth muscle contraction	34	6.21572	323	5.82507	7.72477e-06	0.00032135	ko04270
	6	Arrhythmogenic right ventricular cardiomyopathy (ARVC)	17	3.10786	139	2.50676	0.000255257	0.00884891	ko05412
	7	Steroid biosynthesis	6	1.09689	25	0.450857	0.000833632	0.0247708	ko00100
	8	Calcium signaling pathway	24	4.38757	262	4.72498	0.00125427	0.0299721	ko04020
	9	Serotonergic synapse	17	3.10786	160	2.88548	0.00129687	0.0299721	ko04726
	10	Sphingolipid metabolism	9	1.64534	63	1.13616	0.00245532	0.0464279	ko00600
	11	Arachidonic acid metabolism	9	1.64534	63	1.13616	0.00245532	0.0464279	ko00590
	12	Tight junction	31	5.66728	400	7.21371	0.00390909	0.0677575	ko04530
	13	Complement and coagulation cascades	14	2.55941	139	2.50676	0.00542991	0.082282	ko04610
	14	GABAergic synapse	12	2.19378	111	2.0018	0.00555963	0.082282	ko04727
	15	Linoleic acid metabolism	6	1.09689	36	0.649234	0.0059338	0.082282	ko00591
	16	Pancreatic secretion	14	2.55941	143	2.5789	0.00695476	0.0898415	ko04972
	17	Focal adhesion	31	5.66728	418	7.53832	0.00734281	0.0898415	ko04510
	18	MAPK signaling pathway	28	5.11883	375	6.76285	0.00965081	0.11152	ko04010
	19	Dorso-ventral axis formation	7	1.27971	59	1.06402	0.019387	0.207254	ko04320
	20	Prion diseases	9	1.64534	87	1.56898	0.0199283	0.207254	ko05020
	21	Amphetamine addiction	10	1.82815	104	1.87556	0.0232159	0.220422	ko05031
	22	Protein digestion and absorption	12	2.19378	135	2.43463	0.0239579	0.220422	ko04974
	23	Glutamatergic synapse	13	2.3766	151	2.72317	0.0243736	0.220422	ko04724
	24	Amoebiasis	16	2.92505	203	3.66096	0.0283345	0.245566	ko05146
	25	GnRH signaling pathway	12	2.19378	141	2.54283	0.0321917	0.267835	ko04912
	26	Regulation of actin cytoskeleton	32	5.85009	492	8.87286	0.0360406	0.288325	ko04810
	27	Type II diabetes mellitus	8	1.46252	83	1.49684	0.0394521	0.303927	ko04930
	28	Viral myocarditis	18	3.29068	251	4.5266	0.046728	0.338833	ko05416
	29	Long-term potentiation	9	1.64534	102	1.8395	0.0485659	0.338833	ko04720
	30	Glycolysis / Gluconeogenesis	6	1.09689	57	1.02795	0.0488702	0.338833	ko00010
F2-VS-F6	#	Pathway	F2 (1337)	%	F6 (5166)	%	Pvalue	Qvalue	Pathway ID
	1	Dilated cardiomyopathy	87	6.50711	308	5.96206	2.93803e-06	0.000526034	ko05414
	2	Hypertrophic cardiomyopathy (HCM)	81	6.05834	284	5.49748	4.2767e-06	0.000526034	ko05410
	3	Steroid biosynthesis	14	1.04712	25	0.483933	1.86483e-05	0.00132791	ko00100
	4	Glycine, serine and threonine metabolism	22	1.64547	51	0.987224	2.15921e-05	0.00132791	ko00260
	5	Arachidonic acid metabolism	23	1.72027	63	1.21951	0.000305185	0.0150151	ko00590
	6	Glutamatergic synapse	44	3.29095	151	2.92296	0.000378457	0.0155167	ko04724
	7	ECM-receptor interaction	56	4.18848	214	4.14247	0.00127502	0.0364508	ko04512
	8	Vascular smooth muscle contraction	79	5.90875	323	6.25242	0.0013292	0.0364508	ko04270
	9	Taste transduction	15	1.12191	38	0.735579	0.00133357	0.0364508	ko04742
	10	Arrhythmogenic right ventricular cardiomyopathy (ARVC)	39	2.91698	139	2.69067	0.00172492	0.0424329	ko05412
	11	Fat digestion and absorption	22	1.64547	68	1.3163	0.00255075	0.057044	ko04975
	12	Pancreatic secretion	39	2.91698	143	2.7681	0.00300458	0.0582187	ko04972
	13	Cell adhesion molecules (CAMs)	44	3.29095	166	3.21332	0.0030766	0.0582187	ko04514
	14	Focal adhesion	96	7.18025	418	8.09137	0.00357314	0.0627851	ko04510
	15	Gap junction	33	2.46821	119	2.30352	0.00456248	0.0748247	ko04540
	16	Axon guidance	65	4.86163	270	5.22648	0.00499211	0.0767538	ko04360
	17	alpha-Linolenic acid metabolism	12	0.897532	33	0.638792	0.00853182	0.11916	ko00592
	18	Thyroid cancer	13	0.972326	37	0.716221	0.00871906	0.11916	ko05216
	19	Complement and coagulation cascades	36	2.6926	139	2.69067	0.0101811	0.131818	ko04610
	20	DNA replication	13	0.972326	38	0.735579	0.0111433	0.137062	ko03030
	21	Cardiac muscle contraction	52	3.8893	217	4.20054	0.0121793	0.142672	ko04260
	22	Serotonergic synapse	40	2.99177	160	3.09717	0.0129446	0.144744	ko04726
	23	Nicotinate and nicotinamide metabolism	13	0.972326	39	0.754936	0.0140588	0.150368	ko00760
	24	Arginine and proline metabolism	21	1.57068	74	1.43244	0.0160933	0.164957	ko00330
	25	Linoleic acid metabolism	12	0.897532	36	0.696864	0.0179631	0.169959	ko00591
	26	Drug metabolism - cytochrome P450	12	0.897532	36	0.696864	0.0179631	0.169959	ko00982
	27	Butirosin and neomycin biosynthesis	3	0.224383	4	0.0774293	0.0194125	0.176869	ko00524
	28	Bladder cancer	17	1.2715	58	1.12273	0.0209392	0.183966	ko05219
	29	Gastric acid secretion	33	2.46821	132	2.55517	0.0223971	0.189989	ko04971
	30	Basal cell carcinoma	20	1.49589	73	1.41309	0.0268917	0.220512	ko05217
	31	beta-Alanine metabolism	12	0.897532	39	0.754936	0.0336123	0.264504	ko00410
	32	Pathways in cancer	104	7.77861	496	9.60124	0.0344071	0.264504	ko05200
	33	Tight junction	85	6.35752	400	7.74293	0.03907	0.291249	ko04530
	34	MAPK signaling pathway	80	5.98355	375	7.259	0.0407886	0.295117	ko04010
F4-VS-F6	#	Pathway	F4 (1148)	%	F6 (4633)	%	Pvalue	Qvalue	Pathway ID
	1	Steroid biosynthesis	15	1.30662	25	0.539607	1.82976e-06	0.000450121	ko00100
	2	Glycine, serine and threonine metabolism	20	1.74216	51	1.1008	0.000153289	0.0142522	ko00260
	3	Glutamatergic synapse	44	3.83275	151	3.25923	0.000173807	0.0142522	ko04724
	4	Hypertrophic cardiomyopathy (HCM)	71	6.18467	284	6.12994	0.000465616	0.0237836	ko05410
	5	Arachidonic acid metabolism	22	1.91638	63	1.35981	0.000511057	0.0237836	ko00590
	6	alpha-Linolenic acid metabolism	14	1.21951	33	0.712281	0.000580087	0.0237836	ko00592
	7	Dilated cardiomyopathy	74	6.44599	308	6.64796	0.00120061	0.0390522	ko05414
	8	beta-Alanine metabolism	15	1.30662	39	0.841787	0.00126999	0.0390522	ko00410
	9	Fat digestion and absorption	22	1.91638	68	1.46773	0.00162878	0.0445199	ko04975
	10	Gap junction	33	2.87456	119	2.56853	0.00262621	0.0646047	ko04540
	11	Glycerophospholipid metabolism	32	2.78746	117	2.52536	0.0038131	0.0852748	ko00564
	12	Linoleic acid metabolism	13	1.1324	36	0.777034	0.00499461	0.0861798	ko00591
	13	Axon guidance	63	5.4878	270	5.82776	0.00541326	0.0861798	ko04360
	14	Pancreatic secretion	37	3.223	143	3.08655	0.00541874	0.0861798	ko04972
	15	Glycolysis / Gluconeogenesis	18	1.56794	57	1.2303	0.00555142	0.0861798	ko00010
	16	Focal adhesion	92	8.01394	418	9.02223	0.00560519	0.0861798	ko04510
	17	Vascular smooth muscle contraction	73	6.35889	323	6.97172	0.00666011	0.0963757	ko04270
	18	Arrhythmogenic right ventricular cardiomyopathy (ARVC)	35	3.04878	139	3.00022	0.0104063	0.142219	ko05412
	19	Serotonergic synapse	39	3.39721	160	3.45349	0.0123742	0.159905	ko04726
	20	GnRH signaling pathway	35	3.04878	141	3.04338	0.0130004	0.159905	ko04912
	21	PPAR signaling pathway	30	2.61324	118	2.54695	0.01468	0.171966	ko03320
	22	Butirosin and neomycin biosynthesis	3	0.261324	4	0.0863371	0.0176118	0.196932	ko00524
	23	Basal cell carcinoma	20	1.74216	73	1.57565	0.0191327	0.204637	ko05217
	24	Drug metabolism - cytochrome P450	11	0.958188	36	0.777034	0.0344404	0.339141	ko00982
	25	Cell adhesion molecules (CAMs)	38	3.3101	166	3.58299	0.0344655	0.339141	ko04514
	26	MAPK signaling pathway	78	6.79443	375	8.09411	0.0363259	0.343699	ko04010
	27	ECM-receptor interaction	47	4.09408	214	4.61904	0.0401919	0.359237	ko04512
	28	Arginine and proline metabolism	19	1.65505	74	1.59724	0.0415178	0.359237	ko00330
	29	Tight junction	82	7.14286	400	8.63371	0.044125	0.359237	ko04530
	30	Histidine metabolism	10	0.87108	33	0.712281	0.0450642	0.359237	ko00340
	31	Insulin signaling pathway	43	3.74564	195	4.20894	0.0452697	0.359237	ko04910
M2-VS-F2	#	Pathway	M2 (6466)	%	F2 (13678)	%	Pvalue	Qvalue	Pathway ID
	1	Focal adhesion	210	3.24776	418	3.056	1.98381e-09	5.07854e-07	ko04510
	2	Tight junction	201	3.10857	400	2.9244	4.32338e-09	5.53393e-07	ko04530
	3	Vascular smooth muscle contraction	165	2.55181	323	2.36146	2.51447e-08	2.14568e-06	ko04270
	4	Regulation of actin cytoskeleton	235	3.6344	492	3.59702	6.34918e-08	4.06348e-06	ko04810
	5	ECM-receptor interaction	111	1.71667	214	1.56456	1.85286e-06	8.90308e-05	ko04512
	6	Hypertrophic cardiomyopathy (HCM)	141	2.18064	284	2.07633	2.08666e-06	8.90308e-05	ko05410
	7	Gastric acid secretion	74	1.14445	132	0.965053	2.52557e-06	9.21691e-05	ko04971
	8	Glycolysis / Gluconeogenesis	38	0.587689	57	0.416728	2.88028e-06	9.21691e-05	ko00010
	9	Dilated cardiomyopathy	148	2.2889	308	2.25179	1.16574e-05	0.000331589	ko05414
	10	Pathways in cancer	224	3.46427	496	3.62626	1.99411e-05	0.000510492	ko05200
	11	Melanogenesis	67	1.03619	123	0.899254	2.65879e-05	0.000618772	ko04916
	12	Parkinson's disease	63	0.974327	116	0.848077	5.15114e-05	0.00107687	ko05012
	13	Huntington's disease	100	1.54655	201	1.46951	5.4685e-05	0.00107687	ko05016
	14	Cardiac muscle contraction	106	1.63934	217	1.58649	8.59428e-05	0.00157153	ko04260
	15	Phosphatidylinositol signaling system	68	1.05165	130	0.950431	0.00012495	0.00203273	ko04070
	16	Leukocyte transendothelial migration	112	1.73214	233	1.70347	0.000127046	0.00203273	ko04670
	17	Glioma	50	0.773276	91	0.665302	0.000202655	0.00294453	ko05214
	18	PPAR signaling pathway	62	0.958862	118	0.862699	0.000207038	0.00294453	ko03320
	19	Arrhythmogenic right ventricular cardiomyopathy (ARVC)	71	1.09805	139	1.01623	0.000231636	0.003121	ko05412
	20	Alzheimer's disease	85	1.31457	172	1.25749	0.000254819	0.00326169	ko05010
	21	Non-small cell lung cancer	40	0.61862	70	0.511771	0.000287519	0.003505	ko05223
	22	Nicotinate and nicotinamide metabolism	25	0.386638	39	0.285129	0.000369619	0.00430102	ko00760
	23	Osteoclast differentiation	79	1.22178	161	1.17707	0.000544956	0.0060656	ko04380
	24	Bacterial invasion of epithelial cells	75	1.15991	152	1.11127	0.000604819	0.00631083	ko05100
	25	Adherens junction	83	1.28364	171	1.25018	0.000616292	0.00631083	ko04520
	26	Lysosome	80	1.23724	166	1.21363	0.000999074	0.0095366	ko04142
	27	Adipocytokine signaling pathway	54	0.835138	105	0.767656	0.00100585	0.0095366	ko04920
	28	Endocytosis	163	2.52088	370	2.70507	0.00104307	0.0095366	ko04144
	29	Aldosterone-regulated sodium reabsorption	31	0.479431	54	0.394795	0.00121563	0.0107009	ko04960
	30	Type II diabetes mellitus	44	0.680483	83	0.606814	0.00129503	0.0107009	ko04930
	31	GnRH signaling pathway	69	1.06712	141	1.03085	0.00129581	0.0107009	ko04912
	32	Metabolic pathways	547	8.45964	1373	10.038	0.00197648	0.0153344	ko01100
	33	Basal cell carcinoma	39	0.603155	73	0.533704	0.0019767	0.0153344	ko05217
	34	Pancreatic secretion	69	1.06712	143	1.04547	0.00205823	0.0154972	ko04972
	35	Pentose phosphate pathway	20	0.30931	32	0.233952	0.00223768	0.0161414	ko00030
	36	Prostate cancer	57	0.881534	115	0.840766	0.00226989	0.0161414	ko05215
	37	VEGF signaling pathway	59	0.912465	120	0.877321	0.00243891	0.0164306	ko04370
	38	ErbB signaling pathway	59	0.912465	120	0.877321	0.00243891	0.0164306	ko04012
	39	Chemokine signaling pathway	107	1.65481	237	1.73271	0.00278055	0.0182518	ko04062
	40	Amoebiasis	93	1.43829	203	1.48414	0.00301132	0.0192724	ko05146
	41	Chronic myeloid leukemia	61	0.943396	126	0.921187	0.00328451	0.0205081	ko05220
	42	Melanoma	43	0.665017	84	0.614125	0.00351409	0.0214192	ko05218
	43	Cholinergic synapse	64	0.989793	134	0.979675	0.00395391	0.0235395	ko04725
	44	Oxidative phosphorylation	53	0.819672	108	0.789589	0.00413677	0.0239668	ko00190
	45	Calcium signaling pathway	116	1.794	262	1.91548	0.00421292	0.0239668	ko04020
	46	Axon guidance	119	1.8404	270	1.97397	0.00453619	0.0252449	ko04360
	47	Wnt signaling pathway	95	1.46922	211	1.54262	0.00509511	0.0277521	ko04310
	48	Bladder cancer	31	0.479431	58	0.424039	0.00545727	0.0291054	ko05219
	49	Valine, leucine and isoleucine biosynthesis	5	0.0773276	5	0.0365551	0.0062565	0.032687	ko00290
	50	Thyroid cancer	21	0.324776	37	0.270507	0.00866927	0.0443867	ko05216
	51	Serotonergic synapse	73	1.12898	160	1.16976	0.00889803	0.0446646	ko04726
	52	TGF-beta signaling pathway	59	0.912465	126	0.921187	0.00922768	0.0454286	ko04350
	53	Apoptosis	51	0.788741	107	0.782278	0.0098515	0.0475846	ko04210
	54	Pancreatic cancer	47	0.726879	98	0.716479	0.0112378	0.0532753	ko05212
	55	Neurotrophin signaling pathway	78	1.20631	174	1.27212	0.0117795	0.0548283	ko04722
	56	Valine, leucine and isoleucine degradation	32	0.494896	63	0.460594	0.0125674	0.0573509	ko00280
	57	Protein digestion and absorption	62	0.958862	135	0.986986	0.0127695	0.0573509	ko04974
	58	Hedgehog signaling pathway	36	0.556758	73	0.533704	0.0148543	0.0655636	ko04340
	59	Gap junction	55	0.850603	119	0.87001	0.0157787	0.0665221	ko04540
	60	Glutamatergic synapse	68	1.05165	151	1.10396	0.0158281	0.0665221	ko04724
	61	Long-term potentiation	48	0.742345	102	0.745723	0.015851	0.0665221	ko04720
	62	Carbohydrate digestion and absorption	32	0.494896	64	0.467905	0.016547	0.0683231	ko04973
	63	Pathogenic Escherichia coli infection	72	1.11352	162	1.18438	0.0188108	0.0764375	ko05130
	64	Insulin signaling pathway	85	1.31457	195	1.42565	0.0200251	0.0801003	ko04910
	65	Small cell lung cancer	56	0.866069	123	0.899254	0.0210121	0.0827552	ko05222
	66	Fatty acid metabolism	26	0.402103	51	0.372862	0.0219162	0.0850084	ko00071
	67	Fc epsilon RI signaling pathway	59	0.912465	131	0.957742	0.0232937	0.0879633	ko04664
	68	Amphetamine addiction	48	0.742345	104	0.760345	0.023646	0.0879633	ko05031
	69	T cell receptor signaling pathway	67	1.03619	151	1.10396	0.0237089	0.0879633	ko04660
	70	Pyruvate metabolism	30	0.463965	61	0.445972	0.025868	0.0946029	ko00620
	71	p53 signaling pathway	55	0.850603	122	0.891943	0.027192	0.0970651	ko04115
	72	Toxoplasmosis	75	1.15991	172	1.25749	0.0272996	0.0970651	ko05145
	73	Inositol phosphate metabolism	41	0.634086	88	0.643369	0.0292864	0.102703	ko00562
	74	Butanoate metabolism	19	0.293845	36	0.263196	0.0311992	0.107879	ko00650
	75	Phenylalanine metabolism	15	0.231983	27	0.197397	0.0316052	0.107879	ko00360
	76	Endometrial cancer	35	0.541293	74	0.541015	0.0329371	0.11005	ko05213
	77	Endocrine and other factor-regulated calcium reabsorption	30	0.463965	62	0.453283	0.033101	0.11005	ko04961
	78	Mineral absorption	27	0.417569	55	0.402106	0.0343089	0.112604	ko04978
	79	MAPK signaling pathway	153	2.36622	375	2.74163	0.036406	0.117974	ko04010
	80	Biosynthesis of unsaturated fatty acids	17	0.262914	32	0.233952	0.0377303	0.119247	ko01040
	81	Phototransduction - fly	26	0.402103	53	0.387484	0.0377303	0.119247	ko04745
	82	Glycine, serine and threonine metabolism	25	0.386638	51	0.372862	0.0415145	0.128838	ko00260
	83	Arachidonic acid metabolism	30	0.463965	63	0.460594	0.0417716	0.128838	ko00590
	84	Jak-STAT signaling pathway	67	1.03619	155	1.13321	0.0427843	0.13039	ko04630
	85	Malaria	35	0.541293	76	0.555637	0.0497824	0.149918	ko05144
M4-VS-F4	#	Pathway	M4 (4626)	%	F4 (9807)	%	Pvalue	Qvalue	Pathway ID
	1	Glycolysis / Gluconeogenesis	40	0.812018	57	0.581217	8.06603e-06	0.0020649	ko00010
	2	Focal adhesion	212	4.30369	418	4.26226	3.24392e-05	0.00335115	ko04510
	3	Regulation of actin cytoskeleton	245	4.97361	492	5.01682	4.12993e-05	0.00335115	ko04810
	4	Arrhythmogenic right ventricular cardiomyopathy (ARVC)	80	1.62404	139	1.41735	5.99595e-05	0.00335115	ko05412
	5	Lysosome	93	1.88794	166	1.69267	6.54521e-05	0.00335115	ko04142
	6	Parkinson's disease	68	1.38043	116	1.18283	9.68706e-05	0.00413314	ko05012
	7	Alzheimer's disease	95	1.92854	172	1.75385	0.000113271	0.00414248	ko05010
	8	Gastric acid secretion	75	1.52253	132	1.34598	0.000176861	0.00565956	ko04971
	9	Adherens junction	93	1.88794	171	1.74365	0.000277428	0.00789128	ko04520
	10	Tight junction	198	4.01949	400	4.07872	0.000329797	0.00805708	ko04530
	11	Vascular smooth muscle contraction	163	3.30897	323	3.29357	0.000346203	0.00805708	ko04270
	12	Pentose phosphate pathway	23	0.46691	32	0.326298	0.000408173	0.00848072	ko00030
	13	Metabolic pathways	622	12.6269	1373	14.0002	0.000430661	0.00848072	ko01100
	14	Huntington's disease	106	2.15185	201	2.04956	0.000504976	0.00923384	ko05016
	15	Adipocytokine signaling pathway	60	1.21803	105	1.07066	0.000618507	0.0105558	ko04920
	16	Basal cell carcinoma	44	0.89322	73	0.744366	0.000702492	0.0112399	ko05217
	17	PPAR signaling pathway	66	1.33983	118	1.20322	0.000755907	0.0113831	ko03320
	18	Hypertrophic cardiomyopathy (HCM)	142	2.88266	284	2.89589	0.00130478	0.0185569	ko05410
	19	Bacterial invasion of epithelial cells	80	1.62404	152	1.54991	0.00249126	0.0335664	ko05100
	20	Melanogenesis	66	1.33983	123	1.25421	0.00311217	0.0398358	ko04916
	21	Pathways in cancer	232	4.7097	496	5.05761	0.00502938	0.0613105	ko05200
	22	Insulin signaling pathway	98	1.98944	195	1.98838	0.00560599	0.0652333	ko04910
	23	Steroid biosynthesis	17	0.345108	25	0.25492	0.00593073	0.0660116	ko00100
	24	Dilated cardiomyopathy	147	2.98417	308	3.14061	0.00984947	0.103453	ko05414
	25	GnRH signaling pathway	72	1.46163	141	1.43775	0.0101028	0.103453	ko04912
	26	Valine, leucine and isoleucine biosynthesis	5	0.101502	5	0.050984	0.0116786	0.114989	ko00290
	27	Leukocyte transendothelial migration	113	2.29395	233	2.37585	0.0123788	0.11737	ko04670
	28	Pathogenic Escherichia coli infection	81	1.64434	162	1.65188	0.0128836	0.117793	ko05130
	29	Axon guidance	129	2.61876	270	2.75314	0.0142757	0.12602	ko04360
	30	Gap junction	61	1.23833	119	1.21342	0.0153421	0.129393	ko04540
	31	Arginine and proline metabolism	40	0.812018	74	0.754563	0.0161224	0.129393	ko00330
	32	Prostate cancer	59	1.19773	115	1.17263	0.0165606	0.129393	ko05215
	33	ABC transporters	28	0.568413	49	0.499643	0.0166796	0.129393	ko02010
	34	Type II diabetes mellitus	44	0.89322	83	0.846334	0.0182687	0.135264	ko04930
	35	Transcriptional misregulation in cancer	144	2.92326	306	3.12022	0.0184931	0.135264	ko05202
	36	Bladder cancer	32	0.649614	58	0.591414	0.0207742	0.147728	ko05219
	37	Amino sugar and nucleotide sugar metabolism	31	0.629314	56	0.571021	0.0213986	0.148055	ko00520
	38	Citrate cycle (TCA cycle)	22	0.44661	38	0.387478	0.0267683	0.172164	ko00020
	39	Long-term potentiation	52	1.05562	102	1.04007	0.0268694	0.172164	ko04720
	40	Pyruvate metabolism	33	0.669915	61	0.622005	0.0269007	0.172164	ko00620
	41	Glycosaminoglycan degradation	15	0.304507	24	0.244723	0.0278883	0.174132	ko00531
	42	ErbB signaling pathway	60	1.21803	120	1.22362	0.0291801	0.17786	ko04012
	43	Osteoclast differentiation	78	1.58343	161	1.64168	0.0340457	0.197306	ko04380
	44	Acute myeloid leukemia	40	0.812018	77	0.785153	0.0345321	0.197306	ko05221
	45	Fructose and mannose metabolism	25	0.507511	45	0.458856	0.0348787	0.197306	ko00051
	46	Phosphatidylinositol signaling system	64	1.29923	130	1.32558	0.0358275	0.197306	ko04070
	47	Oxidative phosphorylation	54	1.09622	108	1.10125	0.0370724	0.197306	ko00190
	48	Glycerophospholipid metabolism	58	1.17743	117	1.19303	0.0380646	0.197306	ko00564
	49	Endocytosis	169	3.43078	370	3.77282	0.0386394	0.197306	ko04144
	50	Thyroid cancer	21	0.426309	37	0.377282	0.0390325	0.197306	ko05216
	51	ECM-receptor interaction	101	2.05035	214	2.18211	0.039307	0.197306	ko04512
	52	Amphetamine addiction	52	1.05562	104	1.06047	0.0401831	0.197393	ko05031
	53	Aldosterone-regulated sodium reabsorption	29	0.588713	54	0.550627	0.0408666	0.197393	ko04960
	54	Glycosaminoglycan biosynthesis - chondroitin sulfate	17	0.345108	29	0.295707	0.0425682	0.201805	ko00532
	55	Sphingolipid metabolism	33	0.669915	63	0.642398	0.0454703	0.211643	ko00600
	56	Wnt signaling pathway	99	2.00974	211	2.15152	0.0480839	0.219812	ko04310
M6-VS-F6	#	Pathway	M6 (4323)	%	F6 (9538)	%	Pvalue	Qvalue	Pathway ID
	1	Parkinson's disease	78	1.8043	116	1.21619	2.1507e-12	5.46278e-10	ko05012
	2	Oxidative phosphorylation	69	1.59611	108	1.13231	1.22839e-09	1.56006e-07	ko00190
	3	Regulation of actin cytoskeleton	234	5.41291	492	5.15831	8.19144e-09	6.93541e-07	ko04810
	4	Huntington's disease	106	2.452	201	2.10736	2.62873e-07	1.50079e-05	ko05016
	5	Glycolysis / Gluconeogenesis	39	0.902151	57	0.59761	3.52846e-07	1.50079e-05	ko00010
	6	Metabolic pathways	569	13.1622	1373	14.3951	3.54519e-07	1.50079e-05	ko01100
	7	Alzheimer's disease	91	2.10502	172	1.80331	1.50638e-06	5.466e-05	ko05010
	8	Focal adhesion	192	4.44136	418	4.38247	3.47746e-06	0.000110409	ko04510
	9	Hypertrophic cardiomyopathy (HCM)	135	3.12283	284	2.97756	1.22472e-05	0.000345644	ko05410
	10	Citrate cycle (TCA cycle)	26	0.601434	38	0.398406	3.25422e-05	0.000826571	ko00020
	11	Dilated cardiomyopathy	139	3.21536	308	3.22919	0.000202563	0.00467737	ko05414
	12	Lysosome	81	1.8737	166	1.74041	0.000224223	0.00474606	ko04142
	13	Vascular smooth muscle contraction	144	3.33102	323	3.38645	0.000308623	0.00603003	ko04270
	14	Cardiac muscle contraction	100	2.31321	217	2.27511	0.00062802	0.0113941	ko04260
	15	PPAR signaling pathway	59	1.36479	118	1.23716	0.000702794	0.0119006	ko03320
	16	Pyruvate metabolism	34	0.786491	61	0.639547	0.000856829	0.0136022	ko00620
	17	Tight junction	171	3.95559	400	4.19375	0.00105266	0.0157279	ko04530
	18	Endocytosis	158	3.65487	370	3.87922	0.00168877	0.0238304	ko04144
	19	Arginine and proline metabolism	38	0.879019	74	0.775844	0.00327824	0.0438249	ko00330
	20	Adherens junction	77	1.78117	171	1.79283	0.0052129	0.0648577	ko04520
	21	Valine, leucine and isoleucine biosynthesis	5	0.11566	5	0.0524219	0.00548133	0.0648577	ko00290
	22	Arrhythmogenic right ventricular cardiomyopathy (ARVC)	64	1.48045	139	1.45733	0.0056176	0.0648577	ko05412
	23	Melanoma	41	0.948415	84	0.880688	0.00733346	0.0809869	ko05218
	24	Salmonella infection	111	2.56766	261	2.73642	0.00876548	0.0898103	ko05132
	25	Gap junction	55	1.27226	119	1.24764	0.00888226	0.0898103	ko04540
	26	Leukocyte transendothelial migration	100	2.31321	233	2.44286	0.00919318	0.0898103	ko04670
	27	Insulin signaling pathway	85	1.96623	195	2.04445	0.00976577	0.0918706	ko04910
	28	Prostate cancer	53	1.226	115	1.2057	0.010773	0.0977265	ko05215
	29	Circadian rhythm - fly	7	0.161925	9	0.0943594	0.0117775	0.101883	ko04711
	30	Pentose phosphate pathway	18	0.416378	32	0.3355	0.01229	0.101883	ko00030
	31	Mineral absorption	28	0.647698	55	0.576641	0.0124346	0.101883	ko04978
	32	Glycine, serine and threonine metabolism	26	0.601434	51	0.534703	0.0153583	0.121907	ko00260
	33	Amino sugar and nucleotide sugar metabolism	28	0.647698	56	0.587125	0.0166343	0.128034	ko00520
	34	Adipocytokine signaling pathway	48	1.11034	105	1.10086	0.0174509	0.130369	ko04920
	35	Endocrine and other factor-regulated calcium reabsorption	30	0.693963	62	0.650031	0.0229402	0.162305	ko04961
	36	ECM-receptor interaction	90	2.08189	214	2.24366	0.0231553	0.162305	ko04512
	37	Gastric acid secretion	58	1.34166	132	1.38394	0.0242912	0.162305	ko04971
	38	p53 signaling pathway	54	1.24913	122	1.27909	0.0248927	0.162305	ko04115
	39	Acute myeloid leukemia	36	0.832755	77	0.807297	0.0249208	0.162305	ko05221
	40	Non-small cell lung cancer	33	0.763359	70	0.733906	0.027082	0.171971	ko05223
	41	Alanine, aspartate and glutamate metabolism	20	0.462642	39	0.408891	0.0292839	0.177098	ko00250
	42	Nicotinate and nicotinamide metabolism	20	0.462642	39	0.408891	0.0292839	0.177098	ko00760
	43	Fatty acid metabolism	25	0.578302	51	0.534703	0.0301829	0.178289	ko00071
	44	Propanoate metabolism	22	0.508906	44	0.461313	0.0317274	0.183069	ko00640
	45	Pathways in cancer	195	4.51076	496	5.20025	0.0324335	0.183069	ko05200
	46	Bacterial invasion of epithelial cells	65	1.50359	152	1.59363	0.033462	0.184768	ko05100
	47	Glioma	41	0.948415	91	0.954078	0.0342624	0.185163	ko05214
	48	ErbB signaling pathway	52	1.20287	120	1.25813	0.0412949	0.218519	ko04012
	49	Viral myocarditis	102	2.35947	251	2.63158	0.0439844	0.224344	ko05416
	50	Melanogenesis	53	1.226	123	1.28958	0.0441621	0.224344	ko04916
	51	Axon guidance	109	2.5214	270	2.83078	0.0460714	0.229454	ko04360
	52	Purine metabolism	91	2.10502	223	2.33802	0.0492837	0.237053	ko00230
	53	Butanoate metabolism	18	0.416378	36	0.377438	0.0494638	0.237053	ko00650
M2-VS-M4	#	Pathway	M2 (232)	%	M4 (2007)	%	Pvalue	Qvalue	Pathway ID
	1	Glycolysis / Gluconeogenesis	11	4.74138	57	2.84006	0.00038383	0.0527478	ko00010
	2	Dilated cardiomyopathy	33	14.2241	308	15.3463	0.000523263	0.0527478	ko05414
	3	ECM-receptor interaction	25	10.7759	214	10.6627	0.000700192	0.0527478	ko04512
	4	Hypertrophic cardiomyopathy (HCM)	30	12.931	284	14.1505	0.00115844	0.065452	ko05410
	5	PPAR signaling pathway	14	6.03448	118	5.87942	0.00864448	0.319315	ko03320
	6	Pentose phosphate pathway	6	2.58621	32	1.59442	0.00946392	0.319315	ko00030
	7	Insulin signaling pathway	20	8.62069	195	9.71599	0.00989028	0.319315	ko04910
	8	Steroid biosynthesis	5	2.15517	25	1.24564	0.0133032	0.375816	ko00100
	9	Cardiac muscle contraction	21	9.05172	217	10.8122	0.0154766	0.388636	ko04260
	10	Proximal tubule bicarbonate reclamation	6	2.58621	37	1.84355	0.0189915	0.410624	ko04964
	11	Cysteine and methionine metabolism	7	3.01724	48	2.39163	0.0202957	0.410624	ko00270
	12	Adherens junction	17	7.32759	171	8.52018	0.021803	0.410624	ko04520
	13	Nicotinate and nicotinamide metabolism	6	2.58621	39	1.9432	0.0241707	0.420199	ko00760
	14	Malaria	9	3.87931	76	3.78675	0.0320308	0.517068	ko05144
	15	alpha-Linolenic acid metabolism	5	2.15517	33	1.64425	0.0406071	0.611814	ko00592
	16	Fructose and mannose metabolism	6	2.58621	45	2.24215	0.0450853	0.63683	ko00051
	17	Bile secretion	11	4.74138	108	5.38117	0.0497739	0.650947	ko04976
M2-VS-M6	#	Pathway	M2 (1177)	%	M6 (5510)	%	Pvalue	Qvalue	Pathway ID
	1	Focal adhesion	104	8.83602	418	7.58621	1.37529e-10	3.35572e-08	ko04510
	2	ECM-receptor interaction	62	5.26763	214	3.88385	1.6723e-09	2.04021e-07	ko04512
	3	Ribosome	33	2.80374	93	1.68784	6.0044e-08	4.88358e-06	ko03010
	4	Glycine, serine and threonine metabolism	19	1.61427	51	0.92559	1.70758e-05	0.00104162	ko00260
	5	Regulation of actin cytoskeleton	98	8.32625	492	8.92922	3.18481e-05	0.00155419	ko04810
	6	Gap junction	29	2.46389	119	2.15971	0.000912304	0.0371004	ko04540
	7	Vascular smooth muscle contraction	63	5.35259	323	5.86207	0.00136855	0.0475455	ko04270
	8	PPAR signaling pathway	28	2.37893	118	2.14156	0.00170758	0.0475455	ko03320
	9	Protein digestion and absorption	31	2.63381	135	2.45009	0.00175373	0.0475455	ko04974
	10	TGF-beta signaling pathway	29	2.46389	126	2.28675	0.00233729	0.0570298	ko04350
	11	Axon guidance	53	4.50297	270	4.90018	0.00273966	0.0607706	ko04360
	12	Cell adhesion molecules (CAMs)	35	2.97366	166	3.0127	0.00423363	0.0815576	ko04514
	13	Leukocyte transendothelial migration	46	3.90824	233	4.22868	0.00449037	0.0815576	ko04670
	14	Amoebiasis	41	3.48343	203	3.68421	0.00467953	0.0815576	ko05146
	15	Long-term depression	22	1.86916	94	1.70599	0.00603168	0.0933832	ko04730
	16	Type II diabetes mellitus	20	1.69924	83	1.50635	0.00612349	0.0933832	ko04930
	17	Glycolysis / Gluconeogenesis	15	1.27443	57	1.03448	0.00710781	0.102018	ko00010
	18	Calcium signaling pathway	49	4.16313	262	4.75499	0.0099425	0.134776	ko04020
	19	ABC transporters	13	1.1045	49	0.889292	0.0109872	0.141099	ko02010
	20	Hypertrophic cardiomyopathy (HCM)	52	4.41801	284	5.15426	0.0121715	0.146536	ko05410
	21	Cocaine addiction	16	1.35939	66	1.19782	0.0126117	0.146536	ko05030
	22	Pertussis	19	1.61427	84	1.5245	0.0147357	0.163433	ko05133
	23	Gastric acid secretion	27	2.29397	132	2.39564	0.0163143	0.173073	ko04971
	24	Bacterial invasion of epithelial cells	30	2.54885	152	2.75862	0.0191082	0.194267	ko05100
	25	Tight junction	68	5.7774	400	7.25953	0.023793	0.23222	ko04530
	26	Retrograde endocannabinoid signaling	25	2.12404	125	2.2686	0.026222	0.246084	ko04723
	27	Renin-angiotensin system	7	0.594732	23	0.417423	0.0274097	0.247702	ko04614
	28	Nicotinate and nicotinamide metabolism	10	0.849618	39	0.707804	0.0303895	0.259543	ko00760
	29	Glycosphingolipid biosynthesis - globo series	5	0.424809	14	0.254083	0.0308473	0.259543	ko00603
	30	One carbon pool by folate	6	0.509771	19	0.344828	0.0337707	0.274668	ko00670
	31	Small cell lung cancer	24	2.03908	123	2.2323	0.0376758	0.296545	ko05222
	32	Adipocytokine signaling pathway	21	1.7842	105	1.90563	0.0391688	0.297511	ko04920
	33	Phosphatidylinositol signaling system	25	2.12404	130	2.35935	0.0402371	0.297511	ko04070
	34	Dilated cardiomyopathy	52	4.41801	308	5.58984	0.0484234	0.347509	ko05414
M4-VS-M6	#	Pathway	M4 (959)	%	M6 (6410)	%	Pvalue	Qvalue	Pathway ID
	1	Focal adhesion	78	8.13347	418	6.52106	1.77393e-10	4.15099e-08	ko04510
	2	ECM-receptor interaction	46	4.79666	214	3.33853	1.28574e-08	1.50431e-06	ko04512
	3	Regulation of actin cytoskeleton	65	6.77789	492	7.67551	0.000783346	0.061101	ko04810
	4	Carbohydrate digestion and absorption	14	1.45985	64	0.99844	0.00126953	0.0666598	ko04973
	5	Glycine, serine and threonine metabolism	12	1.2513	51	0.795632	0.00142435	0.0666598	ko00260
	6	Malaria	15	1.56413	76	1.18565	0.00257105	0.100271	ko05144
	7	Long-term depression	17	1.77268	94	1.46646	0.00363189	0.106468	ko04730
	8	Protein digestion and absorption	22	2.29406	135	2.10608	0.00396401	0.106468	ko04974
	9	Bacterial invasion of epithelial cells	24	2.50261	152	2.37129	0.0040949	0.106468	ko05100
	10	PPAR signaling pathway	19	1.98123	118	1.84087	0.00808084	0.147964	ko03320
	11	Mineral absorption	11	1.14703	55	0.858034	0.0083008	0.147964	ko04978
	12	Calcium signaling pathway	35	3.64964	262	4.08736	0.0100186	0.147964	ko04020
	13	ABC transporters	10	1.04275	49	0.764431	0.0100471	0.147964	ko02010
	14	Amphetamine addiction	17	1.77268	104	1.62246	0.0102173	0.147964	ko05031
	15	p53 signaling pathway	19	1.98123	122	1.90328	0.0114544	0.147964	ko04115
	16	Cell adhesion molecules (CAMs)	24	2.50261	166	2.5897	0.0121663	0.147964	ko04514
	17	Natural killer cell mediated cytotoxicity	21	2.18978	140	2.18409	0.0123156	0.147964	ko04650
	18	Taurine and hypotaurine metabolism	4	0.417101	11	0.171607	0.0124342	0.147964	ko00430
	19	Cocaine addiction	12	1.2513	66	1.02964	0.0128222	0.147964	ko05030
	20	Gastric acid secretion	20	2.08551	132	2.05928	0.012919	0.147964	ko04971
	21	Amoebiasis	28	2.91971	203	3.16693	0.0132788	0.147964	ko05146
	22	Type II diabetes mellitus	14	1.45985	83	1.29485	0.0144166	0.148704	ko04930
	23	Axon guidance	35	3.64964	270	4.21217	0.0154886	0.148704	ko04360
	24	Leukocyte transendothelial migration	31	3.23253	233	3.63495	0.0155421	0.148704	ko04670
	25	Osteoclast differentiation	23	2.39833	161	2.5117	0.0158872	0.148704	ko04380
	26	Cytokine-cytokine receptor interaction	30	3.12826	227	3.54134	0.0186169	0.167552	ko04060
	27	Salivary secretion	18	1.87696	120	1.87207	0.0194911	0.168923	ko04970
	28	Phosphatidylinositol signaling system	19	1.98123	130	2.02808	0.0214994	0.179673	ko04070
	29	Cholinergic synapse	19	1.98123	134	2.09048	0.0285583	0.215449	ko04725
	30	Arginine and proline metabolism	12	1.2513	74	1.15445	0.029764	0.215449	ko00330
	31	Glioma	14	1.45985	91	1.41966	0.0301174	0.215449	ko05214
	32	TGF-beta signaling pathway	18	1.87696	126	1.96568	0.0303838	0.215449	ko04350
	33	Chronic myeloid leukemia	18	1.87696	126	1.96568	0.0303838	0.215449	ko05220
	34	Transcriptional misregulation in cancer	37	3.85819	306	4.77379	0.0345804	0.231811	ko05202
	35	Gap junction	17	1.77268	119	1.85647	0.0346726	0.231811	ko04540
	36	Complement and coagulation cascades	19	1.98123	139	2.16849	0.0396723	0.25787	ko04610
	37	Proximal tubule bicarbonate reclamation	7	0.729927	37	0.577223	0.0423642	0.265733	ko04964
	38	Fc gamma R-mediated phagocytosis	24	2.50261	187	2.91732	0.0439104	0.265733	ko04666
	39	Endocrine and other factor-regulated calcium reabsorption	10	1.04275	62	0.967239	0.0463207	0.265733	ko04961
	40	Vascular smooth muscle contraction	38	3.96246	323	5.039	0.0464933	0.265733	ko04270
	41	Hypertrophic cardiomyopathy (HCM)	34	3.54536	284	4.43058	0.0466414	0.265733	ko05410
	42	Aldosterone-regulated sodium reabsorption	9	0.938478	54	0.842434	0.0476956	0.265733	ko04960

## Sheet: Sheet3
Table S6
Sample pairs	#	Pathway	Sample1 (547)	%	Sample2 (5545)	%	Pvalue	Qvalue	Pathway ID
F2-VS-F4	1	Dilated cardiomyopathy	45	8.22669	308	5.55455	7.176e-12	1.49261e-09	ko05414
	2	Hypertrophic cardiomyopathy (HCM)	42	7.67824	284	5.12173	2.48336e-11	2.58269e-09	ko05410
	3	Cardiac muscle contraction	30	5.48446	217	3.91344	8.7832e-08	6.08968e-06	ko04260
	4	ECM-receptor interaction	26	4.7532	214	3.85933	7.38986e-06	0.00032135	ko04512
	5	Vascular smooth muscle contraction	34	6.21572	323	5.82507	7.72477e-06	0.00032135	ko04270
	6	Arrhythmogenic right ventricular cardiomyopathy (ARVC)	17	3.10786	139	2.50676	0.000255257	0.00884891	ko05412
	7	Steroid biosynthesis	6	1.09689	25	0.450857	0.000833632	0.0247708	ko00100
	8	Calcium signaling pathway	24	4.38757	262	4.72498	0.00125427	0.0299721	ko04020
	9	Serotonergic synapse	17	3.10786	160	2.88548	0.00129687	0.0299721	ko04726
	10	Sphingolipid metabolism	9	1.64534	63	1.13616	0.00245532	0.0464279	ko00600
	11	Arachidonic acid metabolism	9	1.64534	63	1.13616	0.00245532	0.0464279	ko00590
	12	Tight junction	31	5.66728	400	7.21371	0.00390909	0.0677575	ko04530
	13	Complement and coagulation cascades	14	2.55941	139	2.50676	0.00542991	0.082282	ko04610
	14	GABAergic synapse	12	2.19378	111	2.0018	0.00555963	0.082282	ko04727
	15	Linoleic acid metabolism	6	1.09689	36	0.649234	0.0059338	0.082282	ko00591
	16	Pancreatic secretion	14	2.55941	143	2.5789	0.00695476	0.0898415	ko04972
	17	Focal adhesion	31	5.66728	418	7.53832	0.00734281	0.0898415	ko04510
	18	MAPK signaling pathway	28	5.11883	375	6.76285	0.00965081	0.11152	ko04010
	19	Dorso-ventral axis formation	7	1.27971	59	1.06402	0.019387	0.207254	ko04320
	20	Prion diseases	9	1.64534	87	1.56898	0.0199283	0.207254	ko05020
	21	Amphetamine addiction	10	1.82815	104	1.87556	0.0232159	0.220422	ko05031
	22	Protein digestion and absorption	12	2.19378	135	2.43463	0.0239579	0.220422	ko04974
	23	Glutamatergic synapse	13	2.3766	151	2.72317	0.0243736	0.220422	ko04724
	24	Amoebiasis	16	2.92505	203	3.66096	0.0283345	0.245566	ko05146
	25	GnRH signaling pathway	12	2.19378	141	2.54283	0.0321917	0.267835	ko04912
	26	Regulation of actin cytoskeleton	32	5.85009	492	8.87286	0.0360406	0.288325	ko04810
	27	Type II diabetes mellitus	8	1.46252	83	1.49684	0.0394521	0.303927	ko04930
	28	Viral myocarditis	18	3.29068	251	4.5266	0.046728	0.338833	ko05416
	29	Long-term potentiation	9	1.64534	102	1.8395	0.0485659	0.338833	ko04720
	30	Glycolysis / Gluconeogenesis	6	1.09689	57	1.02795	0.0488702	0.338833	ko00010
F2-VS-F6	#	Pathway	Sample1 (1337)	%	Sample2 (5166)	%	Pvalue	Qvalue	Pathway ID
	1	Dilated cardiomyopathy	87	6.50711	308	5.96206	2.93803e-06	0.000526034	ko05414
	2	Hypertrophic cardiomyopathy (HCM)	81	6.05834	284	5.49748	4.2767e-06	0.000526034	ko05410
	3	Steroid biosynthesis	14	1.04712	25	0.483933	1.86483e-05	0.00132791	ko00100
	4	Glycine, serine and threonine metabolism	22	1.64547	51	0.987224	2.15921e-05	0.00132791	ko00260
	5	Arachidonic acid metabolism	23	1.72027	63	1.21951	0.000305185	0.0150151	ko00590
	6	Glutamatergic synapse	44	3.29095	151	2.92296	0.000378457	0.0155167	ko04724
	7	ECM-receptor interaction	56	4.18848	214	4.14247	0.00127502	0.0364508	ko04512
	8	Vascular smooth muscle contraction	79	5.90875	323	6.25242	0.0013292	0.0364508	ko04270
	9	Taste transduction	15	1.12191	38	0.735579	0.00133357	0.0364508	ko04742
	10	Arrhythmogenic right ventricular cardiomyopathy (ARVC)	39	2.91698	139	2.69067	0.00172492	0.0424329	ko05412
	11	Fat digestion and absorption	22	1.64547	68	1.3163	0.00255075	0.057044	ko04975
	12	Pancreatic secretion	39	2.91698	143	2.7681	0.00300458	0.0582187	ko04972
	13	Cell adhesion molecules (CAMs)	44	3.29095	166	3.21332	0.0030766	0.0582187	ko04514
	14	Focal adhesion	96	7.18025	418	8.09137	0.00357314	0.0627851	ko04510
	15	Gap junction	33	2.46821	119	2.30352	0.00456248	0.0748247	ko04540
	16	Axon guidance	65	4.86163	270	5.22648	0.00499211	0.0767538	ko04360
	17	alpha-Linolenic acid metabolism	12	0.897532	33	0.638792	0.00853182	0.11916	ko00592
	18	Thyroid cancer	13	0.972326	37	0.716221	0.00871906	0.11916	ko05216
	19	Complement and coagulation cascades	36	2.6926	139	2.69067	0.0101811	0.131818	ko04610
	20	DNA replication	13	0.972326	38	0.735579	0.0111433	0.137062	ko03030
	21	Cardiac muscle contraction	52	3.8893	217	4.20054	0.0121793	0.142672	ko04260
	22	Serotonergic synapse	40	2.99177	160	3.09717	0.0129446	0.144744	ko04726
	23	Nicotinate and nicotinamide metabolism	13	0.972326	39	0.754936	0.0140588	0.150368	ko00760
	24	Arginine and proline metabolism	21	1.57068	74	1.43244	0.0160933	0.164957	ko00330
	25	Linoleic acid metabolism	12	0.897532	36	0.696864	0.0179631	0.169959	ko00591
	26	Drug metabolism - cytochrome P450	12	0.897532	36	0.696864	0.0179631	0.169959	ko00982
	27	Butirosin and neomycin biosynthesis	3	0.224383	4	0.0774293	0.0194125	0.176869	ko00524
	28	Bladder cancer	17	1.2715	58	1.12273	0.0209392	0.183966	ko05219
	29	Gastric acid secretion	33	2.46821	132	2.55517	0.0223971	0.189989	ko04971
	30	Basal cell carcinoma	20	1.49589	73	1.41309	0.0268917	0.220512	ko05217
	31	beta-Alanine metabolism	12	0.897532	39	0.754936	0.0336123	0.264504	ko00410
	32	Pathways in cancer	104	7.77861	496	9.60124	0.0344071	0.264504	ko05200
	33	Tight junction	85	6.35752	400	7.74293	0.03907	0.291249	ko04530
	34	MAPK signaling pathway	80	5.98355	375	7.259	0.0407886	0.295117	ko04010
F4-VS-F6	#	Pathway	Sample1 (1148)	%	Sample2 (4633)	%	Pvalue	Qvalue	Pathway ID
	1	Steroid biosynthesis	15	1.30662	25	0.539607	1.82976e-06	0.000450121	ko00100
	2	Glycine, serine and threonine metabolism	20	1.74216	51	1.1008	0.000153289	0.0142522	ko00260
	3	Glutamatergic synapse	44	3.83275	151	3.25923	0.000173807	0.0142522	ko04724
	4	Hypertrophic cardiomyopathy (HCM)	71	6.18467	284	6.12994	0.000465616	0.0237836	ko05410
	5	Arachidonic acid metabolism	22	1.91638	63	1.35981	0.000511057	0.0237836	ko00590
	6	alpha-Linolenic acid metabolism	14	1.21951	33	0.712281	0.000580087	0.0237836	ko00592
	7	Dilated cardiomyopathy	74	6.44599	308	6.64796	0.00120061	0.0390522	ko05414
	8	beta-Alanine metabolism	15	1.30662	39	0.841787	0.00126999	0.0390522	ko00410
	9	Fat digestion and absorption	22	1.91638	68	1.46773	0.00162878	0.0445199	ko04975
	10	Gap junction	33	2.87456	119	2.56853	0.00262621	0.0646047	ko04540
	11	Glycerophospholipid metabolism	32	2.78746	117	2.52536	0.0038131	0.0852748	ko00564
	12	Linoleic acid metabolism	13	1.1324	36	0.777034	0.00499461	0.0861798	ko00591
	13	Axon guidance	63	5.4878	270	5.82776	0.00541326	0.0861798	ko04360
	14	Pancreatic secretion	37	3.223	143	3.08655	0.00541874	0.0861798	ko04972
	15	Glycolysis / Gluconeogenesis	18	1.56794	57	1.2303	0.00555142	0.0861798	ko00010
	16	Focal adhesion	92	8.01394	418	9.02223	0.00560519	0.0861798	ko04510
	17	Vascular smooth muscle contraction	73	6.35889	323	6.97172	0.00666011	0.0963757	ko04270
	18	Arrhythmogenic right ventricular cardiomyopathy (ARVC)	35	3.04878	139	3.00022	0.0104063	0.142219	ko05412
	19	Serotonergic synapse	39	3.39721	160	3.45349	0.0123742	0.159905	ko04726
	20	GnRH signaling pathway	35	3.04878	141	3.04338	0.0130004	0.159905	ko04912
	21	PPAR signaling pathway	30	2.61324	118	2.54695	0.01468	0.171966	ko03320
	22	Butirosin and neomycin biosynthesis	3	0.261324	4	0.0863371	0.0176118	0.196932	ko00524
	23	Basal cell carcinoma	20	1.74216	73	1.57565	0.0191327	0.204637	ko05217
	24	Drug metabolism - cytochrome P450	11	0.958188	36	0.777034	0.0344404	0.339141	ko00982
	25	Cell adhesion molecules (CAMs)	38	3.3101	166	3.58299	0.0344655	0.339141	ko04514
	26	MAPK signaling pathway	78	6.79443	375	8.09411	0.0363259	0.343699	ko04010
	27	ECM-receptor interaction	47	4.09408	214	4.61904	0.0401919	0.359237	ko04512
	28	Arginine and proline metabolism	19	1.65505	74	1.59724	0.0415178	0.359237	ko00330
	29	Tight junction	82	7.14286	400	8.63371	0.044125	0.359237	ko04530
	30	Histidine metabolism	10	0.87108	33	0.712281	0.0450642	0.359237	ko00340
	31	Insulin signaling pathway	43	3.74564	195	4.20894	0.0452697	0.359237	ko04910
M2-VS-F2	#	Pathway	Sample1 (6466)	%	Sample2 (13678)	%	Pvalue	Qvalue	Pathway ID
	1	Focal adhesion	210	3.24776	418	3.056	1.98381e-09	5.07854e-07	ko04510
	2	Tight junction	201	3.10857	400	2.9244	4.32338e-09	5.53393e-07	ko04530
	3	Vascular smooth muscle contraction	165	2.55181	323	2.36146	2.51447e-08	2.14568e-06	ko04270
	4	Regulation of actin cytoskeleton	235	3.6344	492	3.59702	6.34918e-08	4.06348e-06	ko04810
	5	ECM-receptor interaction	111	1.71667	214	1.56456	1.85286e-06	8.90308e-05	ko04512
	6	Hypertrophic cardiomyopathy (HCM)	141	2.18064	284	2.07633	2.08666e-06	8.90308e-05	ko05410
	7	Gastric acid secretion	74	1.14445	132	0.965053	2.52557e-06	9.21691e-05	ko04971
	8	Glycolysis / Gluconeogenesis	38	0.587689	57	0.416728	2.88028e-06	9.21691e-05	ko00010
	9	Dilated cardiomyopathy	148	2.2889	308	2.25179	1.16574e-05	0.000331589	ko05414
	10	Pathways in cancer	224	3.46427	496	3.62626	1.99411e-05	0.000510492	ko05200
	11	Melanogenesis	67	1.03619	123	0.899254	2.65879e-05	0.000618772	ko04916
	12	Parkinson's disease	63	0.974327	116	0.848077	5.15114e-05	0.00107687	ko05012
	13	Huntington's disease	100	1.54655	201	1.46951	5.4685e-05	0.00107687	ko05016
	14	Cardiac muscle contraction	106	1.63934	217	1.58649	8.59428e-05	0.00157153	ko04260
	15	Phosphatidylinositol signaling system	68	1.05165	130	0.950431	0.00012495	0.00203273	ko04070
	16	Leukocyte transendothelial migration	112	1.73214	233	1.70347	0.000127046	0.00203273	ko04670
	17	Glioma	50	0.773276	91	0.665302	0.000202655	0.00294453	ko05214
	18	PPAR signaling pathway	62	0.958862	118	0.862699	0.000207038	0.00294453	ko03320
	19	Arrhythmogenic right ventricular cardiomyopathy (ARVC)	71	1.09805	139	1.01623	0.000231636	0.003121	ko05412
	20	Alzheimer's disease	85	1.31457	172	1.25749	0.000254819	0.00326169	ko05010
	21	Non-small cell lung cancer	40	0.61862	70	0.511771	0.000287519	0.003505	ko05223
	22	Nicotinate and nicotinamide metabolism	25	0.386638	39	0.285129	0.000369619	0.00430102	ko00760
	23	Osteoclast differentiation	79	1.22178	161	1.17707	0.000544956	0.0060656	ko04380
	24	Bacterial invasion of epithelial cells	75	1.15991	152	1.11127	0.000604819	0.00631083	ko05100
	25	Adherens junction	83	1.28364	171	1.25018	0.000616292	0.00631083	ko04520
	26	Lysosome	80	1.23724	166	1.21363	0.000999074	0.0095366	ko04142
	27	Adipocytokine signaling pathway	54	0.835138	105	0.767656	0.00100585	0.0095366	ko04920
	28	Endocytosis	163	2.52088	370	2.70507	0.00104307	0.0095366	ko04144
	29	Aldosterone-regulated sodium reabsorption	31	0.479431	54	0.394795	0.00121563	0.0107009	ko04960
	30	Type II diabetes mellitus	44	0.680483	83	0.606814	0.00129503	0.0107009	ko04930
	31	GnRH signaling pathway	69	1.06712	141	1.03085	0.00129581	0.0107009	ko04912
	32	Metabolic pathways	547	8.45964	1373	10.038	0.00197648	0.0153344	ko01100
	33	Basal cell carcinoma	39	0.603155	73	0.533704	0.0019767	0.0153344	ko05217
	34	Pancreatic secretion	69	1.06712	143	1.04547	0.00205823	0.0154972	ko04972
	35	Pentose phosphate pathway	20	0.30931	32	0.233952	0.00223768	0.0161414	ko00030
	36	Prostate cancer	57	0.881534	115	0.840766	0.00226989	0.0161414	ko05215
	37	VEGF signaling pathway	59	0.912465	120	0.877321	0.00243891	0.0164306	ko04370
	38	ErbB signaling pathway	59	0.912465	120	0.877321	0.00243891	0.0164306	ko04012
	39	Chemokine signaling pathway	107	1.65481	237	1.73271	0.00278055	0.0182518	ko04062
	40	Amoebiasis	93	1.43829	203	1.48414	0.00301132	0.0192724	ko05146
	41	Chronic myeloid leukemia	61	0.943396	126	0.921187	0.00328451	0.0205081	ko05220
	42	Melanoma	43	0.665017	84	0.614125	0.00351409	0.0214192	ko05218
	43	Cholinergic synapse	64	0.989793	134	0.979675	0.00395391	0.0235395	ko04725
	44	Oxidative phosphorylation	53	0.819672	108	0.789589	0.00413677	0.0239668	ko00190
	45	Calcium signaling pathway	116	1.794	262	1.91548	0.00421292	0.0239668	ko04020
	46	Axon guidance	119	1.8404	270	1.97397	0.00453619	0.0252449	ko04360
	47	Wnt signaling pathway	95	1.46922	211	1.54262	0.00509511	0.0277521	ko04310
	48	Bladder cancer	31	0.479431	58	0.424039	0.00545727	0.0291054	ko05219
	49	Valine, leucine and isoleucine biosynthesis	5	0.0773276	5	0.0365551	0.0062565	0.032687	ko00290
	50	Thyroid cancer	21	0.324776	37	0.270507	0.00866927	0.0443867	ko05216
	51	Serotonergic synapse	73	1.12898	160	1.16976	0.00889803	0.0446646	ko04726
	52	TGF-beta signaling pathway	59	0.912465	126	0.921187	0.00922768	0.0454286	ko04350
	53	Apoptosis	51	0.788741	107	0.782278	0.0098515	0.0475846	ko04210
	54	Pancreatic cancer	47	0.726879	98	0.716479	0.0112378	0.0532753	ko05212
	55	Neurotrophin signaling pathway	78	1.20631	174	1.27212	0.0117795	0.0548283	ko04722
	56	Valine, leucine and isoleucine degradation	32	0.494896	63	0.460594	0.0125674	0.0573509	ko00280
	57	Protein digestion and absorption	62	0.958862	135	0.986986	0.0127695	0.0573509	ko04974
	58	Hedgehog signaling pathway	36	0.556758	73	0.533704	0.0148543	0.0655636	ko04340
	59	Gap junction	55	0.850603	119	0.87001	0.0157787	0.0665221	ko04540
	60	Glutamatergic synapse	68	1.05165	151	1.10396	0.0158281	0.0665221	ko04724
	61	Long-term potentiation	48	0.742345	102	0.745723	0.015851	0.0665221	ko04720
	62	Carbohydrate digestion and absorption	32	0.494896	64	0.467905	0.016547	0.0683231	ko04973
	63	Pathogenic Escherichia coli infection	72	1.11352	162	1.18438	0.0188108	0.0764375	ko05130
	64	Insulin signaling pathway	85	1.31457	195	1.42565	0.0200251	0.0801003	ko04910
	65	Small cell lung cancer	56	0.866069	123	0.899254	0.0210121	0.0827552	ko05222
	66	Fatty acid metabolism	26	0.402103	51	0.372862	0.0219162	0.0850084	ko00071
	67	Fc epsilon RI signaling pathway	59	0.912465	131	0.957742	0.0232937	0.0879633	ko04664
	68	Amphetamine addiction	48	0.742345	104	0.760345	0.023646	0.0879633	ko05031
	69	T cell receptor signaling pathway	67	1.03619	151	1.10396	0.0237089	0.0879633	ko04660
	70	Pyruvate metabolism	30	0.463965	61	0.445972	0.025868	0.0946029	ko00620
	71	p53 signaling pathway	55	0.850603	122	0.891943	0.027192	0.0970651	ko04115
	72	Toxoplasmosis	75	1.15991	172	1.25749	0.0272996	0.0970651	ko05145
	73	Inositol phosphate metabolism	41	0.634086	88	0.643369	0.0292864	0.102703	ko00562
	74	Butanoate metabolism	19	0.293845	36	0.263196	0.0311992	0.107879	ko00650
	75	Phenylalanine metabolism	15	0.231983	27	0.197397	0.0316052	0.107879	ko00360
	76	Endometrial cancer	35	0.541293	74	0.541015	0.0329371	0.11005	ko05213
	77	Endocrine and other factor-regulated calcium reabsorption	30	0.463965	62	0.453283	0.033101	0.11005	ko04961
	78	Mineral absorption	27	0.417569	55	0.402106	0.0343089	0.112604	ko04978
	79	MAPK signaling pathway	153	2.36622	375	2.74163	0.036406	0.117974	ko04010
	80	Biosynthesis of unsaturated fatty acids	17	0.262914	32	0.233952	0.0377303	0.119247	ko01040
	81	Phototransduction - fly	26	0.402103	53	0.387484	0.0377303	0.119247	ko04745
	82	Glycine, serine and threonine metabolism	25	0.386638	51	0.372862	0.0415145	0.128838	ko00260
	83	Arachidonic acid metabolism	30	0.463965	63	0.460594	0.0417716	0.128838	ko00590
	84	Jak-STAT signaling pathway	67	1.03619	155	1.13321	0.0427843	0.13039	ko04630
	85	Malaria	35	0.541293	76	0.555637	0.0497824	0.149918	ko05144
Sample pairs	#	Pathway	Sample1 (4626)	%	Sample2 (9807)	%	Pvalue	Qvalue	Pathway ID
M4-VS-F4	1	Glycolysis / Gluconeogenesis	40	0.812018	57	0.581217	8.06603e-06	0.0020649	ko00010
	2	Focal adhesion	212	4.30369	418	4.26226	3.24392e-05	0.00335115	ko04510
	3	Regulation of actin cytoskeleton	245	4.97361	492	5.01682	4.12993e-05	0.00335115	ko04810
	4	Arrhythmogenic right ventricular cardiomyopathy (ARVC)	80	1.62404	139	1.41735	5.99595e-05	0.00335115	ko05412
	5	Lysosome	93	1.88794	166	1.69267	6.54521e-05	0.00335115	ko04142
	6	Parkinson's disease	68	1.38043	116	1.18283	9.68706e-05	0.00413314	ko05012
	7	Alzheimer's disease	95	1.92854	172	1.75385	0.000113271	0.00414248	ko05010
	8	Gastric acid secretion	75	1.52253	132	1.34598	0.000176861	0.00565956	ko04971
	9	Adherens junction	93	1.88794	171	1.74365	0.000277428	0.00789128	ko04520
	10	Tight junction	198	4.01949	400	4.07872	0.000329797	0.00805708	ko04530
	11	Vascular smooth muscle contraction	163	3.30897	323	3.29357	0.000346203	0.00805708	ko04270
	12	Pentose phosphate pathway	23	0.46691	32	0.326298	0.000408173	0.00848072	ko00030
	13	Metabolic pathways	622	12.6269	1373	14.0002	0.000430661	0.00848072	ko01100
	14	Huntington's disease	106	2.15185	201	2.04956	0.000504976	0.00923384	ko05016
	15	Adipocytokine signaling pathway	60	1.21803	105	1.07066	0.000618507	0.0105558	ko04920
	16	Basal cell carcinoma	44	0.89322	73	0.744366	0.000702492	0.0112399	ko05217
	17	PPAR signaling pathway	66	1.33983	118	1.20322	0.000755907	0.0113831	ko03320
	18	Hypertrophic cardiomyopathy (HCM)	142	2.88266	284	2.89589	0.00130478	0.0185569	ko05410
	19	Bacterial invasion of epithelial cells	80	1.62404	152	1.54991	0.00249126	0.0335664	ko05100
	20	Melanogenesis	66	1.33983	123	1.25421	0.00311217	0.0398358	ko04916
	21	Pathways in cancer	232	4.7097	496	5.05761	0.00502938	0.0613105	ko05200
	22	Insulin signaling pathway	98	1.98944	195	1.98838	0.00560599	0.0652333	ko04910
	23	Steroid biosynthesis	17	0.345108	25	0.25492	0.00593073	0.0660116	ko00100
	24	Dilated cardiomyopathy	147	2.98417	308	3.14061	0.00984947	0.103453	ko05414
	25	GnRH signaling pathway	72	1.46163	141	1.43775	0.0101028	0.103453	ko04912
	26	Valine, leucine and isoleucine biosynthesis	5	0.101502	5	0.050984	0.0116786	0.114989	ko00290
	27	Leukocyte transendothelial migration	113	2.29395	233	2.37585	0.0123788	0.11737	ko04670
	28	Pathogenic Escherichia coli infection	81	1.64434	162	1.65188	0.0128836	0.117793	ko05130
	29	Axon guidance	129	2.61876	270	2.75314	0.0142757	0.12602	ko04360
	30	Gap junction	61	1.23833	119	1.21342	0.0153421	0.129393	ko04540
	31	Arginine and proline metabolism	40	0.812018	74	0.754563	0.0161224	0.129393	ko00330
	32	Prostate cancer	59	1.19773	115	1.17263	0.0165606	0.129393	ko05215
	33	ABC transporters	28	0.568413	49	0.499643	0.0166796	0.129393	ko02010
	34	Type II diabetes mellitus	44	0.89322	83	0.846334	0.0182687	0.135264	ko04930
	35	Transcriptional misregulation in cancer	144	2.92326	306	3.12022	0.0184931	0.135264	ko05202
	36	Bladder cancer	32	0.649614	58	0.591414	0.0207742	0.147728	ko05219
	37	Amino sugar and nucleotide sugar metabolism	31	0.629314	56	0.571021	0.0213986	0.148055	ko00520
	38	Citrate cycle (TCA cycle)	22	0.44661	38	0.387478	0.0267683	0.172164	ko00020
	39	Long-term potentiation	52	1.05562	102	1.04007	0.0268694	0.172164	ko04720
	40	Pyruvate metabolism	33	0.669915	61	0.622005	0.0269007	0.172164	ko00620
	41	Glycosaminoglycan degradation	15	0.304507	24	0.244723	0.0278883	0.174132	ko00531
	42	ErbB signaling pathway	60	1.21803	120	1.22362	0.0291801	0.17786	ko04012
	43	Osteoclast differentiation	78	1.58343	161	1.64168	0.0340457	0.197306	ko04380
	44	Acute myeloid leukemia	40	0.812018	77	0.785153	0.0345321	0.197306	ko05221
	45	Fructose and mannose metabolism	25	0.507511	45	0.458856	0.0348787	0.197306	ko00051
	46	Phosphatidylinositol signaling system	64	1.29923	130	1.32558	0.0358275	0.197306	ko04070
	47	Oxidative phosphorylation	54	1.09622	108	1.10125	0.0370724	0.197306	ko00190
	48	Glycerophospholipid metabolism	58	1.17743	117	1.19303	0.0380646	0.197306	ko00564
	49	Endocytosis	169	3.43078	370	3.77282	0.0386394	0.197306	ko04144
	50	Thyroid cancer	21	0.426309	37	0.377282	0.0390325	0.197306	ko05216
	51	ECM-receptor interaction	101	2.05035	214	2.18211	0.039307	0.197306	ko04512
	52	Amphetamine addiction	52	1.05562	104	1.06047	0.0401831	0.197393	ko05031
	53	Aldosterone-regulated sodium reabsorption	29	0.588713	54	0.550627	0.0408666	0.197393	ko04960
	54	Glycosaminoglycan biosynthesis - chondroitin sulfate	17	0.345108	29	0.295707	0.0425682	0.201805	ko00532
	55	Sphingolipid metabolism	33	0.669915	63	0.642398	0.0454703	0.211643	ko00600
	56	Wnt signaling pathway	99	2.00974	211	2.15152	0.0480839	0.219812	ko04310
Sample pairs	#	Pathway	Sample1 (4323)	%	Sample2 (9538)	%	Pvalue	Qvalue	Pathway ID
M6-VS-F6	1	Parkinson's disease	78	1.8043	116	1.21619	2.1507e-12	5.46278e-10	ko05012
	2	Oxidative phosphorylation	69	1.59611	108	1.13231	1.22839e-09	1.56006e-07	ko00190
	3	Regulation of actin cytoskeleton	234	5.41291	492	5.15831	8.19144e-09	6.93541e-07	ko04810
	4	Huntington's disease	106	2.452	201	2.10736	2.62873e-07	1.50079e-05	ko05016
	5	Glycolysis / Gluconeogenesis	39	0.902151	57	0.59761	3.52846e-07	1.50079e-05	ko00010
	6	Metabolic pathways	569	13.1622	1373	14.3951	3.54519e-07	1.50079e-05	ko01100
	7	Alzheimer's disease	91	2.10502	172	1.80331	1.50638e-06	5.466e-05	ko05010
	8	Focal adhesion	192	4.44136	418	4.38247	3.47746e-06	0.000110409	ko04510
	9	Hypertrophic cardiomyopathy (HCM)	135	3.12283	284	2.97756	1.22472e-05	0.000345644	ko05410
	10	Citrate cycle (TCA cycle)	26	0.601434	38	0.398406	3.25422e-05	0.000826571	ko00020
	11	Dilated cardiomyopathy	139	3.21536	308	3.22919	0.000202563	0.00467737	ko05414
	12	Lysosome	81	1.8737	166	1.74041	0.000224223	0.00474606	ko04142
	13	Vascular smooth muscle contraction	144	3.33102	323	3.38645	0.000308623	0.00603003	ko04270
	14	Cardiac muscle contraction	100	2.31321	217	2.27511	0.00062802	0.0113941	ko04260
	15	PPAR signaling pathway	59	1.36479	118	1.23716	0.000702794	0.0119006	ko03320
	16	Pyruvate metabolism	34	0.786491	61	0.639547	0.000856829	0.0136022	ko00620
	17	Tight junction	171	3.95559	400	4.19375	0.00105266	0.0157279	ko04530
	18	Endocytosis	158	3.65487	370	3.87922	0.00168877	0.0238304	ko04144
	19	Arginine and proline metabolism	38	0.879019	74	0.775844	0.00327824	0.0438249	ko00330
	20	Adherens junction	77	1.78117	171	1.79283	0.0052129	0.0648577	ko04520
	21	Valine, leucine and isoleucine biosynthesis	5	0.11566	5	0.0524219	0.00548133	0.0648577	ko00290
	22	Arrhythmogenic right ventricular cardiomyopathy (ARVC)	64	1.48045	139	1.45733	0.0056176	0.0648577	ko05412
	23	Melanoma	41	0.948415	84	0.880688	0.00733346	0.0809869	ko05218
	24	Salmonella infection	111	2.56766	261	2.73642	0.00876548	0.0898103	ko05132
	25	Gap junction	55	1.27226	119	1.24764	0.00888226	0.0898103	ko04540
	26	Leukocyte transendothelial migration	100	2.31321	233	2.44286	0.00919318	0.0898103	ko04670
	27	Insulin signaling pathway	85	1.96623	195	2.04445	0.00976577	0.0918706	ko04910
	28	Prostate cancer	53	1.226	115	1.2057	0.010773	0.0977265	ko05215
	29	Circadian rhythm - fly	7	0.161925	9	0.0943594	0.0117775	0.101883	ko04711
	30	Pentose phosphate pathway	18	0.416378	32	0.3355	0.01229	0.101883	ko00030
	31	Mineral absorption	28	0.647698	55	0.576641	0.0124346	0.101883	ko04978
	32	Glycine, serine and threonine metabolism	26	0.601434	51	0.534703	0.0153583	0.121907	ko00260
	33	Amino sugar and nucleotide sugar metabolism	28	0.647698	56	0.587125	0.0166343	0.128034	ko00520
	34	Adipocytokine signaling pathway	48	1.11034	105	1.10086	0.0174509	0.130369	ko04920
	35	Endocrine and other factor-regulated calcium reabsorption	30	0.693963	62	0.650031	0.0229402	0.162305	ko04961
	36	ECM-receptor interaction	90	2.08189	214	2.24366	0.0231553	0.162305	ko04512
	37	Gastric acid secretion	58	1.34166	132	1.38394	0.0242912	0.162305	ko04971
	38	p53 signaling pathway	54	1.24913	122	1.27909	0.0248927	0.162305	ko04115
	39	Acute myeloid leukemia	36	0.832755	77	0.807297	0.0249208	0.162305	ko05221
	40	Non-small cell lung cancer	33	0.763359	70	0.733906	0.027082	0.171971	ko05223
	41	Alanine, aspartate and glutamate metabolism	20	0.462642	39	0.408891	0.0292839	0.177098	ko00250
	42	Nicotinate and nicotinamide metabolism	20	0.462642	39	0.408891	0.0292839	0.177098	ko00760
	43	Fatty acid metabolism	25	0.578302	51	0.534703	0.0301829	0.178289	ko00071
	44	Propanoate metabolism	22	0.508906	44	0.461313	0.0317274	0.183069	ko00640
	45	Pathways in cancer	195	4.51076	496	5.20025	0.0324335	0.183069	ko05200
	46	Bacterial invasion of epithelial cells	65	1.50359	152	1.59363	0.033462	0.184768	ko05100
	47	Glioma	41	0.948415	91	0.954078	0.0342624	0.185163	ko05214
	48	ErbB signaling pathway	52	1.20287	120	1.25813	0.0412949	0.218519	ko04012
	49	Viral myocarditis	102	2.35947	251	2.63158	0.0439844	0.224344	ko05416
	50	Melanogenesis	53	1.226	123	1.28958	0.0441621	0.224344	ko04916
	51	Axon guidance	109	2.5214	270	2.83078	0.0460714	0.229454	ko04360
	52	Purine metabolism	91	2.10502	223	2.33802	0.0492837	0.237053	ko00230
	53	Butanoate metabolism	18	0.416378	36	0.377438	0.0494638	0.237053	ko00650
Sample pairs	#	Pathway	Sample1 (232)	%	Sample2 (2007)	%	Pvalue	Qvalue	Pathway ID
M2-VS-M4	1	Glycolysis / Gluconeogenesis	11	4.74138	57	2.84006	0.00038383	0.0527478	ko00010
	2	Dilated cardiomyopathy	33	14.2241	308	15.3463	0.000523263	0.0527478	ko05414
	3	ECM-receptor interaction	25	10.7759	214	10.6627	0.000700192	0.0527478	ko04512
	4	Hypertrophic cardiomyopathy (HCM)	30	12.931	284	14.1505	0.00115844	0.065452	ko05410
	5	PPAR signaling pathway	14	6.03448	118	5.87942	0.00864448	0.319315	ko03320
	6	Pentose phosphate pathway	6	2.58621	32	1.59442	0.00946392	0.319315	ko00030
	7	Insulin signaling pathway	20	8.62069	195	9.71599	0.00989028	0.319315	ko04910
	8	Steroid biosynthesis	5	2.15517	25	1.24564	0.0133032	0.375816	ko00100
	9	Cardiac muscle contraction	21	9.05172	217	10.8122	0.0154766	0.388636	ko04260
	10	Proximal tubule bicarbonate reclamation	6	2.58621	37	1.84355	0.0189915	0.410624	ko04964
	11	Cysteine and methionine metabolism	7	3.01724	48	2.39163	0.0202957	0.410624	ko00270
	12	Adherens junction	17	7.32759	171	8.52018	0.021803	0.410624	ko04520
	13	Nicotinate and nicotinamide metabolism	6	2.58621	39	1.9432	0.0241707	0.420199	ko00760
	14	Malaria	9	3.87931	76	3.78675	0.0320308	0.517068	ko05144
	15	alpha-Linolenic acid metabolism	5	2.15517	33	1.64425	0.0406071	0.611814	ko00592
	16	Fructose and mannose metabolism	6	2.58621	45	2.24215	0.0450853	0.63683	ko00051
	17	Bile secretion	11	4.74138	108	5.38117	0.0497739	0.650947	ko04976
Sample pairs	#	Pathway	Sample1 (1177)	%	Sample2 (5510)	%	Pvalue	Qvalue	Pathway ID
M2-VS-M6	1	Focal adhesion	104	8.83602	418	7.58621	1.37529e-10	3.35572e-08	ko04510
	2	ECM-receptor interaction	62	5.26763	214	3.88385	1.6723e-09	2.04021e-07	ko04512
	3	Ribosome	33	2.80374	93	1.68784	6.0044e-08	4.88358e-06	ko03010
	4	Glycine, serine and threonine metabolism	19	1.61427	51	0.92559	1.70758e-05	0.00104162	ko00260
	5	Regulation of actin cytoskeleton	98	8.32625	492	8.92922	3.18481e-05	0.00155419	ko04810
	6	Gap junction	29	2.46389	119	2.15971	0.000912304	0.0371004	ko04540
	7	Vascular smooth muscle contraction	63	5.35259	323	5.86207	0.00136855	0.0475455	ko04270
	8	PPAR signaling pathway	28	2.37893	118	2.14156	0.00170758	0.0475455	ko03320
	9	Protein digestion and absorption	31	2.63381	135	2.45009	0.00175373	0.0475455	ko04974
	10	TGF-beta signaling pathway	29	2.46389	126	2.28675	0.00233729	0.0570298	ko04350
	11	Axon guidance	53	4.50297	270	4.90018	0.00273966	0.0607706	ko04360
	12	Cell adhesion molecules (CAMs)	35	2.97366	166	3.0127	0.00423363	0.0815576	ko04514
	13	Leukocyte transendothelial migration	46	3.90824	233	4.22868	0.00449037	0.0815576	ko04670
	14	Amoebiasis	41	3.48343	203	3.68421	0.00467953	0.0815576	ko05146
	15	Long-term depression	22	1.86916	94	1.70599	0.00603168	0.0933832	ko04730
	16	Type II diabetes mellitus	20	1.69924	83	1.50635	0.00612349	0.0933832	ko04930
	17	Glycolysis / Gluconeogenesis	15	1.27443	57	1.03448	0.00710781	0.102018	ko00010
	18	Calcium signaling pathway	49	4.16313	262	4.75499	0.0099425	0.134776	ko04020
	19	ABC transporters	13	1.1045	49	0.889292	0.0109872	0.141099	ko02010
	20	Hypertrophic cardiomyopathy (HCM)	52	4.41801	284	5.15426	0.0121715	0.146536	ko05410
	21	Cocaine addiction	16	1.35939	66	1.19782	0.0126117	0.146536	ko05030
	22	Pertussis	19	1.61427	84	1.5245	0.0147357	0.163433	ko05133
	23	Gastric acid secretion	27	2.29397	132	2.39564	0.0163143	0.173073	ko04971
	24	Bacterial invasion of epithelial cells	30	2.54885	152	2.75862	0.0191082	0.194267	ko05100
	25	Tight junction	68	5.7774	400	7.25953	0.023793	0.23222	ko04530
	26	Retrograde endocannabinoid signaling	25	2.12404	125	2.2686	0.026222	0.246084	ko04723
	27	Renin-angiotensin system	7	0.594732	23	0.417423	0.0274097	0.247702	ko04614
	28	Nicotinate and nicotinamide metabolism	10	0.849618	39	0.707804	0.0303895	0.259543	ko00760
	29	Glycosphingolipid biosynthesis - globo series	5	0.424809	14	0.254083	0.0308473	0.259543	ko00603
	30	One carbon pool by folate	6	0.509771	19	0.344828	0.0337707	0.274668	ko00670
	31	Small cell lung cancer	24	2.03908	123	2.2323	0.0376758	0.296545	ko05222
	32	Adipocytokine signaling pathway	21	1.7842	105	1.90563	0.0391688	0.297511	ko04920
	33	Phosphatidylinositol signaling system	25	2.12404	130	2.35935	0.0402371	0.297511	ko04070
	34	Dilated cardiomyopathy	52	4.41801	308	5.58984	0.0484234	0.347509	ko05414
Sample pairs	#	Pathway	Sample1 (959)	%	Sample2 (6410)	%	Pvalue	Qvalue	Pathway ID
M4-VS-M6	1	Focal adhesion	78	8.13347	418	6.52106	1.77393e-10	4.15099e-08	ko04510
	2	ECM-receptor interaction	46	4.79666	214	3.33853	1.28574e-08	1.50431e-06	ko04512
	3	Regulation of actin cytoskeleton	65	6.77789	492	7.67551	0.000783346	0.061101	ko04810
	4	Carbohydrate digestion and absorption	14	1.45985	64	0.99844	0.00126953	0.0666598	ko04973
	5	Glycine, serine and threonine metabolism	12	1.2513	51	0.795632	0.00142435	0.0666598	ko00260
	6	Malaria	15	1.56413	76	1.18565	0.00257105	0.100271	ko05144
	7	Long-term depression	17	1.77268	94	1.46646	0.00363189	0.106468	ko04730
	8	Protein digestion and absorption	22	2.29406	135	2.10608	0.00396401	0.106468	ko04974
	9	Bacterial invasion of epithelial cells	24	2.50261	152	2.37129	0.0040949	0.106468	ko05100
	10	PPAR signaling pathway	19	1.98123	118	1.84087	0.00808084	0.147964	ko03320
	11	Mineral absorption	11	1.14703	55	0.858034	0.0083008	0.147964	ko04978
	12	Calcium signaling pathway	35	3.64964	262	4.08736	0.0100186	0.147964	ko04020
	13	ABC transporters	10	1.04275	49	0.764431	0.0100471	0.147964	ko02010
	14	Amphetamine addiction	17	1.77268	104	1.62246	0.0102173	0.147964	ko05031
	15	p53 signaling pathway	19	1.98123	122	1.90328	0.0114544	0.147964	ko04115
	16	Cell adhesion molecules (CAMs)	24	2.50261	166	2.5897	0.0121663	0.147964	ko04514
	17	Natural killer cell mediated cytotoxicity	21	2.18978	140	2.18409	0.0123156	0.147964	ko04650
	18	Taurine and hypotaurine metabolism	4	0.417101	11	0.171607	0.0124342	0.147964	ko00430
	19	Cocaine addiction	12	1.2513	66	1.02964	0.0128222	0.147964	ko05030
	20	Gastric acid secretion	20	2.08551	132	2.05928	0.012919	0.147964	ko04971
	21	Amoebiasis	28	2.91971	203	3.16693	0.0132788	0.147964	ko05146
	22	Type II diabetes mellitus	14	1.45985	83	1.29485	0.0144166	0.148704	ko04930
	23	Axon guidance	35	3.64964	270	4.21217	0.0154886	0.148704	ko04360
	24	Leukocyte transendothelial migration	31	3.23253	233	3.63495	0.0155421	0.148704	ko04670
	25	Osteoclast differentiation	23	2.39833	161	2.5117	0.0158872	0.148704	ko04380
	26	Cytokine-cytokine receptor interaction	30	3.12826	227	3.54134	0.0186169	0.167552	ko04060
	27	Salivary secretion	18	1.87696	120	1.87207	0.0194911	0.168923	ko04970
	28	Phosphatidylinositol signaling system	19	1.98123	130	2.02808	0.0214994	0.179673	ko04070
	29	Cholinergic synapse	19	1.98123	134	2.09048	0.0285583	0.215449	ko04725
	30	Arginine and proline metabolism	12	1.2513	74	1.15445	0.029764	0.215449	ko00330
	31	Glioma	14	1.45985	91	1.41966	0.0301174	0.215449	ko05214
	32	TGF-beta signaling pathway	18	1.87696	126	1.96568	0.0303838	0.215449	ko04350
	33	Chronic myeloid leukemia	18	1.87696	126	1.96568	0.0303838	0.215449	ko05220
	34	Transcriptional misregulation in cancer	37	3.85819	306	4.77379	0.0345804	0.231811	ko05202
	35	Gap junction	17	1.77268	119	1.85647	0.0346726	0.231811	ko04540
	36	Complement and coagulation cascades	19	1.98123	139	2.16849	0.0396723	0.25787	ko04610
	37	Proximal tubule bicarbonate reclamation	7	0.729927	37	0.577223	0.0423642	0.265733	ko04964
	38	Fc gamma R-mediated phagocytosis	24	2.50261	187	2.91732	0.0439104	0.265733	ko04666
	39	Endocrine and other factor-regulated calcium reabsorption	10	1.04275	62	0.967239	0.0463207	0.265733	ko04961
	40	Vascular smooth muscle contraction	38	3.96246	323	5.039	0.0464933	0.265733	ko04270
	41	Hypertrophic cardiomyopathy (HCM)	34	3.54536	284	4.43058	0.0466414	0.265733	ko05410
	42	Aldosterone-regulated sodium reabsorption	9	0.938478	54	0.842434	0.0476956	0.265733	ko04960
