# Supplementary material for: Identification of Differentially Expressed Genes in Breast Muscle and Skin Fat of Postnatal Pekin Duck
Source: PLoS One. 2014 Sep 29;9(9):e107574. doi: 10.1371/journal.pone.0107574 (PMC4180276; doi:10.1371/journal.pone.0107574)
Supplement: Table S5 — Differentially expressed genes in MAPK pathway and their RPKM values in various tissues and time points. (XLSX) [file pone.0107574.s005.xlsx]

## Sheet: Sheet1
Table S5 The differentially expressed genes in MAPK pathway and their RPKM values in various tissues and time points
Gene ID	Gene symbol	Gene name	M2-RPKM	M4-RPKM	M6-RPKM	F2-RPKM	F4-RPKM	F6-RPKM
ENSAPLT00000011131	HSPA8	heat shock 70kDa protein 8 [Source:HGNC Symbol;Acc:5241]	792.451	374.56	640.825	544.566	682.098	815.083
ENSAPLT00000004657			699.134	338.753	190.273	85.1742	35.697	2.35648
ENSAPLT00000009470	CACNG1	calcium channel, voltage-dependent, gamma subunit 1 [Source:HGNC Symbol;Acc:1405]	668.401	703.121	499.62	6.54709	0.001	0.001
ENSAPLT00000012756	HRAS	Harvey rat sarcoma viral oncogene homolog [Source:HGNC Symbol;Acc:5173]	544.962	412.993	316.867	177.43	167.649	141.936
ENSAPLT00000010405	STMN1	stathmin 1 [Source:HGNC Symbol;Acc:6510]	365.688	207.965	198.421	419.034	225.471	67.3545
ENSAPLT00000012719	TGFB3	transforming growth factor, beta 3 [Source:HGNC Symbol;Acc:11769]	364.848	138.301	89.9904	140.708	173.343	88.0462
ENSAPLT00000001015	HSP70	Heat shock 70 kDa protein [Source:UniProtKB/TrEMBL;Acc:R0LC19]	342.786	208.096	236.205	554.06	1315.94	930.922
ENSAPLT00000006133	JUN	jun proto-oncogene [Source:HGNC Symbol;Acc:6204]	179.223	83.3998	191.51	206.92	241.302	260.821
ENSAPLT00000014015	MRAS	muscle RAS oncogene homolog [Source:HGNC Symbol;Acc:7227]	167.616	90.6254	81.639	80.7741	76.1977	79.2692
ENSAPLT00000008927	SH3BGRL3	SH3 domain binding glutamic acid-rich protein like 3 [Source:HGNC Symbol;Acc:15568]	137.286	106.028	134.429	333.216	437.961	456.948
ENSAPLT00000009205	PPM1B	protein phosphatase, Mg2+/Mn2+ dependent, 1B [Source:HGNC Symbol;Acc:9276]	133.372	125.523	115.377	48.915	54.0373	42.9556
ENSAPLT00000002736	CACNA1S	calcium channel, voltage-dependent, L type, alpha 1S subunit [Source:HGNC Symbol;Acc:1397]	129.485	144.472	134.674	5.06997	0.0865324	0.001
ENSAPLT00000008034	UNC45B	unc-45 homolog B (C. elegans) [Source:HGNC Symbol;Acc:14304]	125.602	104.977	72.7969	3.52555	0.128485	0.001
ENSAPLT00000003395	SRF	serum response factor (c-fos serum response element-binding transcription factor) [Source:HGNC Symbol;Acc:11291]	115.087	95.0316	40.3579	18.2042	19.7192	13.6372
ENSAPLT00000006658	DUSP10	dual specificity phosphatase 10 [Source:HGNC Symbol;Acc:3065]	92.7556	84.8409	102.595	35.3691	33.0778	148.827
ENSAPLT00000004444			88.4491	52.745	31.9462	6.83782	8.44971	4.10512
ENSAPLT00000002560	STYX	serine/threonine/tyrosine interacting protein [Source:HGNC Symbol;Acc:11447]	77.3092	54.5309	41.9082	10.6468	14.725	14.1389
ENSAPLT00000011671	MEF2C	myocyte enhancer factor 2C [Source:HGNC Symbol;Acc:6996]	76.171	51.1512	84.1064	15.228	10.7444	13.446
ENSAPLT00000002670	MAPK14	mitogen-activated protein kinase 14 [Source:HGNC Symbol;Acc:6876]	70.5943	60.2612	64.1788	109.643	88.326	166.776
ENSAPLT00000010960	FGF13	fibroblast growth factor 13 [Source:HGNC Symbol;Acc:3670]	66.4014	60.4508	62.7479	1.08615	1.70704	0.841402
ENSAPLT00000003164		Fibroblast growth factor receptor 4 [Source:UniProtKB/TrEMBL;Acc:R0JDH4]	63.1736	35.1351	29.6016	3.48941	0.219365	0.001
ENSAPLT00000002760	DUSP3	dual specificity phosphatase 3 [Source:HGNC Symbol;Acc:3069]	62.1131	89.4194	103.916	45.1109	37.5964	101.215
ENSAPLT00000011435	CIB1	calcium and integrin binding 1 (calmyrin) [Source:HGNC Symbol;Acc:16920]	56.0533	45.899	58.8875	140.507	123.137	154.053
ENSAPLT00000014547			54.0599	71.5148	66.1574	32.3625	29.1942	21.5469
ENSAPLT00000004143	SNX1	sorting nexin 1 [Source:HGNC Symbol;Acc:11172]	52.4651	38.9618	50.0308	97.2816	99.4256	88.3555
ENSAPLT00000015738	DUSP1	dual specificity phosphatase 1 [Source:HGNC Symbol;Acc:3064]	52.0084	29.9733	58.9543	34.4804	50.2054	80.3048
ENSAPLT00000017050	MAPKAPK3	mitogen-activated protein kinase-activated protein kinase 3 [Source:HGNC Symbol;Acc:6888]	52.0036	20.8474	14.4197	15.5984	10.4114	4.2907
ENSAPLT00000016844		Tyrosine-protein phosphatase non-receptor type 11 [Source:UniProtKB/TrEMBL;Acc:R0KFJ5]	48.1787	32.0613	28.9392	12.0447	13.3138	12.5082
ENSAPLT00000015572	ILKAP	integrin-linked kinase-associated serine/threonine phosphatase [Source:HGNC Symbol;Acc:15566]	47.2576	30.1116	25.7379	51.3962	62.4151	55.4251
ENSAPLT00000008106	MAP2K5	mitogen-activated protein kinase kinase 5 [Source:HGNC Symbol;Acc:6845]	45.9484	36.4598	43.4083	64.4327	70.945	106.958
ENSAPLT00000014163	CHP1	calcineurin-like EF-hand protein 1 [Source:HGNC Symbol;Acc:17433]	44.2954	39.4292	80.2032	90.758	77.4359	142.48
ENSAPLT00000003267	CACNA2D1	calcium channel, voltage-dependent, alpha 2/delta subunit 1 [Source:HGNC Symbol;Acc:1399]	43.2448	43.2994	40.7426	4.82285	5.81496	5.05051
ENSAPLT00000007818	CRK	v-crk avian sarcoma virus CT10 oncogene homolog [Source:HGNC Symbol;Acc:2362]	41.2218	26.7661	37.347	68.7879	54.0856	99.7277
ENSAPLT00000003152			37.7203	23.2	14.2875	7.26684	7.72591	14.7121
ENSAPLT00000014786	RPS6KA3	ribosomal protein S6 kinase, 90kDa, polypeptide 3 [Source:HGNC Symbol;Acc:10432]	37.4815	51.6071	57.8387	27.4654	21.0804	19.108
ENSAPLT00000011512	MAP2K2	mitogen-activated protein kinase kinase 2 [Source:HGNC Symbol;Acc:6842]	36.7418	21.6985	18.0482	32.683	30.5463	26.4599
ENSAPLT00000005180	ISOC1	isochorismatase domain containing 1 [Source:HGNC Symbol;Acc:24254]	35.6914	23.332	27.9944	14.5245	19.9663	8.31548
ENSAPLT00000008026	CHN1	chimerin 1 [Source:HGNC Symbol;Acc:1943]	35.5264	17.1517	21.1972	13.0765	9.88495	15.2467
ENSAPLT00000010809	MKNK2	MAP kinase interacting serine/threonine kinase 2 [Source:HGNC Symbol;Acc:7111]	34.336	22.0427	47.6884	42.8386	55.3205	80.5371
ENSAPLT00000013273	SNX7	sorting nexin 7 [Source:HGNC Symbol;Acc:14971]	32.0643	32.7314	24.2734	86.144	73.3391	147.176
ENSAPLT00000006355	MAPK1	mitogen-activated protein kinase 1 [Source:HGNC Symbol;Acc:6871]	31.7896	32.9624	41.0084	67.3565	57.3528	69.0735
ENSAPLT00000016679	RAC3	ras-related C3 botulinum toxin substrate 3 (rho family, small GTP binding protein Rac3) [Source:HGNC Symbol;Acc:9803]	30.8389	17.4434	10.7837	28.2002	24.9235	28.379
ENSAPLT00000007177			30.4555	15.7583	17.5395	13.8451	12.7656	5.1754
ENSAPLT00000001615		Uncharacterized protein [Source:UniProtKB/TrEMBL;Acc:R0L9S5]	27.7342	23.2376	25.8916	0.887231	1.11553	0.001
ENSAPLT00000008701	TOMM34	translocase of outer mitochondrial membrane 34 [Source:HGNC Symbol;Acc:15746]	26.8467	21.4652	19.1329	15.3372	14.2677	5.57269
ENSAPLT00000003660	PDGFRA	platelet-derived growth factor receptor, alpha polypeptide [Source:HGNC Symbol;Acc:8803]	26.5945	27.3608	12.7945	87.9225	60.0426	97.9099
ENSAPLT00000013041	TAOK3	TAO kinase 3 [Source:HGNC Symbol;Acc:18133]	26.2323	16.5144	23.1916	74.4957	103.539	73.5793
ENSAPLT00000015619	FGFRL1	fibroblast growth factor receptor-like 1 [Source:HGNC Symbol;Acc:3693]	26.2227	8.16153	8.82546	19.3497	31.2726	49.2773
ENSAPLT00000014704	NR4A1	nuclear receptor subfamily 4, group A, member 1 [Source:HGNC Symbol;Acc:7980]	25.6834	30.9797	32.0057	2.7579	2.08053	2.52305
ENSAPLT00000009864	NRAS	neuroblastoma RAS viral (v-ras) oncogene homolog [Source:HGNC Symbol;Acc:7989]	25.4542	14.5855	12.6919	18.0469	15.8717	15.398
ENSAPLT00000009422	GNG12	guanine nucleotide binding protein (G protein), gamma 12 [Source:HGNC Symbol;Acc:19663]	25.2587	20.6596	16.099	65.6242	81.0953	40.1636
ENSAPLT00000006406	SHF	Src homology 2 domain containing F [Source:HGNC Symbol;Acc:25116]	24.0154	10.3375	3.51347	38.6288	47.367	32.8948
ENSAPLT00000003833	DYSF	dysferlin, limb girdle muscular dystrophy 2B (autosomal recessive) [Source:HGNC Symbol;Acc:3097]	23.968	14.4582	25.6722	12.25	11.5742	29.9518
ENSAPLT00000013618	PPP3CC	protein phosphatase 3, catalytic subunit, gamma isozyme [Source:HGNC Symbol;Acc:9316]	23.0374	33.8843	43.0091	11.2232	9.12485	11.6918
ENSAPLT00000015509	OSTF1	osteoclast stimulating factor 1 [Source:HGNC Symbol;Acc:8510]	22.7762	15.1661	25.6655	25.8653	31.4577	27.9352
ENSAPLT00000004861	MAP3K7CL	MAP3K7 C-terminal like [Source:HGNC Symbol;Acc:16457]	22.6467	12.3253	5.52759	0.637423	0.356197	0.18811
ENSAPLT00000008287	SKAP1	src kinase associated phosphoprotein 1 [Source:HGNC Symbol;Acc:15605]	22.3607	17.0806	20.6137	9.31763	7.47191	18.8368
ENSAPLT00000014705	FGFR1	fibroblast growth factor receptor 1 [Source:HGNC Symbol;Acc:3688]	22.1382	9.24649	8.579	17.8797	22.8742	41.5146
ENSAPLT00000012612	TGFBR2	transforming growth factor, beta receptor II (70/80kDa) [Source:HGNC Symbol;Acc:11773]	21.1993	21.3635	51.4792	69.7771	54.2517	86.189
ENSAPLT00000008512	ARHGAP21	Rho GTPase activating protein 21 [Source:HGNC Symbol;Acc:23725]	19.994	15.5725	20.2743	29.5853	30.4821	50.8859
ENSAPLT00000012479	ETV6	ets variant 6 [Source:HGNC Symbol;Acc:3495]	18.8236	17.6706	24.7057	50.2005	56.1608	47.3448
ENSAPLT00000007292	RACGAP1	Rac GTPase activating protein 1 [Source:HGNC Symbol;Acc:9804]	18.7283	10.3263	8.61741	29.6568	16.7304	1.43729
ENSAPLT00000010188			18.3804	23.7909	56.0103	54.2094	65.4663	82.7174
ENSAPLT00000004449	FGF7	fibroblast growth factor 7 [Source:HGNC Symbol;Acc:3685]	18.1593	13.0573	5.24713	46.9599	39.442	29.6244
ENSAPLT00000016308	CPNE3	copine III [Source:HGNC Symbol;Acc:2316]	18.1186	18.6842	17.1266	39.0575	31.393	41.0723
ENSAPLT00000015737	ETS2	v-ets avian erythroblastosis virus E26 oncogene homolog 2 [Source:HGNC Symbol;Acc:3489]	18.0787	14.7282	27.5889	33.6947	38.8059	29.4989
ENSAPLT00000009837	PRKCA	protein kinase C, alpha [Source:HGNC Symbol;Acc:9393]	18.0104	15.6034	16.6196	6.24188	5.48666	5.26532
ENSAPLT00000016068	TNFRSF1A	tumor necrosis factor receptor superfamily, member 1A [Source:HGNC Symbol;Acc:11916]	17.3255	9.8927	13.7921	30.7609	24.2743	38.3152
ENSAPLT00000013577	NFATC1	nuclear factor of activated T-cells, cytoplasmic, calcineurin-dependent 1 [Source:HGNC Symbol;Acc:7775]	15.4421	12.7659	24.3973	12.3006	12.9636	28.5468
ENSAPLT00000014877	MAPK8IP3	mitogen-activated protein kinase 8 interacting protein 3 [Source:HGNC Symbol;Acc:6884]	15.4312	9.76665	8.79909	16.6612	14.5215	27.9314
ENSAPLT00000012395	EGF	epidermal growth factor [Source:HGNC Symbol;Acc:3229]	15.3776	19.7847	9.98999	0.728419	0.0381605	0.001
ENSAPLT00000010932	SOS1	son of sevenless homolog 1 (Drosophila) [Source:HGNC Symbol;Acc:11187]	15.349	10.6521	13.794	26.5003	30.3073	35.0541
ENSAPLT00000007807	PDGFA	platelet-derived growth factor alpha polypeptide [Source:HGNC Symbol;Acc:8799]	14.4931	12.0595	7.29131	7.23552	6.27165	24.6043
ENSAPLT00000002865	MAP2K7	mitogen-activated protein kinase kinase 7 [Source:HGNC Symbol;Acc:6847]	14.3148	9.70542	12.0027	25.3918	38.2789	38.8092
ENSAPLT00000010312	DUSP8	dual specificity phosphatase 8 [Source:HGNC Symbol;Acc:3074]	13.9376	7.83487	22.271	12.3448	12.7134	11.6157
ENSAPLT00000012110	DUSP14	dual specificity phosphatase 14 [Source:HGNC Symbol;Acc:17007]	13.7336	14.1709	12.3603	106.88	240.442	14.0876
ENSAPLT00000015760	DUSP22	dual specificity phosphatase 22 [Source:HGNC Symbol;Acc:16077]	13.6233	17.9126	12.9334	7.83098	6.60992	5.13916
ENSAPLT00000012820	TAOK1	TAO kinase 1 [Source:HGNC Symbol;Acc:29259]	13.5632	9.90574	15.0905	21.8169	18.6701	31.0627
ENSAPLT00000007040	FGF1	fibroblast growth factor 1 (acidic) [Source:HGNC Symbol;Acc:3665]	13.4645	7.87913	4.51015	0.615338	0.928409	0.653734
ENSAPLT00000008456	MAPT	microtubule-associated protein tau [Source:HGNC Symbol;Acc:6893]	12.8521	18.5372	22.9742	6.3992	8.84426	13.9689
ENSAPLT00000007993	ARHGAP12	Rho GTPase activating protein 12 [Source:HGNC Symbol;Acc:16348]	12.8074	12.7727	10.9695	44.9455	42.1575	113.266
ENSAPLT00000002898	YLPM1	YLP motif containing 1 [Source:HGNC Symbol;Acc:17798]	12.439	8.08398	12.729	21.1463	19.7783	33.3918
ENSAPLT00000009496	CACNG4	calcium channel, voltage-dependent, gamma subunit 4 [Source:HGNC Symbol;Acc:1408]	11.3022	7.48868	1.31996	0.001	0.001	0.001
ENSAPLT00000008930	ARHGAP29	Rho GTPase activating protein 29 [Source:HGNC Symbol;Acc:30207]	11.1259	13.6891	23.9918	19.0466	18.2691	15.1125
ENSAPLT00000004928	CHN2	chimerin 2 [Source:HGNC Symbol;Acc:1944]	10.695	7.25456	8.05897	23.1179	24.7251	44.6249
ENSAPLT00000006136	TGFB2	transforming growth factor, beta 2 [Source:HGNC Symbol;Acc:11768]	10.6211	4.87218	7.73809	7.72159	7.80308	6.19728
ENSAPLT00000014584	PDGFB	platelet-derived growth factor beta polypeptide [Source:HGNC Symbol;Acc:8800]	10.6119	15.7316	39.2323	18.6228	16.5855	20.6665
ENSAPLT00000008623	STK4	serine/threonine kinase 4 [Source:HGNC Symbol;Acc:11408]	10.446	4.52522	10.0777	17.1259	14.8395	22.0765
ENSAPLT00000008854	DUSP7	dual specificity phosphatase 7 [Source:HGNC Symbol;Acc:3073]	10.0123	8.02025	13.139	56.3153	52.9794	40.229
ENSAPLT00000014887		Inter-alpha-trypsin inhibitor heavy chain H5 [Source:UniProtKB/TrEMBL;Acc:R0J870]	9.96618	22.2885	34.0345	159.932	169.784	396.251
ENSAPLT00000014861	RALGPS2	Ral GEF with PH domain and SH3 binding motif 2 [Source:HGNC Symbol;Acc:30279]	9.89457	7.40659	7.0661	17.0638	13.4061	1.92893
ENSAPLT00000006066	MAP2K6	mitogen-activated protein kinase kinase 6 [Source:HGNC Symbol;Acc:6846]	9.85099	6.73781	7.22799	4.32189	5.14287	1.94732
ENSAPLT00000010001			9.58847	10.984	43.4103	79.3794	59.2353	120.185
ENSAPLT00000002881			9.5836	2.68498	0.156539	3.39068	11.9484	0.0612629
ENSAPLT00000013777	C7orf50	chromosome 7 open reading frame 50 [Source:HGNC Symbol;Acc:22421]	9.3892	5.55121	5.72023	13.0867	8.22704	5.2039
ENSAPLT00000011691	DUSP6	dual specificity phosphatase 6 [Source:HGNC Symbol;Acc:3072]	8.9896	6.70573	24.5638	14.0213	17.5609	15.2041
ENSAPLT00000014534	NFKB1	nuclear factor of kappa light polypeptide gene enhancer in B-cells 1 [Source:HGNC Symbol;Acc:7794]	8.63417	6.36673	10.5193	26.1684	29.257	28.8142
ENSAPLT00000005805	NKIRAS1	NFKB inhibitor interacting Ras-like 1 [Source:HGNC Symbol;Acc:17899]	8.48462	11.4224	14.2143	5.02999	7.05002	3.86918
ENSAPLT00000011735	FOS	FBJ murine osteosarcoma viral oncogene homolog [Source:HGNC Symbol;Acc:3796]	8.31361	1.02484	20.5141	21.8634	29.5186	220.065
ENSAPLT00000007440	MAP2K3	mitogen-activated protein kinase kinase 3 [Source:HGNC Symbol;Acc:6843]	8.13118	4.57554	12.7889	8.67067	9.88427	4.60585
ENSAPLT00000006639	GADD45B	growth arrest and DNA-damage-inducible, beta [Source:HGNC Symbol;Acc:4096]	7.94024	5.49398	4.00385	169.516	242.064	712.61
ENSAPLT00000015108	FGF12	fibroblast growth factor 12 [Source:HGNC Symbol;Acc:3668]	7.14535	2.62952	1.16804	1.18325	0.608614	0.0952338
ENSAPLT00000016479	CEP55	centrosomal protein 55kDa [Source:HGNC Symbol;Acc:1161]	7.07229	3.29775	5.31931	11.2375	7.65823	0.919651
ENSAPLT00000011790	RALGPS1	Ral GEF with PH domain and SH3 binding motif 1 [Source:HGNC Symbol;Acc:16851]	7.06917	4.92039	6.00893	3.52663	3.49066	2.59079
ENSAPLT00000010387	TGFBR1	transforming growth factor, beta receptor 1 [Source:HGNC Symbol;Acc:11772]	6.86169	6.74103	8.89739	18.8208	15.4724	19.3329
ENSAPLT00000006331	SNX30	sorting nexin family member 30 [Source:HGNC Symbol;Acc:23685]	6.73604	3.62083	3.10292	27.77	30.2508	17.784
ENSAPLT00000006988	RASA2	RAS p21 protein activator 2 [Source:HGNC Symbol;Acc:9872]	6.62994	5.53791	4.25178	9.02544	6.69547	8.89184
ENSAPLT00000008686	MOS	v-mos Moloney murine sarcoma viral oncogene homolog [Source:HGNC Symbol;Acc:7199]	6.56108	6.46742	6.03299	17.5568	22.7265	7.4439
ENSAPLT00000016672	MYOF	myoferlin [Source:HGNC Symbol;Acc:3656]	6.4033	7.4544	5.82345	35.1395	29.7774	30.6283
ENSAPLT00000002557	CIB2	calcium and integrin binding family member 2 [Source:HGNC Symbol;Acc:24579]	6.39866	7.62486	4.44542	6.32898	3.11624	2.54693
ENSAPLT00000012880	RASGRP3	RAS guanyl releasing protein 3 (calcium and DAG-regulated) [Source:HGNC Symbol;Acc:14545]	6.35416	10.1956	26.025	11.9581	9.12948	12.5154
ENSAPLT00000008565	RPS6KA6	ribosomal protein S6 kinase, 90kDa, polypeptide 6 [Source:HGNC Symbol;Acc:10435]	6.25311	5.46902	4.565	9.96135	10.1036	3.31853
ENSAPLT00000008839	MKNK1	MAP kinase interacting serine/threonine kinase 1 [Source:HGNC Symbol;Acc:7110]	6.11741	5.56319	10.7369	6.55075	7.40755	2.84508
ENSAPLT00000009558	MOB3C	MOB kinase activator 3C [Source:HGNC Symbol;Acc:29800]	5.97629	2.7606	5.03836	5.3102	6.35249	2.23654
ENSAPLT00000005843			5.80941	6.17163	11.042	31.0537	25.818	42.3197
ENSAPLT00000005386	RASGEF1A	RasGEF domain family, member 1A [Source:HGNC Symbol;Acc:24246]	5.80497	5.81061	15.7769	15.0821	23.0425	82.3257
ENSAPLT00000016644	KRAS	Kirsten rat sarcoma viral oncogene homolog [Source:HGNC Symbol;Acc:6407]	5.72566	6.85334	7.77813	31.7139	20.7268	17.7221
ENSAPLT00000016917	CDC42	CDC42 [Source:UniProtKB/TrEMBL;Acc:D2Y3F5]	5.50264	3.57662	8.23665	24.4268	34.2857	29.0385
ENSAPLT00000013696	PDGFRB	platelet-derived growth factor receptor, beta polypeptide [Source:HGNC Symbol;Acc:8804]	5.45166	13.1392	35.3448	36.7786	28.7505	64.348
ENSAPLT00000009631			5.20112	3.84314	2.13392	12.7344	9.29047	21.8247
ENSAPLT00000011382	NPHP1	nephronophthisis 1 (juvenile) [Source:HGNC Symbol;Acc:7905]	5.12106	2.33852	3.03843	6.28515	8.26326	11.4592
ENSAPLT00000014574	C-MYC	C-myc proto-oncogene [Source:UniProtKB/TrEMBL;Acc:Q98T13]	4.96905	3.6638	10.2272	43.5874	37.4149	44.5847
ENSAPLT00000003631	ETS1	v-ets avian erythroblastosis virus E26 oncogene homolog 1 [Source:HGNC Symbol;Acc:3488]	4.90367	7.23118	18.8566	12.2736	12.6389	19.7324
ENSAPLT00000010536	FGF18	fibroblast growth factor 18 [Source:HGNC Symbol;Acc:3674]	4.56097	4.50533	0.37524	2.4881	4.63457	7.01633
ENSAPLT00000001528	MAX	MYC associated factor X [Source:HGNC Symbol;Acc:6913]	4.47215	1.77639	5.69615	19.8385	21.1058	25.3322
ENSAPLT00000005798		Ras GTPase-activating protein 1 [Source:UniProtKB/TrEMBL;Acc:R0J8J4]	4.2309	6.59708	2.06382	1.38228	1.99866	1.6521
ENSAPLT00000004878	ELK4	ELK4, ETS-domain protein (SRF accessory protein 1) [Source:HGNC Symbol;Acc:3326]	4.12995	3.11981	8.19786	13.4006	13.7164	14.7381
ENSAPLT00000013844	MAP3K3	mitogen-activated protein kinase kinase kinase 3 [Source:HGNC Symbol;Acc:6855]	3.93888	2.47096	3.5522	8.49091	6.14222	9.93722
ENSAPLT00000007087	PAK1	p21 protein (Cdc42/Rac)-activated kinase 1 [Source:HGNC Symbol;Acc:8590]	3.8425	9.36583	7.05307	9.21925	8.47234	1.03881
ENSAPLT00000007655			3.73885	2.69476	5.02749	6.66715	13.5055	9.26388
ENSAPLT00000009828			3.65992	3.45967	4.18079	13.7257	9.7838	6.60216
ENSAPLT00000001768		Uncharacterized protein [Source:UniProtKB/TrEMBL;Acc:R0KU80]	3.62327	4.3947	21.5763	73.1226	104.68	49.6089
ENSAPLT00000003279	FAS	Fas cell surface death receptor [Source:HGNC Symbol;Acc:11920]	3.57772	2.53135	6.52468	8.0117	6.61956	3.95182
ENSAPLT00000009589	MAP3K8	mitogen-activated protein kinase kinase kinase 8 [Source:HGNC Symbol;Acc:6860]	3.54322	1.14458	0.889745	7.34176	7.54133	10.04
ENSAPLT00000003084	FGF6	fibroblast growth factor 6 [Source:HGNC Symbol;Acc:3684]	3.48074	3.5399	5.25336	0.001	0.001	0.001
ENSAPLT00000006604	FGF16	fibroblast growth factor 16 [Source:HGNC Symbol;Acc:3672]	3.42693	8.2311	6.47289	3.28887	7.23652	17.6161
ENSAPLT00000009790	CACNB4	calcium channel, voltage-dependent, beta 4 subunit [Source:HGNC Symbol;Acc:1404]	3.42336	1.71519	3.9459	4.10182	2.30326	2.15068
ENSAPLT00000014047	TRAF6	TNF receptor-associated factor 6, E3 ubiquitin protein ligase [Source:HGNC Symbol;Acc:12036]	3.3307	5.02827	9.75625	10.8163	7.256	13.5227
ENSAPLT00000004468	FGF4	fibroblast growth factor 4 [Source:HGNC Symbol;Acc:3682]	3.26251	3.36437	4.44603	0.001	0.001	0.001
ENSAPLT00000005761	TNIP2	TNFAIP3 interacting protein 2 [Source:HGNC Symbol;Acc:19118]	3.20338	2.19833	3.33828	14.6689	7.06816	12.8702
ENSAPLT00000004282	MAPK12	mitogen-activated protein kinase 12 [Source:HGNC Symbol;Acc:6874]	3.20218	2.86186	3.19503	12.5542	7.62925	17.413
ENSAPLT00000002125	PLA2G4F	phospholipase A2, group IVF [Source:HGNC Symbol;Acc:27396]	3.16053	7.11391	5.55037	4.56104	3.92669	1.49188
ENSAPLT00000011391	RPS6KA1	ribosomal protein S6 kinase, 90kDa, polypeptide 1 [Source:HGNC Symbol;Acc:10430]	3.06479	1.78953	2.5125	11.4202	13.4515	7.16635
ENSAPLT00000012681	MECOM	MDS1 and EVI1 complex locus [Source:HGNC Symbol;Acc:3498]	3.03608	4.0837	9.6342	6.84153	8.13303	14.3532
ENSAPLT00000013870	ARHGEF10	Rho guanine nucleotide exchange factor (GEF) 10 [Source:HGNC Symbol;Acc:14103]	2.82837	3.43646	5.39408	10.9428	8.60137	17.3782
ENSAPLT00000009472			2.80432	2.08857	1.20486	23.8538	44.0259	3.09337
ENSAPLT00000007925	PRKX	protein kinase, X-linked [Source:HGNC Symbol;Acc:9441]	2.66199	1.03243	1.62259	13.4197	13.0909	2.32155
ENSAPLT00000011990	AKT3	v-akt murine thymoma viral oncogene homolog 3 [Source:HGNC Symbol;Acc:393]	2.65786	2.27212	3.7332	4.96849	3.34659	8.28697
ENSAPLT00000013625	PLA2G4A	phospholipase A2, group IVA (cytosolic, calcium-dependent) [Source:HGNC Symbol;Acc:9035]	2.56696	2.43404	2.90342	8.1958	11.8761	10.4478
ENSAPLT00000004621			2.52942	2.11381	2.25938	5.80082	4.62977	16.1215
ENSAPLT00000007505	PTPN5	protein tyrosine phosphatase, non-receptor type 5 (striatum-enriched) [Source:HGNC Symbol;Acc:9657]	2.45453	1.42589	0.468947	2.13578	1.57962	0.778597
ENSAPLT00000010255	HSPA12A	heat shock 70kDa protein 12A [Source:HGNC Symbol;Acc:19022]	2.3247	2.40228	8.85764	4.12744	1.57789	3.95044
ENSAPLT00000016136	DFNB31	deafness, autosomal recessive 31 [Source:HGNC Symbol;Acc:16361]	2.2297	1.13871	2.17607	2.4184	3.79233	5.67749
ENSAPLT00000014259			2.22223	1.00931	0.645391	4.50315	3.79804	1.41147
ENSAPLT00000010652			2.1842	4.51417	1.28035	0.001	0.001	0.001
ENSAPLT00000003154	EGFR	epidermal growth factor receptor [Source:HGNC Symbol;Acc:3236]	1.93728	1.59238	2.75568	36.8373	24.721	18.5991
ENSAPLT00000003878	BDNF	Brain-derived neurotrophic factor [Source:UniProtKB/TrEMBL;Acc:R0JQ80]	1.8904	0.643618	0.18762	1.17494	0.173796	0.122378
ENSAPLT00000014471		Group 10 secretory phospholipase A2 [Source:UniProtKB/TrEMBL;Acc:R0JCI7]	1.84039	1.31584	2.10968	4.94549	15.9893	4.25331
ENSAPLT00000002887			1.5617	1.90327	2.21928	1.52604	0.959356	0.193007
ENSAPLT00000009491	OIT3	oncoprotein induced transcript 3 [Source:HGNC Symbol;Acc:29953]	1.55569	1.18589	0.715237	0.245908	0.265015	1.05745
ENSAPLT00000015425	PTPRR	protein tyrosine phosphatase, receptor type, R [Source:HGNC Symbol;Acc:9680]	1.52726	1.70619	1.73368	1.27728	2.55372	0.834211
ENSAPLT00000003966	ARHGAP32	Rho GTPase activating protein 32 [Source:HGNC Symbol;Acc:17399]	1.50719	1.37478	1.4735	6.66866	5.71474	6.61161
ENSAPLT00000003194	NALCN	sodium leak channel, non-selective [Source:HGNC Symbol;Acc:19082]	1.50386	1.92005	0.158036	1.63975	1.03694	0.773109
ENSAPLT00000008725	HMHA1	histocompatibility (minor) HA-1 [Source:HGNC Symbol;Acc:17102]	1.38887	0.551673	1.44736	6.51646	5.30327	11.4126
ENSAPLT00000003284	FGF10	fibroblast growth factor 10 [Source:HGNC Symbol;Acc:3666]	1.30765	1.40241	0.817629	8.23257	9.3411	12.0883
ENSAPLT00000009388	PRKCB	protein kinase C, beta [Source:HGNC Symbol;Acc:9395]	1.23036	1.9509	4.96324	10.1167	9.34836	10.3595
ENSAPLT00000017079	FGFR3	fibroblast growth factor receptor 3 [Source:HGNC Symbol;Acc:3690]	1.16614	1.10011	1.35028	34.0971	31.5512	23.6698
ENSAPLT00000001199	NTF3	Neurotrophin-3 [Source:UniProtKB/TrEMBL;Acc:R0LL46]	1.15559	1.20491	1.90674	4.51009	4.36916	4.71297
ENSAPLT00000004746	MAP3K13	mitogen-activated protein kinase kinase kinase 13 [Source:HGNC Symbol;Acc:6852]	1.11878	0.528237	0.85792	4.2462	2.1396	6.87291
ENSAPLT00000012135	SKAP2	src kinase associated phosphoprotein 2 [Source:HGNC Symbol;Acc:15687]	1.06588	1.83717	3.57034	13.0352	11.9797	23.081
ENSAPLT00000013212	GMIP	GEM interacting protein [Source:HGNC Symbol;Acc:24852]	1.05342	0.665915	0.615829	10.1788	9.02807	4.43597
ENSAPLT00000010449	NTRK2	neurotrophic tyrosine kinase, receptor, type 2 [Source:HGNC Symbol;Acc:8032]	1.0482	0.354467	0.295229	2.13158	1.31269	0.596958
ENSAPLT00000015915	BRAF	v-raf murine sarcoma viral oncogene homolog B [Source:HGNC Symbol;Acc:1097]	1.04559	0.854374	1.21415	3.85332	2.82616	3.02565
ENSAPLT00000011794	RPS6KA2	ribosomal protein S6 kinase, 90kDa, polypeptide 2 [Source:HGNC Symbol;Acc:10431]	1.03243	1.3328	2.89898	1.71745	2.68538	1.20862
ENSAPLT00000002278	MAPK13	mitogen-activated protein kinase 13 [Source:HGNC Symbol;Acc:6875]	0.990143	0.24581	0.171974	20.6944	35.0997	1.42085
ENSAPLT00000003791			0.962442	1.01945	1.85736	2.65469	2.20225	0.775352
ENSAPLT00000013757	CACNB2	calcium channel, voltage-dependent, beta 2 subunit [Source:HGNC Symbol;Acc:1402]	0.855329	0.910034	1.23091	3.59619	7.94221	7.83499
ENSAPLT00000015907	RASGEF1C	RasGEF domain family, member 1C [Source:HGNC Symbol;Acc:27400]	0.825881	1.51313	0.688529	7.70416	3.46803	1.20696
ENSAPLT00000015473	PLA2G6	phospholipase A2, group VI (cytosolic, calcium-independent) [Source:HGNC Symbol;Acc:9039]	0.819074	1.09804	0.521625	2.82988	2.28418	6.74288
ENSAPLT00000008787			0.774215	0.849193	0.550104	1.8373	1.59666	0.0239209
ENSAPLT00000016684	CPNE8	copine VIII [Source:HGNC Symbol;Acc:23498]	0.748029	1.33706	3.56357	7.34303	10.7799	13.8555
ENSAPLT00000012558	FGFR2	fibroblast growth factor receptor 2 [Source:HGNC Symbol;Acc:3689]	0.709865	0.406031	0.858121	29.0601	27.3554	4.14966
ENSAPLT00000006703	RASGRP1	RAS guanyl releasing protein 1 (calcium and DAG-regulated) [Source:HGNC Symbol;Acc:9878]	0.694531	0.592505	4.30978	1.93906	1.40185	2.01713
ENSAPLT00000006489	RASGRF1	Ras protein-specific guanine nucleotide-releasing factor 1 [Source:HGNC Symbol;Acc:9875]	0.694002	0.93923	0.661237	0.761192	0.918777	0.107825
ENSAPLT00000007266	FGF2	fibroblast growth factor 2 (basic) [Source:HGNC Symbol;Acc:3676]	0.665498	0.991287	0.693524	5.96108	4.28284	9.95194
ENSAPLT00000004385	DUSP5	dual specificity phosphatase 5 [Source:HGNC Symbol;Acc:3071]	0.655548	0.410115	1.16136	9.61323	24.1737	16.4871
ENSAPLT00000009221	SYNGR3	synaptogyrin 3 [Source:HGNC Symbol;Acc:11501]	0.605982	1.31527	1.98472	3.72204	3.76054	6.41396
ENSAPLT00000016475		Mitogen-activated protein kinase kinase kinase 6 [Source:UniProtKB/TrEMBL;Acc:R0LDW0]	0.518961	0.115952	0.202806	5.12996	5.44804	6.2614
ENSAPLT00000016425			0.51761	0.793029	0.654995	0.965128	1.14209	0.201049
ENSAPLT00000014513	CACNA1H	calcium channel, voltage-dependent, T type, alpha 1H subunit [Source:HGNC Symbol;Acc:1395]	0.505924	0.599599	2.682	0.734646	0.881215	0.463508
ENSAPLT00000007108	RASGRF2	Ras protein-specific guanine nucleotide-releasing factor 2 [Source:HGNC Symbol;Acc:9876]	0.475714	0.57976	2.09566	2.72269	1.56553	4.89447
ENSAPLT00000015758		Dual specificity protein phosphatase 4 [Source:UniProtKB/TrEMBL;Acc:R0J6W3]	0.414088	0.37008	0.215763	3.81509	6.59557	0.562938
ENSAPLT00000007546	NFATC2	nuclear factor of activated T-cells, cytoplasmic, calcineurin-dependent 2 [Source:HGNC Symbol;Acc:7776]	0.402585	0.745301	0.509441	1.52339	1.33244	1.72009
ENSAPLT00000003911			0.370364	0.248253	0.546779	1.06633	2.23452	1.4056
ENSAPLT00000014140	RASAL3	RAS protein activator like 3 [Source:HGNC Symbol;Acc:26129]	0.362705	0.0810395	0.001	0.487329	2.10078	0.616355
ENSAPLT00000015150	ETV7	ets variant 7 [Source:HGNC Symbol;Acc:18160]	0.354691	0.588707	1.21449	2.17857	2.83698	2.89314
ENSAPLT00000006119	PRDM16	PR domain containing 16 [Source:HGNC Symbol;Acc:14000]	0.309461	0.316083	0.368563	3.15662	3.09401	12.5759
ENSAPLT00000011297	CPNE4	copine IV [Source:HGNC Symbol;Acc:2317]	0.302991	0.0773687	0.631502	0.0996976	0.0835676	0.001
ENSAPLT00000014780	TNIP3	TNFAIP3 interacting protein 3 [Source:HGNC Symbol;Acc:19315]	0.285213	0.254902	0.19815	0.912411	0.504763	0.064623
ENSAPLT00000012817	SH3YL1	SH3 domain containing, Ysc84-like 1 (S. cerevisiae) [Source:HGNC Symbol;Acc:29546]	0.212656	0.142542	0.110806	66.6961	125.428	1.69845
ENSAPLT00000013008			0.194104	0.563794	1.56765	3.61391	7.77603	1.74819
ENSAPLT00000009451	ARHGAP31	Rho GTPase activating protein 31 [Source:HGNC Symbol;Acc:29216]	0.168126	0.25043	1.0123	0.860547	0.559023	1.48565
ENSAPLT00000012181	CACNA1E	calcium channel, voltage-dependent, R type, alpha 1E subunit [Source:HGNC Symbol;Acc:1392]	0.0980089	0.001	0.001	0.300994	1.90405	0.266479
ENSAPLT00000004854			0.0901824	0.282094	0.0939803	5.22758	6.44214	1.5325
ENSAPLT00000008470			0.0388207	0.001	0.161822	20.5061	43.8456	0.001
ENSAPLT00000011138	MCTP2	multiple C2 domains, transmembrane 2 [Source:HGNC Symbol;Acc:25636]	0.0281055	0.0753557	0.0585782	0.819986	1.05811	0.49671
ENSAPLT00000010411	CACNA1I	calcium channel, voltage-dependent, T type, alpha 1I subunit [Source:HGNC Symbol;Acc:1396]	0.0252492	0.0451318	0.0131563	0.397406	0.0731216	0.0171627
ENSAPLT00000004870			0.001	0.298963	0.443674	1.12071	3.37595	0.90952
ENSAPLT00000004876			0.001	0.209809	0.244645	0.600802	1.66188	0.478719
ENSAPLT00000006711	CACNA1B	calcium channel, voltage-dependent, N type, alpha 1B subunit [Source:HGNC Symbol;Acc:1389]	0.001	0.0394928	0.001	0.212044	0.0213285	0.0525642
ENSAPLT00000008190			0.001	2.06487	0.418732	21.2092	42.085	0.0682809
ENSAPLT00000008198			0.001	3.49557	1.34321	8.49694	34.4098	0.001
ENSAPLT00000009875	ESYT3	extended synaptotagmin-like protein 3 [Source:HGNC Symbol;Acc:24295]	0.001	0.001	0.001	16.6353	14.7797	0.0830904
ENSAPLT00000011444	OTOF	otoferlin [Source:HGNC Symbol;Acc:8515]	0.001	0.001	0.001	0.867067	1.96232	1.99587
